# Supplementary material for: Identification of genetic loci and candidate genes related to soybean flowering through genome wide association study
Source: BMC Genomics. 2019 Dec 16;20:987. doi: 10.1186/s12864-019-6324-7 (PMC6916438; doi:10.1186/s12864-019-6324-7)
Supplement: Supplementary file 1 — Additional file 1. General information and phenotypic data of 278 accessions used in this study. [file 12864_2019_6324_MOESM1_ESM.xlsx]

## Sheet: Sheet1
Additional file 1. General information and phenotypic data of 278 accessions used in this study.
Number	Accession	Origin	2015 Harbin						2016 Harbin						2015 Changchun						2016 Changchun						2015 Shenyang						2016 Shenyang
			R1 (days)	R2 (days)	R3 (days)	R4 (days)	R5 (days)	R6 (days)	R1 (days)	R2 (days)	R3 (days)	R4 (days)	R5 (days)	R6 (days)	R1 (days)	R2 (days)	R3 (days)	R4 (days)	R5 (days)	R6 (days)	R1 (days)	R2 (days)	R3 (days)	R4 (days)	R5 (days)	R6 (days)	R1 (days)	R2 (days)	R3 (days)	R4 (days)	R5 (days)	R6 (days)	R1 (days)	R2 (days)	R3 (days)	R4 (days)	R5 (days)	R6 (days)
1	Tiedou 50	Liaoning,China	54.6	65.4	76.6	83.6	89.8	97	56	60	71	79	87	97	35.4	40.4	59.4	67.4	72.4	79.4	49.3	53.3	60.3	68.3	80.3	94.3	42.8	48.3	62.4	66.4	73.4	79.4	40.4	54.4	61.4	65.4	73.4	84.4
2	Datun xiaoheidou	Hebei,China	69	75	79.9	86.9	93.8	101	71.9	75.9	79.9	85	92	103	53.1	62.1	69.1	76.1	82.1	88.1	71	74	82	89	96	109	58.7	64	74	79	84	89	54.4	61.6	71.4	75.4	83.6	97.1
3	Ken 04-8579	Heilongjiang,China	37.8	47.5	55.2	64.1	71.1	78.3	44.8	49.8	55	63.8	71	84	32.9	42.9	45.9	55.9	61.9	71.9	36.2	46.2	52.2	56.2	64.2	71.2	34.6	41.2	56.7	60.6	68.6	100.3	27.6	36.7	45.7	49.4	56.6	68.8
4	Kangxian2	Heilongjiang,China	37.8	53	58.8	69.6	79	85.7	50.8	53.8	59.8	73	78	91	33	42.7	48.7	60.7	66.7	76.7	35.3	46.3	53.3	62.3	72.3	83.3	35.4	40.3	58.3	64.1	73.5	78.5	29	38	48.1	54.2	62.4	78
5	Liushitianhuancang	Liaoning,China	33.4	53.3	60.3	79	85	91	46	55	65	75	85	101	34.5	43.5	47.5	57.5	63.5	73.5	35	42	55	64	72	84	40.2	44.5	63.7	71.3	76.3	81.3	41.5	52.5	63.5	68.5	73.5	85.5
6	Tiedou 58	Liaoning,China	64.3	70.3	79.4	87.5	93.5	98.9	71	74	80	87	91	105	52	61	69	77	81	87	68	72	82	88	94	107	54	58.7	71	77	81	87	52.4	60.4	68.4	71.4	78.4	91.4
7	Zhonghuang 20	Beijing,China	40.8	57.9	76.7	83.7	90.6	96.7	50.9	56.9	69	80	87	100	32.6	46.6	60.6	67.6	77.6	81.6	42.5	50.5	69.5	76.5	83.5	100.5	43.6	49.1	69.3	73.8	80.8	88.8	35.5	42.5	65.5	74.5	85.5	94.5
8	Jichanghuangdou 1	Xinjiang,China	60.9	71.9	80.9	87.9	93.9	101.9	69.9	76.9	82	89	95	113	50.3	57.3	65.3	74.3	79.3	83.3	65	70	79	84	99	115	44.3	57.2	66.2	72.4	77.4	82.4	41.5	50.5	62.5	66.5	74.5	86.5
9	Longquandadou	Heilongjiang,China	42.5	47.4	59	66.6	71.6	78.6	44.9	48.9	52.9	64.9	70	82	36.2	45.2	61.2	70.2	72.2	79.6	39.3	47.3	53.3	58.3	64.3	74.3	35.3	40	51.7	56.1	61.6	72.3	32.5	38.5	44.5	48.5	55.5	69.5
10	Xiaobaiqi	Liaoning,China	60.1	69.1	79	86	93	100	66.9	70.9	77	87	92	105	47.3	55.3	61.3	68.3	74.3	81.3	57	61	68	74	84	98	47	52.1	59.2	65.9	70.8	77.8	42.5	54.5	62.5	70.5	78.5	91.5
11	Gongye 04L-141	Jilin,China	37.5	67.1	67.9	83.9	90.3	96.3	49.8	65.8	74.8	83.8	90	98	37.4	49.4	60.4	67.4	71.4	77.4	37.3	44.3	62.3	72.3	80.3	92.3	37	47.5	62.3	66.3	71.3	76.3	38.6	44.6	52.6	59.6	76.6	85.6
12	Tiedou 52	Liaoning,China	32	52.8	58.9	73.6	83.8	90.8	50	53	57	67.5	81	95	33.6	42.6	50.6	61.6	76.6	80.6	34.5	43.5	53.5	61.5	76.5	91.5	37.3	42	60.4	66.9	74.9	81.9	40.4	49.4	58.4	62.4	70.4	87.4
13	L-57	America	39	52.8	59.9	77.4	83.4	89.4	49.9	58.9	67.9	78.9	86	103	34.9	43.9	48.9	61.9	67.9	77.9	37	42	59	64	74	87	43	47.2	64.1	70.1	76.1	82.1	39.4	43.4	56.4	61.4	68.4	80.4
14	He 05-31	Heilongjiang,China	37.7	52.4	57.7	67.5	76.5	82.5	47.9	54.9	61.9	69.1	78	91	34.4	41.4	47.4	58.4	65.4	74.4	43.8	49.8	57.8	62.8	71.8	80.8	40.1	49.2	61.9	66.5	73.5	78.5	37.4	42.4	50.4	55.4	63.4	77.4
15	L-21	Canada	28	38.5	50.6	55.5	65.5	77.3	35	45.1	51.7	65.5	72.8	90.6	32.5	42.5	47.5	54.5	61.5	68.5	33.2	41.2	49.2	56.2	64.2	73.2	33.7	39.8	55	60.5	69.4	75.1	25	32	40	44.2	54.5	67
16	Hongfeng11	Heilongjiang,China	34.2	52.3	56.4	67.4	72.7	78.7	37.5	48	53	66	73	86	32.7	43.7	50.7	55.7	63.7	72.7	35.4	42.4	53.4	59.4	65.4	75.4	33.5	38.5	52.4	59.1	65.6	75.4	32.6	38.6	48.6	52	58.6	67.6
17	Heinong 33	Heilongjiang,China	31.8	46.4	55.6	64.6	73.6	81.6	41.8	48	54	67	75	90	33.1	42.1	48.1	58.1	64.1	76.1	34.9	42.9	51.9	57.9	65.9	76.9	34.7	41.2	55.6	58.5	67.9	72.9	27.3	34.3	42.3	49.3	58.3	71.3
18	Liao 98072	Liaoning,China	52.1	55.3	66.3	79.3	85.3	91.3	55	59	71	81	88	103	33.6	50.6	59.6	67.6	73.6	79.6	49.3	56.3	62.3	72.3	84.3	101.3	45	50.2	66.7	70.3	75.3	81.3	42.5	47.5	57.5	65.5	73.5	88.5
19	Kenfeng 22	Heilongjiang,China	32.1	44.7	56.8	64.6	71.6	81.6	41.2	50	53	64	70	86	32.1	42.1	48.1	57.1	63.1	72.1	34.5	41.5	49.5	59.5	68.5	88.5	33.4	40.3	60.8	64.4	70.1	94.1	28.4	33.1	41.4	46	54.6	71.6
20	Jiyu 89	Jilin,China	37.5	47.8	52.6	62.5	77.8	83.8	41.8	49.8	60.8	70.9	78	91	34.3	42.3	52.3	61.3	69.3	83.3	34	44	57	61	69	79	34.8	40.9	62.1	67.4	76.4	80.4	30.3	37.3	52.3	57.3	67.3	77.3
21	Tiedou 51	Liaoning,China	38.7	50.3	60.8	71.8	80.8	88.8	50.8	54.8	60	69	81	97	35.4	41.4	50.4	61.4	66.4	71.4	40	48	59	69	72	91	36.9	49.8	62.8	69.8	78.8	103.8	35.4	41.4	52.4	59.4	71.4	87.4
22	Tongnong 13	Jilin,China	44.8	58.7	68.9	77.9	83.9	89.9	51	59.7	69	79	85	98	35.6	45.6	59.6	69.6	74.6	78.6	39.3	47.3	58.3	69.3	72.3	82.3	33.4	46	59	64	72.3	78.3	31.6	39.4	50.2	53.6	60.8	82.8
23	Bei 1873	Heilongjiang,China	28.4	37.3	46.4	53.7	61.6	69.7	44	49	56	66	72.1	87	33.8	42.8	49.8	56.8	63.8	76.8	33.4	39.4	47.4	52.4	59.4	65.4	32.8	38.4	45.4	50.7	56	68.2	24.3	33.3	38.3	41.3	49.3	71.3
24	Hefeng 50	Heilongjiang,China	30.8	45.2	51.1	59.4	68.4	79.4	45	50	57	67	73	85	32.4	41.4	48.4	55.4	60.4	68.4	33.4	41.4	50.4	56.4	65.4	75.4	32.6	39.6	48.2	53.3	62.2	71.4	27	35.4	44.4	48.8	56.9	69.8
25	Sui 02-339	Heilongjiang,China	38.5	53.8	59.7	69.7	78.7	84.7	44.4	52	58	69	75	90	35.9	43.9	49.9	61.9	67.9	76.9	39	46	55	62	72	81	33.8	47.8	62.9	69.5	72.2	79.2	31.2	38	48.8	53.4	64.4	75.4
26	Hujiao 03-286	Neimenggu,China	30.9	39.5	51.5	56.2	61.3	69.3	37.4	44.4	51	59	65	75	32	41	46	55	61	68	33.3	41.3	48.3	51.3	58.3	63.3	33.1	37.9	48.8	54.3	61.2	69.7	27.4	33.4	39.4	43.4	49.4	61.4
27	Heinong 44	Heilongjiang,China	34.2	45.4	55.4	66.1	73.4	80.4	43	49	53	67	72	84	33.1	42.1	47.2	54.1	62.1	76.1	34.2	40.2	51.2	56.2	66.2	75.2	32.8	38.4	53	59.2	66.2	73.7	30.7	37.8	44.2	49	55.6	67.8
28	Hujiao 04-528	Neimenggu,China	29.6	37.5	49.2	53.8	60.8	69.8	37.2	45.1	50	56	64	75	34.4	41.4	46.4	55.4	60.4	68.4	34.4	40.4	47.4	52.4	57.4	63.4	32	38.1	49.5	54.7	69.1	102.1	25	32.1	37.8	41.1	49.6	61.4
29	Fengshou 10	Heilongjiang,China	34.7	52.2	57.4	68	76.9	82.9	44.9	49.9	56	67	73	89	33.5	43.5	48.5	55.5	61.5	76.5	35.2	41.2	51.2	56.2	63.2	72.2	32.9	44.6	56.8	60.8	69.7	89.7	32.5	42.5	52.5	55.5	61.5	73.5
30	Hersong 2	Ukraine	56.1	59.6	70.6	78.6	83.6	88.6	57.9	63.9	72	79	84	97	37.8	45.8	60.8	67.8	72.8	79.8	50	54	61	69	75	86	44.2	48.3	62	67.2	74.3	80.3	40.3	50.3	60.3	63.3	72.3	84.3
31	Jinzhou 4-1	Liaoning,China	60.2	70.1	78.1	83.1	88.1	93.1	63.9	67.9	76	80	83	95	46.8	57.8	63.8	73.8	77.8	82.8	61	66	71	76	82	91	51.7	58.8	69.7	75.6	81.6	87.6	49.4	57.4	63.4	64.4	71.4	84.4
32	Suinong 14	Heilongjiang,China	33.2	49.9	56.9	66.3	74.2	80.2	42	50	59	70	75	89	35.7	43.7	49.7	61.7	69.7	78.7	34.4	42.4	52.4	56.4	67.4	79.4	30.5	39.9	55.6	60.8	68	74	31.7	43.4	52.4	55.6	62.4	70.4
33	Tiejiasilihuang	Jilin,China	49.9	56.2	69.2	80.2	87.2	94.2	54.6	57.6	68	76	84	96	33.7	47.7	55.7	63.7	68.7	81.7	45.3	52.3	61.3	68.3	74.3	90.3	33.9	48.9	65.9	70.8	75.8	81.8	36.2	43.6	53	57.8	70.8	84.4
34	Tiefeng 8	Liaoning,China	73.2	79.2	85.2	92.2	99.2	105.2	71.9	76.9	83.9	88.9	93	108	64.5	75.5	80.5	84.5	89.5	99.5	78.5	82.5	90.5	96.5	101.5	116.5	55.8	61.8	67.8	73.8	79.8	104.8	61.4	70.6	76.8	82.6	86.4	96.6
35	Silihuang	Jilin,China	39.4	55.6	60.5	69.7	78.7	84.7	49.8	52.8	58.8	72	75	87	33.6	43.6	56.6	66.6	73.6	79.6	35.3	42.3	55.3	60.3	67.3	78.3	33	42.4	57.8	61.7	68.6	73.6	36.6	46	53.4	56.6	64.6	77.7
36	Bei 1361	Heilongjiang,China	33.5	48.7	55.9	64.9	71.9	82.6	40.9	49.4	53.5	66.5	74.5	89.5	34.1	44.1	49.1	56.1	64.1	73.1	34.4	41.4	53.4	58.4	66.4	75.4	32.4	44.3	54.2	59.4	68.3	74.3	25	33.8	45.6	50.6	61.2	73.8
37	L-5	Canada	48	54.5	64.1	78.1	86.1	93.1	56	59	67	77	85	101	42.3	47.3	60.3	68.3	75.3	82.3	48	56	62	71	80	96	34.1	48	65.5	67.2	75.2	81.2	38.7	45.5	53.5	67.5	77.9	92.7
38	Maoyandou	Gansu, China	49.7	59.7	67.7	79.7	84.7	89.7	52.9	54.9	62	69	78	90	43.7	45.8	48.8	57.8	65.8	76.8	43	51	59	63	71	84	38.3	47.3	61.5	64.6	71.9	76.9	33.5	44.5	56.5	62.5	69.5	85.5
39	Fengdihuang	Jilin,China	54.8	67.8	77.8	83.8	90.8	97.8	58.9	64.9	73	83	89	103	45.5	58.5	67.5	76.5	81.5	84.5	56.4	60.4	70.4	79.4	89.4	100.4	48.5	57.4	70.3	73	78	83	44.5	52.5	61.5	66.5	74.5	88.5
40	Tiedou 54	Liaoning,China	62.3	69.2	79.2	86.2	93.2	100.2	62.9	70.9	77	84	89	99	43.7	50.7	58.7	66.3	72.7	77.7	61	64	71	78	86	97	48	52.5	61.9	67	72.9	78.9	49.4	56.4	63.4	67.4	73.4	88.4
41	Jiunong 20	Jilin,China	42.5	55.5	69.6	80.6	86.6	92.6	50	60	75	81	86	98	32.5	42.5	48.5	63.5	68.5	75.5	37.5	44.5	59.5	66.5	74.5	86.5	34.7	49	56.5	63.5	70.5	78.5	32.6	41.4	53.8	58.3	67.3	83.3
42	Duludou	Jilin,China	32.5	45.7	55.5	64.5	70.7	77.8	52	56.1	61.1	67	72	86.1	33.5	43.5	50.5	59.5	63.5	75.5	37.4	44.4	53.4	57.4	64.4	73.4	38	44.9	54.8	60.4	68.2	72.3	31.6	41.6	48.6	52.6	60.6	74.6
43	Sui 03-3046	Heilongjiang,China	31.7	43.1	53.7	59.5	65.6	74.5	39.7	46.7	52	61	69	85	34.3	41.3	48.3	55.3	61.3	69.3	35	42	50	55	63	72	31.1	37.7	50.2	53.6	61.3	70.6	27	34.4	42.6	48.6	56.6	69.6
44	Hefeng 47	Heilongjiang,China	50.5	61.1	73.3	79.3	85.3	91.3	55.9	63.9	74	82	88	99	35.3	43.3	47.3	57.3	64.3	78.3	52.4	57.4	69.4	75.4	83.4	94.4	31.1	38	49.9	56.7	61.3	71.3	42.6	47.6	56.8	59.4	67.6	79.5
45	V111-4	Jilin,China	31.1	54.5	62.8	70.5	79.5	85.5	44	50.2	59.2	72.2	82.2	94.2	34.1	44.1	60.1	67.1	71.1	77.1	34.9	41.9	52.9	60.9	68.9	81.9	42.9	49.9	67.9	72.9	77.9	82.9	38.4	44.4	50.4	56.4	64.4	78.4
46	Longxuan 1	Heilongjiang,China	31.3	47	53.3	58.3	67.8	74.8	41.8	50	58	67	72	87	34.4	42.4	48.4	59.4	66.4	72.4	35	42	53	56	62	72	35.6	45.8	62.2	70	77.7	81.7	24.5	32.5	45.5	49.5	60.5	72.5
47	Dongnong 8004	Heilongjiang,China	39	52	54.9	63.9	71.1	79.3	45.9	50.9	54	67	76	88	30.5	42.5	48.5	56.5	64.5	74.5	35.3	43.3	51.3	56.3	66.3	78.3	30.7	36.5	43	50.3	54.6	69.1	29.2	36.4	42.4	48	56.4	69.8
48	Sui 03-3952	Heilongjiang,China	39.3	54	60.7	70	77.1	83.1	49.9	55.9	62	74	79	91	33.4	41.4	47.4	54.4	61.4	69.4	32.3	42.3	53.3	62.3	69.3	81.3	31.4	38.4	53.7	58.4	66.2	73.9	36.5	43.6	53.7	57.5	63.5	73.4
49	Hefeng 25	Heilongjiang,China	39.8	55.7	60.8	66.4	74.5	81.5	50.9	55.9	68	75	79	92	34.7	42.7	50.7	58.7	65.7	77.7	42.3	48.3	60.3	66.3	72.3	82.3	33.7	41.4	59.6	62.6	68.9	77.6	35.5	43.5	53	56.5	69	82.3
50	Liaodou 3	Liaoning,China	46.8	57.4	63.2	69.6	79.6	86.6	49.9	55.9	65	75	84	98	36.9	47.9	58.9	67.9	72.9	76.9	45.3	50.3	59.3	69.3	79.3	92.3	36.7	46.8	61.8	67.9	73.9	79.9	37.5	46.5	56.5	61.5	71.5	84.5
51	Hujiao 423	Neimenggu,China	30.2	37.7	50.6	57.7	62.7	71.4	39.3	46.2	52	60	68	82	35.1	43.1	51.1	61.1	65.1	77.1	36.2	43.2	48.2	52.2	57.2	68.2	33.3	39.1	54.7	59.5	66.9	74.5	38.5	43.5	46.5	49.5	56.5	64.5
52	Liaoxian 1	Liaoning,China	39.2	49.7	59.7	67.4	70.5	78.4	45.9	53.9	67.9	73	76	90	33	44	52	59	65	76	44	49	58	62	67	81	29	36	42.5	50.5	56.2	61.2	28.3	36.3	46.3	49.3	54.3	70.3
53	Zhongpin 95-5388	Beijing,China	58.3	70	79	86	93	100	65.9	71.9	81	91	98	113	50.3	61.3	69.3	75.3	87.3	98.3	57.5	59.5	70.5	75.5	88.5	109.5	51.7	58	70.8	75.8	80.8	85.8	47.3	60.3	70.3	76.3	86.3	101.3
54	Heihe 45	Heilongjiang,China	28	37	48.5	56.7	62.6	68.5	36.9	45.6	50.6	57.6	62.6	84.6	31.5	39.5	45.5	50.5	59.5	68.5	34.3	39.3	43.3	51.3	59.3	66.3	31.2	38.4	43.9	49.9	56.4	71.2	25	32.1	38.2	41.8	54.6	71.7
55	L-59 Peking	America	78.6	81.8	87.8	93.8	99.8	105.8	82.9	86.9	92	98	101	112	76.9	81.9	84.9	89.9	93.9	99.9	90.1	93.1	100.1	106.1	111.1	131.1	68.1	78	88	93	101	108	64.3	70.5	78.3	81.3	88.6	99.6
56	Sui 04-5804	Heilongjiang,China	31.9	48.8	57.3	63.3	68.4	73.4	44	49	58.1	67.1	73.1	87.1	34.7	40.7	46.7	58.7	69.7	74.7	34.4	42.4	51.4	57.4	64.4	73.4	33.5	39.8	56.2	60.9	68.6	75.1	28	37.6	46	49.4	57	69.4
57	Ji 06B7	Hebei,China	73	81	86	93	100	107	76.9	84.9	91	98	102	118	69.5	77.5	84.5	92.5	97.5	106.5	74	80	94	103	111	130	64	71	76	82	88	114	57	69.4	80.6	86.6	96.2	109.8
58	Marca. Joe lisa	Heilongjiang,China	66.9	71.1	78.1	84.1	91.1	98.1	67	73	79	85	92	102	51	60	67	78	82	86	61	63	71	79	91	99	52.1	57.4	69.4	75.4	82.4	89.4	47.4	55.4	61.4	68.4	76.4	89.4
59	Jihuang 13	Hebei,China	57.9	73.9	78.9	85.9	92.9	99.9	59.3	70.6	78	88	94	106	39.4	50.4	59.4	75.4	78.4	82.4	52	59	66	74	83	95	43.9	53.1	69.2	74.7	80.7	86.7	41.3	56.3	67.3	72.3	81.3	96.3
60	L-28	Canada	27.5	45.9	50.4	56.5	65.5	73.5	36.1	45.2	51.5	59.6	68.6	89.7	32.8	41.8	48.8	54.8	60.8	73.8	34.4	40.4	48.4	53.4	59.4	69.4	34.5	41.4	55.9	60.2	67.4	70.8	26	36	40	44.3	52.6	64.5
61	Beifeng 9	Heilongjiang,China	30.5	47.9	56.3	62.8	68.5	74.5	37.3	45.3	51	61	69	81	32.3	42.3	47.3	53.3	61.3	71.3	35.4	42.4	52.4	55.4	63.4	71.4	31.7	38.4	51.2	55.9	62.2	72.6	27	35.8	45.4	47.4	55.8	68.4
62	Zhongzuo 00-683	Beijing,China	57.3	68.1	78.1	84.1	89.1	94.1	61.9	69.9	81	88	93	110	33.4	46.4	58.4	66.4	74.4	86.4	53.3	57.3	68.3	73.3	75.3	96.3	50.8	56.5	71.4	76.4	81.4	87.4	48.3	62.3	73.3	78.3	90.3	101.3
63	Dongnong 50	Heilongjiang,China	35.6	56.5	61.4	68	73.2	79.2	38.4	50	56	69	76	85	33.3	43.3	49.3	55.3	64.3	75.3	34.3	42.3	54.3	60.3	66.3	78.3	31.8	43.7	56.7	60.8	68	75.1	29.4	36.1	49	53.4	57.8	75.4
64	Dongnong 93-046	Heilongjiang,China	34.1	52.4	59.2	69.1	75.1	82.1	45.9	53.9	61	75	81	96	33.4	44.4	50.4	56.4	64.4	73.4	36.3	48.3	57.3	64.3	72.3	85.3	32.4	40.4	56.4	60.4	69.4	71.4	33	40.7	50	55	63	75.4
65	Suinong 10	Heilongjiang,China	32.8	39	51.8	63.9	69	77	39.8	48	57	66	73	88	32.3	39.3	46.3	62.3	67.3	77.3	34.2	44.2	53.2	57.2	64.2	73.2	32	39.5	57.6	63.1	65.6	74.7	30.6	37.1	44.6	49.6	59	72.7
66	Tiefeng 31	Liaoning,China	44.8	54.9	72.4	79.4	86.4	93.4	51	55.2	68	80	88	103	36.6	46.6	60.6	71.6	73.6	90.6	45	49	62	74	89	100	46.3	52.7	72.3	78.3	82.3	88.3	40.5	46.5	62.5	69.5	75.5	87.5
67	Dongnong 49	Heilongjiang,China	28.5	37.6	53.8	57.5	63.5	71.1	35.3	44.6	50.6	60.7	66.6	80.6	33.5	42.5	48.5	53.5	59.5	68.5	33.1	43.1	51.1	54.1	59.1	65.1	31.6	37.9	46.8	53.2	58.4	70.5	25	34.6	41.6	45.6	52.4	63.8
68	Huayou 446	Hebei,China	54.8	67.6	74.4	82.4	89.4	96.4	60.9	66.9	79	87	94	109	46.8	55.8	59.8	66.8	71.8	79.8	57.3	61.3	69.3	76.3	87.3	112.3	52.1	59.4	70.8	75	83	91	45.3	56.3	68.3	72.3	81.3	94.3
69	Heihe 48	Heilongjiang,China	30.7	49	53	61.9	67	75.1	37	45.5	51.2	62.2	68.2	83.2	34.2	43.2	47.2	54.2	61.2	73.2	34.4	41.4	48.4	52.4	60.4	69.4	32.7	37.6	51.4	55.5	61	71.4	27	32.6	44	49.7	54.3	64.3
70	Huajiang 2	Heilongjiang,China	27.2	37.6	45.3	54.9	60.8	67.8	36.1	41.5	46.6	55.7	61.7	80.7	32.4	41.4	48.4	55.4	63.4	70.4	33.3	38.3	44.3	48.3	57.3	63.3	31.5	36.7	42.9	51.5	58.8	69.4	25	31.6	37.2	40.6	48	62.4
71	Suinong 29	Heilongjiang,China	33.9	49.2	57.5	65.1	69.9	77.9	41.5	50	56	67	79	87	33.4	41.4	47.4	55.4	61.4	70.4	36.3	44.3	51.3	57.3	63.3	70.3	32.4	38.7	54.4	62	69	74	28.4	36.4	48.4	51.6	59.6	76.4
72	Hefeng 35	Heilongjiang,China	34.1	49.4	56.6	62.5	68.6	74.6	44.6	50	59	67	73	86	33.7	45.7	50.7	58.7	63.7	74.7	35.3	43.3	53.3	57.3	64.3	71.3	32.4	39.6	52.7	58.5	62.2	70.8	30.3	37.3	44.3	48.3	55.3	71.3
73	Suinong 8	Heilongjiang,China	30.9	49.2	57.4	63.5	74.3	76.1	42.1	51	55	66	71	90	37.4	42.4	47.4	61.4	73.4	78.4	37	43	53	57	64	74	32.9	39.8	56.5	61.1	68.5	73.5	34.4	41.6	52.2	56.2	64.2	72.2
74	Jilin 47	Jilin,China	48	57.5	67.7	71	76.8	83	49.9	58.9	71	76	81	94	31.9	44.1	56.1	64.1	72.1	84.1	36.2	46.2	60.2	66.2	73.2	82.2	37.9	46.7	60.5	67.1	72.7	77.7	35.5	43.5	49.5	53.5	63.5	77.5
75	Heinong 48	Heilongjiang,China	35.7	49.6	57.5	64.3	69.7	76.7	43.9	50.9	58.9	68.9	75	87	34.4	43.4	48.4	56.4	62.4	71.4	36	42	52	56	66	73	33.9	40.3	59	64.8	70.8	75.8	36.4	40.4	47.4	53.4	62.4	75.4
76	Nova	Italy	46.3	57.9	66.7	73.6	81	89	55	64	71	80	84	97	35.2	44.2	52.2	62.2	68.2	76.2	46	53	66	72	79	94	37.4	48.4	60.1	67.1	76.1	82.1	29.3	39.3	53.3	58.3	68.3	82.3
77	Beidou 14	Heilongjiang,China	29.1	40	50	55.2	60.1	72.1	37	44.1	50.1	59.1	68.1	84.1	35.4	43.4	50.4	57.4	62.4	71.4	34	42	50	53	60	69	31.9	38.5	52.2	56.8	63.4	72.9	25	32.6	38.6	42.4	49.6	72.4
78	Kangxian 3	Heilongjiang,China	37.4	55.5	62.5	68.8	74.8	82.8	41.8	50.2	55.8	68.8	80	92	34.5	42.5	49.5	61.5	67.5	78.5	34.4	44.4	57.4	67.4	73.4	89.4	32.6	47.2	63.5	67.9	74	79	35.6	43.6	51.6	54.8	67.1	83.4
79	Dongnong 42	Heilongjiang,China	30.8	48.5	58.4	67.4	72.3	79.3	38.9	48.9	54	67	73	87	35.3	46.3	52.3	65.3	69.3	78.3	33.2	40.2	51.2	55.2	64.2	77.2	34	39.5	56.2	60.2	68.2	73.2	29.4	35.4	48.4	52.4	61.4	72.4
80	Kenjian 23	Heilongjiang,China	33.6	49.2	56	60.6	67.4	74.1	41.9	49.9	55.9	66	71	84	34.5	43.5	49.5	55.5	63.5	84.5	NA	NA	NA	NA	NA	NA	31.2	37.3	52	57.6	63	71.7	27	36.6	44.4	49	56.5	70.6
81	Heinong 55	Heilongjiang,China	35	45.3	59.3	65.9	74.1	79.1	41.9	49.9	58.9	69	75	87	32.4	41.4	48.4	55.4	61.4	70.4	34.2	42.2	50.2	57.2	66.2	76.2	34.7	40.1	58.4	61	65.9	74	38.3	42.3	48.3	53	60.3	73.3
82	Hefeng 45	Heilongjiang,China	32	48.4	57	66	72.1	81.2	48.9	53.9	60	67	74	91	33.5	41.5	47.5	55.5	61.5	70.5	36.3	46.3	53.3	57.3	66.3	79.3	33	38.4	55.6	60.6	70.8	76.4	28.3	38	50.6	54.3	65.5	86
83	Kenfeng 15	Heilongjiang,China	29.1	38.6	52.6	62.5	68.7	76.7	40.3	47	58	67	78	87.9	34.1	42.1	49.1	54.1	60.1	76.1	33.2	41.2	51.2	55.2	63.2	74.2	32.7	39	52.3	54.6	62.1	72.7	25	36.6	45.8	48.8	57.4	68.6
84	Chasedou	Jilin,China	38.4	60.5	67.3	77.3	82.3	86.3	54.8	65.8	74	83	88	101	33.7	46.7	59.7	65.7	71.7	77.7	35.3	49.3	59.3	71.3	80.3	91.3	34	43.9	59.7	66.6	73.8	79.8	30.5	38.5	54.5	58.5	68.5	80.5
85	He 05-991	Heilongjiang,China	27.7	48.1	52.5	61.5	66.7	74.7	57	65	74.1	82.1	88.1	104.2	33.6	42.6	45.6	54.6	60.6	71.6	35.2	41.2	48.2	52.2	62.2	69.2	33	38.9	55.6	59.4	66.1	73	30.6	38	52.1	55.6	67	85
86	Xiaolimoshidou	Heilongjiang,China	50.5	56.8	61.8	69.8	79.8	84.9	57.9	64.9	70	80	86	96	35.5	47.5	53.5	63.5	72.5	78.5	38.3	48.3	59.3	64.3	69.3	82.3	39.4	47.4	58.1	61.9	68.9	77.9	36.4	41.4	55.4	59.4	68.4	80.4
87	Jingshanpu	Heilongjiang,China	37.6	58.5	64.5	70.6	77.6	84.6	49.8	58.8	67	74	82	92	34.9	47.9	50.9	62.9	67.9	78.9	38.3	46.3	60.3	66.3	74.3	84.3	34	46.9	60.2	63	68.6	77.6	37.6	44.6	54.6	57.6	70.6	79.6
88	Qinganheidou	Heilongjiang,China	49.8	57.4	64.8	72.1	79.1	85.1	56.9	62.9	70	79	84	96	37	49	61	69	73	85	47.2	51	58	62	69	80	41.7	49.7	68.4	74.4	80.4	86.4	36.4	48.4	59.4	64.4	73.4	82.4
89	Dongnong594	Heilongjiang,China	37.9	51.8	60.3	66.3	69.9	76.9	42.8	53.8	63.8	73.8	80	93	33.9	43.9	47.9	55.9	66.9	76.9	36.2	43.2	52.2	58.2	66.2	81.2	33.6	42.4	61.5	64.8	74.7	77.7	36.5	41.5	52.5	57.5	65.5	76.5
90	Yapoche	Heilongjiang,China	47	53.2	60.5	67.6	74.6	86.6	50	53	59	73	81	95	32.6	48.6	55.6	61.6	66.6	76.6	39.4	46.5	58.4	68.4	73.4	86.4	33.3	42.2	59.9	63.7	72.8	78.8	31.1	40.4	47.6	56.4	70.4	80.7
91	Kennong 29	Heilongjiang,China	30.9	48	57.4	63.5	67	75	43.4	51	56	68	73	88	32.2	39.2	45.3	54.2	62.2	72.2	34.2	43.2	52.2	58.2	64.2	73.2	32.1	39.5	53	56.5	60.9	71.2	30.4	41.4	47.8	51.6	58.5	69.5
92	Heimoshidou	Jilin,China	66.4	72.5	80.5	87.5	93.5	100.5	66.9	72.9	79.9	86.9	92	105	55.5	61.5	67.5	76.5	83.5	89.5	60.1	63.1	70.1	82.1	88.1	105.1	50.9	58	68.6	73.6	79.6	85.6	46.4	53.4	63.4	69.4	76.4	89.4
93	Ha 04-1824	Heilongjiang,China	32.6	47.9	50.9	61.1	68	75	41.2	52	57	69	74	89	35	44	48	55	62	73	36.3	42.3	53.3	56.3	64.3	74.3	32.7	40.6	57.3	68.1	75.1	101.1	27.4	35.8	46.4	50.3	57.3	72.2
94	Fangzhengmoshidou	Heilongjiang,China	50.4	58.3	73.3	80.3	86.3	92.3	54	57	69	82	88	98	35.3	45.3	61.3	69.3	76.3	81.3	48.4	56.4	64.4	71.4	78.4	88.4	41.9	49	68.5	73.5	78.5	84.5	41.4	47.4	63.4	69.4	76.4	87.4
95	Helongyoutai	Jilin,China	38.6	47.5	55.4	60.6	67.6	77.6	50.9	53.9	59	66	72	85	34.1	43.1	49.1	57.1	63.1	74.1	39	45	54	59	64	72	34.3	40.4	57.8	61.9	68.2	74.8	33.4	38.4	45.4	51.2	56.2	68.6
96	Kexin 3	Beijing,China	72	77.9	82.9	87.9	93.9	101	70.9	76.9	82	85	93	107	58.4	66.4	70.4	76.4	81.4	85.4	72	74	84	92	96	112	54.2	59.6	64.6	69.6	75.6	81.6	52	60.7	70	76.7	84.1	95.7
97	Yuanbaojin	Heilongjiang,China	41.5	49.3	55.6	63.6	70.6	78.6	51.9	54.9	59	66	74	84	32.5	43.5	48.5	55.5	61.5	71.5	42.4	49.4	56.4	60.4	66.4	73.4	33.3	40.7	57.6	62	67.2	75.2	28.5	37.5	46.5	50.5	56.5	73.5
98	Zhongzuo J4133	Beijing,China	65.8	73.2	80.2	87.2	93.2	99.2	67	75	85	93	98	111	48.7	57.7	67.7	75.7	83.7	93.7	59.4	62.4	73.4	89.4	101.4	114.4	50.7	59.3	71.8	73.5	79.5	85.5	39.4	55.4	64.4	67.4	75.4	91.4
99	Jilin 30	Jilin,China	57.7	68.4	78.7	85.7	92.7	98.7	50.9	62.9	71	80	86	99	32.9	40.9	57.9	66.9	78.9	86.9	37.3	48.3	61.3	71.3	77.3	91.3	45.5	51.6	64.8	73	78	84	41.4	50.4	59.4	63.4	71.4	89.4
100	Ji 100	Jilin,China	49.4	56.9	69.6	76.9	82.9	89.9	52.9	55.9	69	75	81	94	33.4	44.4	50.4	60.4	68.4	77.4	39.2	46.2	59.2	62.2	73.2	82.2	38	46.8	60.3	64.5	68.5	74.5	36.4	42.4	53.4	57.4	65.4	76.4
101	Suinong 30	Heilongjiang,China	36.5	48.4	52.5	59.7	68.8	78.7	43.8	49.8	54	64	70	81	32.8	43.8	48.8	55.8	61.8	71.8	36.3	41.3	49.3	56.3	62.3	70.3	33.5	41.9	51.8	56.4	60.8	71.1	32.4	37.8	44.8	48.1	55.4	68.4
102	Boige du	Germany	44.6	50.9	60.8	71.4	78.4	84.4	52	55	60	68	75	87	33.3	38.3	44.3	62.3	67.3	75.3	44	50	57	61	66	77	35.8	40.2	59.6	63.1	68.3	77.9	35.8	44.6	53.6	58.8	66.6	87
103	Beidou 16	Heilongjiang,China	41.7	54	63	73.4	80.5	87.5	50.9	56.9	63	76	86	99	36.8	41.8	58.8	63.8	70.8	80.8	44	50	58	69	76	90	42	48.9	59.2	66.8	72.6	77.6	41.4	49.4	53.4	58.4	67.4	85.4
104	Kebei 1	Heilongjiang,China	31.8	40.8	55	60.5	65.8	77.8	42	50	54.9	67.9	71.9	86.9	34.5	42.5	48.5	61	65	76	34	42	51	57	64	72	32.5	41.4	60.2	60.9	68.6	76.4	31.6	37.6	45.6	50	59	69.1
105	Mengdou 21	Neimenggu,China	28.8	38.8	45	57.8	61.6	70.9	39.7	45.2	49.7	57.6	62.6	78.6	32.5	42.5	46.5	55.5	60.5	72.5	NA	NA	NA	NA	NA	NA	31.4	39.4	46.8	55.5	59.6	71	37.4	44.4	51.4	54.4	61.4	75.4
106	Heihe 38	Heilongjiang,China	31.5	37.8	54.7	60.2	66.2	76.2	37	44	50	60	67.1	78.1	30.7	39.6	46.7	55.6	61.6	73.7	33.4	40.4	49.4	54.4	60.4	69.4	32.2	38.7	50.6	55.9	60.7	71.2	23	28.6	41.1	43.6	52	60.4
107	Zhongdou 35	Beijing,China	39	47	54	66.9	76.9	94.9	48.9	51.8	57	81	88	104	33.7	41.7	47.7	61.7	70.7	76.7	41	48	56	66	74	92	37.1	40.9	60.7	69.8	73.5	79.5	38.5	46.5	52.5	59.5	66.5	83.5
108	Zhonghuang 6	Beijing,China	64.4	72.4	80.4	85.4	90.4	97.7	68.9	72.9	81	87	92	105	51.2	60.2	69.2	77.2	80.2	85.2	60.5	67.5	77.5	82.5	94.5	102.5	51.6	55.9	70.4	76.4	82.4	88.4	49.4	63.4	71.4	74.4	80.4	91.4
109	Jiyu 94	Jilin,China	65.2	70.2	78.3	85.3	90.3	97.3	68.9	73.9	80	85	91	104	51.5	60.5	68.5	76.5	82.5	86.5	64	67	74	78	87	101	53	58.3	63.1	66.7	73.2	78.2	51.4	60.4	70.4	74.4	78.4	91.4
110	Dongnong 44	Heilongjiang,China	29	38	44	55.3	60.5	64.5	37.7	44.7	49.8	58.7	64.7	72.9	29.5	41.5	47.5	53.5	61.5	66.5	32.8	37.8	41.8	47.8	55.8	60.8	31.7	37.7	46.4	53.2	57.9	67.3	24.3	32.3	37.3	40.3	47.3	68.3
111	Liaonong 2	Liaoning,China	56.4	60.9	73.4	79.4	85.4	95.4	67.9	70.9	77.9	82.9	87	98	33.5	46.5	60.5	66.5	71.5	77.5	58	60	69	74	78	89	32.9	44.9	61.8	67.1	73	79	39.5	48.5	58.5	62.5	69.5	81.5
112	Bei 1484	America	28.9	38	51.4	57.9	64.6	73.1	38	44.5	50	56	65.1	84.1	30.8	41.8	45.8	55.8	61.8	73.8	31.4	38.4	44.4	49.4	58.4	64.4	32.4	38.8	48.3	56.5	64.2	70.7	27	32.1	40.4	44.4	51.4	61.4
113	Williams82	America	46.5	56.4	74.4	80.4	86.4	93.4	54	57	68	80	87	99	33.4	42.4	53.4	66.4	76.4	81.4	49	52	60	72	80	91	42.3	48.2	61.8	66.3	71.3	76.3	41.2	48.2	60.2	65.2	73.2	85.2
114	Jindou 33	Liaoning,China	66.6	74.8	79.8	85.8	92.8	98.8	71	75	83	89	92	106	51.6	62.6	67.6	76.6	80.6	84.6	72.2	74.2	83.2	88.2	96.2	113.2	55.4	62.4	70.6	75.6	80.6	86.6	54.5	64.5	74.8	80.5	87.5	100
115	Kenfeng 18	Heilongjiang,China	31.7	45.6	58.5	62.8	71.8	82.9	42	50.1	58.2	68.2	75.2	92.2	32.4	41.4	45.4	57.4	61.4	76.4	35.3	43.3	54.3	62.3	73.3	83.3	32.7	39.6	54.7	62	72.9	78.8	29.6	42	49	53.6	61	81.6
116	Suinong 20	Heilongjiang,China	29.8	42	57.1	62.5	67.6	76.6	43.5	47	58.5	68.5	75	90	33.5	41.5	48.5	55.5	61.5	73.5	34.3	41.3	52.3	57.3	66.3	76.3	31.2	37.4	53.2	57.5	63.1	71.4	30.3	38.3	46.3	49.3	58.3	72.3
117	Mengdou 9	Neimenggu,China	30	42.6	55.4	59.6	63.4	70.5	36	45	51.9	56.9	64.9	75.9	35.2	43.2	48.2	55.2	61.2	73.2	34	42	49	54	59	65	32.6	37.8	50.9	55.3	60.6	69.1	27	31.8	40.2	45.2	52.4	65.4
118	L-9	America	74.5	81.5	88.5	95.5	105.6	111.6	75.9	82.9	91	97	108	123	67.5	75.5	82.5	90.5	94.5	106.5	73	78	94	102	109	127	63	70.4	80.4	86.4	93.4	112.4	57.6	65.3	75.4	82.3	97.8	108.3
119	Suinong 1	Heilongjiang,China	29	46.7	56	63	71	78	55	63	74.8	83.9	91	109.9	33	43	49	57	62	74	48.2	53.2	61.2	70.2	77.2	94.2	33.8	44.9	57.1	61.6	68.6	74.6	42.4	50.8	61.8	68.4	86.8	101.5
120	Kenfeng 14	Heilongjiang,China	32.9	45.4	58.5	63.9	73.9	80.9	39.2	51	55	68	75	89	35	45	51	59	65	78	34.4	44.4	54.4	58.3	63.4	76.4	32.7	41.9	55.2	62.2	71.7	77.5	34.6	39.6	45.6	51.6	59.6	75.6
121	Tiejiazi	Liaoning,China	34.9	45.9	55.9	62	66.9	78.9	48.9	59.9	76	81	86	101	34.2	43.2	48.2	63.2	69.2	79.2	41	48	67	75	80	93	32.7	43.2	52.5	58.2	63.2	69.2	39.4	47	56.4	61.4	68.4	80.4
122	Suinong 4	Heilongjiang,China	29	46	58	63	74	80	48	52.1	56.1	68.1	73.1	87.1	33.3	43.3	49.3	59.3	64.3	71.3	37	43	52	57	66	78	31.4	40.5	55	61.2	70.3	77.1	34.6	41.8	52	54.6	60.8	70
123	Jinshanchamoshidou	Jilin,China	73	78.9	83.9	88.9	95.9	102.9	71.9	76.9	83	90	95	108	71.5	76	79	81	86	97	71.4	74.4	84.4	96.4	108.4	117.4	55.9	61.2	71.2	76.2	81.2	86.2	53.4	65	77.7	82.8	88.6	99
124	Longpin 03-311	Heilongjiang,China	27	49.4	55.6	63.6	70.6	78.6	37.7	50	55	71	77	91	30.7	41.7	46.7	54.7	61.7	69	32.3	40.3	49.3	55.3	64.3	80.3	31.9	39	57.7	61.6	66.6	74.1	29	37.4	45	50.2	56.6	69.6
125	Jilinchalihua	Jilin,China	66.8	74.2	80.2	85.2	90.2	95.2	68.9	72.9	82	91	98	108	58.6	67.6	76.6	80.6	84.6	87.6	65.3	71.3	84.3	92.3	96.3	113.3	50.2	54.2	66.6	79.4	82.4	116.2	45.4	56.4	63.4	70.4	76.4	88.4
126	Heinong 37	Heilongjiang,China	45.7	53.7	58.7	71.7	76.7	83.7	48.9	53.9	60.4	70	77	87	32.4	42.4	45.4	53.4	60.4	82.4	35.4	42.4	49.4	65.4	70.4	81.4	33.5	42.1	56.9	62.5	70.2	75.8	32	43	52	54	62	80
127	Huajiang 4403	Heilongjiang,China	29	46	53	60	66	77	37.7	44.4	50	60.1	66.1	81.1	32.6	39.5	47.5	59.5	63.5	74.5	35.3	42.3	49.3	54.3	60.3	69.3	32.1	38.2	49	55.3	59.8	70.7	24	36.8	40.4	45.4	54.8	68.4
128	Huangbaozhu	Liaoning,China	58.1	66.1	73.1	80.1	87.1	93.1	57.9	64.9	73	81	85	96	40.9	52.9	61.9	67.9	74.9	81.9	49.5	56.5	62.5	74.5	80.5	92.5	46.5	54.5	60.5	66.5	74.5	80.5	43.5	57.5	68.5	75.5	82.5	90.5
129	Suinong 25	Heilongjiang,China	37.8	51.8	59.8	66.8	76.8	82.8	43	51	57	70	76	92	33.6	41.6	48.6	54.6	62.6	81.6	35	43	54	62	72	85	31.9	45.8	58.8	62.8	70	80.6	30.8	39.8	49.8	55.4	61.4	85.8
130	Sui 05-7304	Heilongjiang,China	31	48	52	59	63	70	43.4	46.6	52.2	63.2	67.2	80	33.4	41.4	48.4	54.4	61.4	81.4	35	41	48	52	59	66	32.5	39.6	49.3	55.8	60	69.1	24.8	30.8	36.4	43	52	67.4
131	Jidou 9	Hebei,China	50.9	67.9	73.9	80.9	86.9	93.9	56.9	65.9	76	86	95	107	36.3	47.3	60.3	70.3	74.3	82.3	48	56	61	71	85	110	41.6	52.3	68.8	73.9	79.9	89.9	40.4	51.4	64.4	73.4	111.4	118.4
132	Mengdou 14	Neimenggu,China	28.7	45.7	51.7	56.7	62.7	78.7	38	45	54	62.1	67.1	83.1	32.8	42.1	48.1	57.1	62.1	76.1	32.3	41.3	50.3	54.3	59.3	67.3	33	39.9	56.3	62.8	69	77	27	37.4	48	51.6	56.8	74.4
133	Handou 5	Hebei,China	51	66	78	84	92	99	57.9	64.9	71	84	91	105	40.7	48.7	59.7	67.7	71.7	77.7	49	56	62	74	80	99	44.4	50	68.4	73.4	79.4	108.4	36.3	51.3	60.3	65.3	73.3	87.3
134	Jidou 17	Hebei,China	58.6	68.6	78.6	85.6	92.6	99.6	63.8	70.8	78	87	94	109	47.4	57.4	67.4	76.4	81.4	85.4	56	60	69	79	91	110	49.7	56.6	69.7	72.5	82.5	84.5	46.3	61.3	71.3	75.3	84.3	100.3
135	Aika 166	Heilongjiang,China	35.7	48.7	57.7	65.7	76.7	82.7	49.9	53.9	63.9	71	75	87	32.5	43.5	50.5	59.5	66.5	75.5	35.3	43.3	58.3	62.3	69.3	78.3	32.9	48.1	62.9	69.4	75.5	80.5	38.4	45.2	53.5	55.5	59.4	71.7
136	Sui 04-6018	Heilongjiang,China	37.5	46.5	55.5	63.5	72.5	80.5	36	45	53.2	65.2	71.2	86.2	31.9	42.9	48.9	59.9	63.9	73.9	34.2	44.2	52.2	58.2	65.2	73.2	32.7	38.1	53.5	58.2	63.6	75.6	29.4	34.4	44.4	49.4	56.4	69.4
137	Dongnong 48	Heilongjiang,China	36	55	59	64	72	80	43.9	49.8	58.9	67	74	87	33.9	43.9	45.9	54.9	60.9	69.9	36.4	42.4	51.4	58.4	63.4	72.4	33.6	40.3	55.7	58.8	62.6	71.6	34.5	40.5	47.5	51.5	58.5	71.5
138	L-79	America	28.2	38.2	49.2	59.2	64.2	75.2	36	43.7	49.7	58.7	65.7	82.7	33.8	43.8	47.8	55.8	63.8	72.8	35	41	47	52	57	63	33.1	38.7	46.5	54.4	63.2	72.1	26.4	32.4	41.4	46.4	52.4	63.4
139	Zhonghuang 35	Beijing,China	32.2	47.2	52.2	59.2	66.2	79.2	41.8	45.8	53	65	72	87	34.1	44.1	49.1	56.1	61.1	76.1	37.4	44.4	50.4	57.4	64.4	70.4	33.8	42.1	58.9	63.1	68.5	75.5	29.5	36.5	43.5	49.5	55.5	66.5
140	Kennong 30	Heilongjiang,China	30.2	46.6	50.5	61.8	65.8	72.8	36.9	47.9	54	65	71	86	33.6	42.6	47.6	55.6	61.6	73.6	35	42	50	57	64	74	31.5	37.7	52.2	58.5	61.1	71.7	28	35.2	44.6	49.2	55.6	71.2
141	Zhonghuang 30	Beijing,China	54.5	64.3	74.3	83	90	99	55.9	63.9	79	87	91	104	43.8	53.8	60.8	69.8	77.8	83.8	51.4	56.4	67.4	74.4	81.4	90.4	49.5	55.3	68.8	75.8	82.8	85.8	37.4	50.4	60.4	68.4	76.4	89.4
142	Baichengmoshidou	Jilin,China	50.8	61	71.5	78.5	85.5	93.5	65	71	75	83	87	101	40	51	59	67	74	79	57	62	70	76	80	95	48.6	53.3	66.5	69.8	74.8	79.8	43.3	51.3	62.3	68.3	73.3	82.3
143	L-10	America	51.9	58.4	70.5	77.5	84.5	90.7	54.9	57.9	67	78	85	101	32.8	41.8	47.8	65.8	71.8	80.8	47.4	54.4	63.4	70.4	79.4	96.4	34.6	46.9	56.8	67.7	77.9	84.9	41.4	52.4	62.4	72.4	81.4	94.4
144	Zaoshu 18	Beijing,China	47.6	60.7	70.6	75.6	82.6	89.6	60.9	65.9	73	82	85	97	33	45	57	67	71	81	50.3	56.3	61.3	70.3	78.3	90.3	47.3	54.4	72.4	86.4	107.4	112.4	44.3	49.3	59.3	64.3	73.3	89.3
145	Zhonghuang 10	Beijing,China	62.3	68.3	76.3	83.3	90.3	98.3	65.9	73.9	80	87	91	106	47.4	57.4	67.4	76.4	81.4	88.4	62	67	79	84	92	111	51.8	57.8	70.3	74.5	78.5	84.4	50.4	58.4	69.4	73.4	80.4	89.4
146	Dongnong L-13	Heilongjiang,China	30.4	48.5	58.1	65.1	73.1	80.1	42	49	56.1	69.1	75	93	33.2	43.2	49.3	60.2	69.2	79.2	34.4	42.4	53.4	57.4	65.4	78.4	32.6	44.1	61.6	64.9	73	78	31.3	40.3	51.3	56.3	63.3	77.3
147	Neifeng 15	Heilongjiang,China	36.3	49.4	55.3	64.6	69.6	76.6	44.9	51	56	68	74	85	33.3	42.3	47.3	58.3	64.3	76.3	39.2	44.2	49.2	53.2	62.2	71.2	32.9	40.3	59.8	63.9	71.3	81.2	33.4	40.4	47.4	54.4	64.4	76.6
148	Dongnong 47	Heilongjiang,China	32.5	47.5	56.3	63.3	69.3	71.3	38.6	50	59	69	74	87	33.5	41.5	48.5	54.5	60.5	74.5	36.2	41.2	48.2	53.2	66.2	77.2	31.6	42	60.7	65.1	71.1	76.4	26	37.4	49	53.8	58.1	69.7
149	Hefeng 29	Heilongjiang,China	47.5	55.2	65	71.5	79.2	87	50	54	61	68	78	90	33.4	40.4	52.4	60.4	68.4	77.4	42	49	62	69	80	91	39	47.1	61.9	64.3	70.2	76.2	40.5	45.5	54.5	58.5	66.5	77.5
150	Dongnong 07-909	Heilongjiang,China	34.1	48.7	54.9	59.3	66	75.7	37.9	44	50	58	67	72	35	44	50	58	63	75	35	41	47	52	60	69	31.2	39.4	56.5	60.1	67	74.8	25	32.7	42.8	47.4	53.4	83.1
151	Hefeng 52	Heilongjiang,China	37.7	48.6	61.6	66.2	71.2	78.2	41.9	49.9	58.9	68.9	74	87	35.3	45.3	50.3	57.3	62.3	74.3	36.3	42.3	53.3	57.3	66.3	77.3	30.7	41.1	58.6	61.4	66.5	74.5	23	36.4	47.8	53.6	59	73.8
152	Heihe 18	Heilongjiang,China	33.9	36.6	47.3	54.9	63.3	68.3	35.9	43.9	51	58	62	72	32.8	42.8	47.8	54.8	62.8	75.8	34.6	40.6	46.6	50.6	57.6	62.6	30.2	36	42.7	48.1	54.1	61.3	22	29.7	37.6	41.2	47	64
153	Neifeng 11	Heilongjiang,China	32.7	49.3	55.7	62.2	68.2	75.2	42.9	48.9	56.9	68	72.9	86.9	33.5	43.5	48.5	59.5	68.5	78.5	35.4	42.4	53.4	56.4	63.4	71.4	30	37.8	52.6	56.7	62.5	70.6	36.3	42.3	49.3	53.3	59.3	69.3
154	Heihexiaohuangdou	Heilongjiang,China	34	38.6	50.3	56.4	63.1	68	41.1	45	51	60	67	80	32.1	40.1	46.1	57.1	63.1	72.1	33.4	38.4	47.4	55.4	61.4	70.4	32.2	39.5	51.7	56.1	60.6	71.7	26	31.4	36.4	41.4	53	65.8
155	Zhongdou 27	Beijing,China	58.6	68.5	76.5	83.5	89.5	96.5	59	66	75	82	87	105	41.4	50.4	60.4	66.4	72.4	76.4	54.3	59.3	68.3	75.3	82.3	96.3	46.1	57.2	69.6	73.7	78.7	83.7	45.3	56.3	65.3	70.3	78.3	91.3
156	Bei 4834	Heilongjiang,China	47	54.7	58.6	64.7	69.7	76.7	45.2	50	54	64	70	81	35.5	42.5	47.5	55.5	63.5	81.5	40.4	48.4	56.4	61.4	66.4	74.4	33.7	38	48.1	54.5	59.8	69.6	26.8	35	43.4	47.8	52.4	64.2
157	Heilongjiang 41	Heilongjiang,China	48.4	55.7	67.2	77.1	83.1	89.1	47.9	58.9	63	74	81	92	35.5	49.5	63	70.5	77.5	88.5	45	52	62	71	77	91	40.2	47.8	62.7	66	74	79	38.5	45.5	52.5	62.5	69.5	81.5
158	Zhongpin 03-5179	Beijing,China	38	48	56	64.4	72.4	87.4	50.7	52.7	61.7	79.7	86	102	33.4	42.4	54.4	60.4	68.4	73.4	42.2	47.2	55.2	61.2	68.2	89.2	33.7	40	61.1	65.9	70.9	75.9	37.4	44.4	57.4	61.4	69.4	84.4
159	Hefeng 37	Heilongjiang,China	74.4	82.4	90.4	97.4	105.4	111.4	76.9	84.9	91	100	107	120	64.3	77.3	82.3	87.3	92.3	99.3	73	83	92	106	110	128	61.3	68	74	80	87	110	55.2	61.7	71.7	78.2	88.4	101.4
160	Dongnong 46	Heilongjiang,China	34	49	57.2	65.5	71.1	78.1	40.9	48.9	54.1	66.1	71.1	84.1	34.3	42.3	48.3	56.3	67.3	77.3	37	45	51	57	64	76	34.2	40	59.7	62.1	68.4	76.3	32.6	44	49.6	52.8	62.8	69.6
161	Dongnong 43	Heilongjiang,China	39	48	56	62.5	67.4	74.4	52.9	56.9	62.9	73	80	93	33.9	41.9	47.9	57.9	63.9	74.9	42.3	47.3	55.3	62.3	67.3	80.3	34.6	41.3	57.2	61.7	69.8	78.6	30.4	37.4	46.4	51.4	61.4	68.4
162	Dongnong 1068	Heilongjiang,China	34	38.7	57.6	63.4	68.4	75.4	40.2	45.3	54	64	71	85	33	42	47.1	60	67	77	35.4	43.4	52.4	56.4	64.4	72.4	32.9	40.2	55	58.7	66.1	72.1	32	38.6	46.4	50.4	59.4	71.6
163	Dongnong 56	Heilongjiang,China	42.5	49	58.6	65.5	72.5	86.5	49.9	54.9	61	69	76	87	35.8	43.8	47.8	55.8	61.8	69.8	40	44	55	61	69	79	33.4	43.1	60.9	63.8	70.5	78.4	34.4	39.4	45.4	51.6	58.4	71.7
164	Jiunong 21	Jilin,China	38.4	62.3	71.1	78.1	86.1	94.1	45.9	59.9	66.9	79.9	88	102	34.2	41.2	43.2	64.2	72.2	78.2	35.5	43.5	62.5	67.5	79.5	91.5	34.8	47.9	57.1	66.9	73.9	79.9	38.4	43.4	56.4	61.4	69.4	79.4
165	Chamoshidou	Jilin,China	58.3	69	78	85	92	99	68.9	80.9	84	91	102	112	58.5	64.5	75.5	79.5	84.5	91.5	60	62	80	105	111	128	50	59.9	70.8	84.8	88.8	99.8	57.4	64.6	78.1	81.4	92.4	103.1
166	Daliheidou	Shandong,China	36.7	54.9	61.2	66.2	72.2	81.2	50.8	55.8	66.8	77.8	85	102	33.6	43.6	49.6	55.6	62.6	76.6	35.3	44.3	49.3	57.3	73.3	85.3	34.2	45.1	63.2	69.8	75.8	81.8	31.8	39	47	51	68	86.4
167	Zhongpin 03-5373	Beijing,China	69.8	76.8	82.8	89.7	96.7	103.7	71.9	76.9	83	90	96	108	56.1	64.1	69.1	75.1	78.1	84.1	72.4	75.4	82.4	86.4	96.4	125.4	58.5	62.5	73.5	83.5	91.5	110.5	53.2	65.8	73.4	79.4	87.4	100.2
168	Wuxing 4	Hebei,China	70.6	77.6	85	91	98	105	75.9	79.9	91	97	102	114	61.5	67.5	76.5	83.5	93.5	106.5	76	81	86	99	104	117	62.6	67.7	73.7	79.7	86.7	106.7	54.4	65.2	77.8	81.6	87.5	94.6
169	Hefeng 55	Heilongjiang,China	29	44	53.2	63.7	70.7	77.7	39.4	48.3	56	64.9	71	85.9	30.5	41.5	48.5	56.5	60.5	74.5	33	41	51	55	64	76	33.3	40.7	62.3	68.3	75.3	80.3	25	33.4	42.2	45.6	53.6	67.7
170	Suinong 28	Heilongjiang,China	33	47.4	61.6	68.3	72.3	79.3	42.9	48.9	52.9	65.9	73	87.9	32	41	50	59	66	75	35.3	46.3	54.3	60.3	66.3	77.3	32.7	38.5	52.5	56.9	63.4	72.5	32.6	42.6	48.6	53.4	59.8	70.2
171	Zhongpin 03-5334	Beijing,China	66.4	70.4	78.4	86.4	94.4	101.4	70	75	85	90	94	111	51.7	59.7	69.7	77.7	82.7	87.7	65	69	80	87	94	110	53.8	58.4	70.6	86.8	92.8	108.8	54.6	63.8	72.3	78.3	89.6	100.6
172	Fengshou 6	Heilongjiang,China	30.9	40.4	49.7	62.6	69.6	77.6	39.9	48	54	65	73	86	31.7	42.7	47.7	57.7	66.7	76.7	33.3	41.3	50.3	58.3	67.3	77.3	31.9	41.8	58.4	63.2	68.5	77.5	25	34.6	42	49	57.4	69.6
173	Dunajika	Russia	30.3	44	51	63.4	69.4	77.4	46.9	49.9	56	63.9	71.9	89	32.6	42.6	48.6	55.6	62.6	70.6	38.3	46.3	55.3	60.3	66.3	77.3	31.4	37.5	58.5	60.5	66.3	73.3	28	38.4	44.6	49.6	56.1	72.7
174	Heikewudou	Hainan,China	NA	NA	NA	NA	NA	NA	NA	NA	NA	NA	NA	NA	81.5	86.5	90.5	98.5	104.5	110.5	NA	NA	NA	NA	NA	NA	NA	NA	NA	NA	NA	NA	NA	NA	NA	NA	NA	NA
175	Liudou 3	Guangxi,China	NA	NA	NA	NA	NA	NA	104.9	108.9	114	120	125	NA	81.5	87.5	94.5	100.5	108.5	114.5	98.2	105.2	113.2	116.2	123.2	141	NA	NA	NA	NA	NA	NA	85.6	104.7	111.3	122.1	129	NA
176	Guichundou 1	Guangxi,China	82.1	89.2	97.2	106.2	115.2	124	87	91	95	102	109	122	76.6	80.6	86.6	98.6	103.6	110.6	91.2	94.2	100.2	105.2	111.2	129.2	NA	NA	NA	NA	NA	NA	71.4	78.7	86.6	91.6	98.6	104.4
177	Guichundou 2	Guangxi,China	91.2	99.2	106.2	113.2	121.2	125	97	100	109	117	125	129	86.4	95.4	103.4	108.4	113.4	119.4	102.3	104.3	118.3	123.3	130.3	141	33	40	50	60	70	80	86.8	93.8	104.4	109	119.6	128
178	Huaxia 8	Guangdong,China	106.3	114.3	125	NA	NA	NA	102	104	112	120	129	NA	86.3	93.3	101.3	107.3	112.3	119	103.5	106.5	118.5	123.5	131.5	143	34	43	49	62	81	109	87.1	92.6	99.4	104.6	113	129
179	Madaiheidou 3	Guangdong,China	68	79.4	84.4	92.4	102.4	125	70.9	75.9	82.9	86.9	91	108	58.4	70.4	76.4	82.4	90.4	98.4	69.2	74.2	85.2	92.2	105.2	115	58.6	68.6	95	111	124.2	NA	54.7	60.3	72.4	76.8	87	98.2
180	Huachun 1	Guangdong,China	79.8	86.8	94.8	102.8	112.8	125	82.6	86	95	104	109	130	69.3	78.3	85.3	91.3	97.3	109.3	83.3	87.3	101.3	105.3	118.3	134.3	66.8	73.8	109.8	124	NA	NA	71.7	82	94.6	100.8	112.1	128
181	Huaxia 3	Guangdong,China	104.5	111.5	125	NA	NA	NA	NA	NA	NA	NA	NA	NA	98.5	101.5	107.5	110.5	117.5	119	NA	NA	NA	NA	NA	NA	59.2	66.2	77.2	83.2	94.2	102.2	108.4	118.1	123.1	127	NA	NA
182	Fudou 234	Fujian,China	73.5	79.5	85.5	92.5	100.5	108.5	79	84	90	94	103	122	64.4	72.4	78.4	85.4	91.4	101.4	74.3	79.3	91.3	100.3	106.3	124.3	64.7	71.5	83.3	91.3	101.3	108.3	66.8	72.2	80	85.2	91.7	104.2
183	Quandou 253	Fujian,China	84.4	88.4	95.4	102.4	110.4	125	83.2	90	93.6	100.6	107	122	72.3	78.3	86.3	92.3	98.3	109.3	85.5	91.5	105.5	112.5	120.5	132.5	69.6	77.6	85.6	92.6	101.6	109.6	68.4	75.8	88.2	99	109	125.6
184	Quandou 7	Fujian,China	68.9	78.9	85.9	92.9	100.9	108.9	77	82	88	95	106	120	61.4	71.4	78.4	84.4	89.4	105.4	74.3	80.3	99.3	105.3	111.3	130	62.8	68.5	85	93	103	111	64	69.8	77.8	82.6	93.8	109.1
185	Dalihuang	Fujian,China	74.3	81.7	89.3	96.3	104.3	124	77	80.9	87	94	102	115	69.3	73.3	79.3	84.3	89.3	101.3	72.3	76.3	94.3	98.3	104.3	124.3	60.6	68.6	121.6	NA	NA	NA	62	70.3	83.7	87.3	93.4	103.8
186	Shaxianwudou	Fujian,China	103.3	111.3	124	NA	NA	NA	115	123	130	NA	NA	NA	91.3	100.3	109.3	116.3	NA	NA	127.3	133.3	140.3	142.3	NA	NA	72.3	98.3	110.3	123.5	NA	NA	81.4	91.6	110.2	115.8	128	128
187	Shaoanqiudadou	Fujian,China	84.6	89.8	96.8	103.8	110.8	125	NA	NA	NA	NA	NA	NA	73.4	84.4	93.4	99.4	110.4	119	NA	NA	NA	NA	NA	NA	NA	NA	NA	NA	NA	NA	NA	NA	NA	NA	NA	NA
188	Tonganzihongdou	Fujian,China	84.3	92.3	99.3	107.3	114.3	125	83	87	92	97	105	115	72.3	83.3	92.3	104.3	111.3	119	86.3	90.3	96.3	106.3	110.3	129.3	70.1	75.8	85.8	92.8	102.8	109.8	69.2	74	81	88.5	99.8	112.9
189	Daqingren	Fujian,China	75.5	81.5	89.5	97.5	105.5	125	80.9	83.9	90	94	102	112	72.5	86.5	93.5	103.5	112.5	119	83.4	87.4	94.4	100.4	107.4	128.4	67.9	72.9	84.9	91.9	109.9	117.9	81	89	94.3	100.2	105.9	118.6
190	Quanbian 11	Fujian,China	86.3	93.3	100.3	108.3	116.3	125	84.8	91	96	107	114	130	73.4	86.4	92.4	98.4	103.4	113.4	80.2	83.2	96.2	110.2	119.2	134.2	68.9	73.9	84.4	96.4	107.4	124.4	77.4	85.7	91.9	97.6	106.7	127
191	Pudou 451	Fujian,China	86.1	93.1	100.1	108.1	116.1	125	84	88.7	95	104	116	131	76.3	85.3	93.3	103.3	112.3	119	80.5	87.5	96.5	109.5	116.5	133.5	80.3	88.3	96.3	102.3	109.3	123.3	78.3	85.6	94.7	103.7	111.5	128
192	Xiamentengzaidou	Fujian,China	75.5	81.5	89.6	94.6	103.5	124	77	83	88	94	107	122	72.3	83.3	92.3	102.3	108.3	119	77.2	84.2	93.2	101.2	108.2	130.2	64.5	71.4	79.1	86.1	96.1	106.1	64	71.4	82.9	89.4	100.4	110.7
193	Quandou 8	Fujian,China	72.6	77.6	84.6	91.6	99.6	124	78	81	86	92	102	117	65.4	73.4	84.4	92.4	98.4	105.4	74.5	80.5	98.5	104.5	110.5	128.5	62.4	69.4	82	89	98	109	62.8	69.6	80.9	86	94.6	109.5
194	Baimaodou	Fujian,China	79.2	88.2	95.2	102.2	125	NA	83.9	91.9	99	110	115	131	72.3	86.3	93.3	103.3	108.3	119	82.4	87.4	97.4	107.4	120.4	135.4	69.5	74.5	86.5	93.5	108.5	120.5	70.8	79.5	90.7	97.7	106.8	125
195	Fudou 310	Fujian,China	74	80	86	93	101	124	79.4	88	91	95	103	118	64.3	73.3	77.3	81.3	92.3	102.3	75.2	80.2	90.2	99.2	105.2	120.2	62.4	68.9	79.3	88.3	99.3	109.3	66.3	73.3	78.3	82.3	94.3	107.3
196	Shaxindou	Jiangxi,China	104	111	NA	NA	NA	NA	110	116	129	NA	NA	NA	93.3	103.3	111.3	118.3	NA	NA	127.3	133.3	137.3	141.3	NA	NA	98.2	109.2	123.2	NA	NA	NA	107.4	115.9	123.1	125.2	NA	NA
197	Xinyudaliqing	Jiangxi,China	NA	NA	NA	NA	NA	NA	104.9	108.9	121	129	NA	NA	85.4	95.4	106.4	112.4	NA	NA	103.2	106.2	120.2	124.2	141.2	143	NA	NA	NA	NA	NA	NA	91.3	112.2	116	125.3	NA	NA
198	Duchangwudou	Jiangxi,China	64.3	71.8	79.8	83.8	91.8	98.8	70.9	75.9	79.9	87.9	93	107	55.3	65.3	68.3	76.3	81.3	94.3	60	63	71	78	87	95	52.4	59.4	73.5	86.9	97.9	109.9	50.7	57.3	63.7	67.9	74.5	84.3
199	Ruijinqingpidou	Jiangxi,China	NA	NA	NA	NA	NA	NA	NA	NA	NA	NA	NA	NA	87.3	91.3	98.3	102.3	112.3	119	128.5	131.5	141	NA	NA	NA	NA	NA	NA	NA	NA	NA	106.9	119.9	122.7	128.5	NA	NA
200	Shangraobayuebai	Jiangxi,China	NA	NA	NA	NA	NA	NA	NA	NA	NA	NA	NA	NA	64.5	72.5	77.5	96.5	110.5	119	131.2	134.2	143	NA	NA	NA	NA	NA	NA	NA	NA	NA	104.7	117.7	NA	NA	NA	NA
201	Guanyunhaibaihua	Jiangxi,China	104	112	124	NA	NA	NA	101.9	107.9	110	115	122	130	92.3	103.3	118.3	NA	NA	NA	104.3	107.3	115.3	120.3	127.3	143	58.4	66.4	78.4	84.4	93.4	106.4	86.3	93.3	97.8	104.1	112.1	127
202	Fengchengzaowudou	Jiangxi,China	67.3	74.7	82.7	88.7	95.7	125	72.9	79.9	82.9	88.9	94	109	57.3	66.3	72.3	81.3	87.3	97.3	65.3	69.3	80.3	89.3	97.3	110.3	55.8	60.4	72.4	79.4	100.4	111.4	56.8	61.6	71.4	77.2	87	93.6
203	Erjizaodou 2	Guizhou,China	84.6	88.9	95.9	101.9	108.9	124.9	85.7	92	97	105	110	123	68.4	75.4	83.4	91.4	97.4	104.4	85	89	98	107	118	129	70.9	76.4	82.4	88.4	99.4	109.4	72.1	78.3	87.1	91.5	100.1	111.1
204	Hongzhudou	Hunan,China	NA	NA	NA	NA	NA	NA	130	NA	NA	NA	NA	NA	63.3	68.3	76.3	85.3	92.3	107.3	NA	NA	NA	NA	NA	NA	NA	NA	NA	NA	NA	NA	NA	NA	NA	NA	NA	NA
205	Changshanidou	Hunan,China	NA	NA	NA	NA	NA	NA	128	NA	NA	NA	NA	NA	58.3	64.3	75.3	83.3	92.3	106.3	NA	NA	NA	NA	NA	NA	NA	NA	NA	NA	NA	NA	123.6	126	NA	NA	NA	NA
206	Huangmaodou	Hunan,China	NA	NA	NA	NA	NA	NA	131	NA	NA	NA	NA	NA	63.2	68.2	76.2	86.2	94.2	107.2	NA	NA	NA	NA	NA	NA	NA	NA	NA	NA	NA	NA	NA	NA	NA	NA	NA	NA
207	Xiangchundou 18	Hunan,China	83	88.7	95.7	101.7	108.7	125	86.9	93	98	105	110	124	86.4	91.4	98.4	106.4	116.4	119	87.3	90.3	101.3	111.3	116.3	130.3	71.8	78.8	89.8	94.8	101.8	109.8	72.1	78.1	87.9	92.6	100.8	108.3
208	Xiangchundou 13	Hunan,China	72.2	78.2	85.2	91.2	98.2	125	75	84	89	96	106	116	55.3	67.3	75.3	82.3	87.3	97.3	69.4	74.4	84.4	98.4	104.4	123.4	56	68.3	78.7	85.7	98.7	109.7	59.5	66.2	74.8	79.3	85.9	96.1
209	Xiangchundou 10	Hunan,China	73.2	79.2	86.2	92.2	99.2	108.2	70	74	83	89	94	109	57.5	67.5	73.5	81.5	83.5	88.5	67.5	71.5	80.5	92.5	100.5	117.5	55.4	62.4	74.4	78.7	89.7	110.7	59.2	61.7	63.4	68.6	80.9	91.2
210	Hunan 1	Hunan,China	76.5	83.3	90.3	96.3	103.3	125	82	85	89	95	103	116	69.3	73.3	79.3	84.3	88.3	111.3	80.2	83.2	94.2	100.2	107.2	127.2	66.8	72.4	82	90	98	109	63	69.3	77.6	81.8	89	103.8
211	Panshidou	Zhejiang,China	74.7	82.8	89.8	95.8	102.8	124	79	85	89	100	108	123	71.3	81.3	86.3	91.3	97.3	104.3	71.1	81.1	92.1	103.1	108.1	127.1	66.2	72	81.6	91.6	99.6	109.6	64.2	78.7	85.5	91.8	98.1	113.5
212	Cudou	Zhejiang,China	75.1	82.1	89.1	95.1	102.1	111.1	79.9	82.9	87	94	102	112	66.3	73.3	81.3	87.3	96.3	102.3	81.2	83.2	94.2	100.2	106.2	128.2	64.6	71	81.3	93.3	99.3	110.3	66.5	74.5	83.5	86.5	94.5	103.5
213	Zhechun 3	Zhejiang,China	67.4	76.4	85.4	91.4	98.4	107.4	71	78	85	90	97	113	58.3	66.3	68.3	79.3	86.3	93.3	65.4	70.4	78.4	91.4	98.4	118	55.6	64.6	75	83	105	116	57	65.1	75.6	81	88	100.4
214	Zizhongliuyuezao	Sichuan,China	75	81	89	95	102	125	81	85	90	95	108	123	70.3	75.3	81.3	87.3	93.3	103.3	80.2	83.2	92.2	106.2	111.2	129.2	66.8	73.5	82.5	91.5	105.5	117.5	63.3	70.9	79	84.8	92.6	99.6
215	Changshoushiyuehuang	Sichuan,China	NA	NA	NA	NA	NA	NA	NA	NA	NA	NA	NA	NA	88.3	93.3	108.3	115.3	NA	NA	NA	NA	NA	NA	NA	NA	NA	NA	NA	NA	NA	NA	113.6	122.6	128	NA	NA	NA
216	Quxianbayuehuang	Sichuan,China	106	115	125	NA	NA	NA	105	108	114	121	129	NA	91.3	103.3	117.3	119	NA	NA	123.2	127.2	133.2	135.2	141.2	NA	81.1	87.1	103.1	110.1	122.1	NA	98.9	106.5	116	122.8	NA	NA
217	Shifangluosidou	Sichuan,China	NA	NA	NA	NA	NA	NA	94	101	106	113	119	129	92.4	103.4	113.4	119	NA	NA	88.2	97.2	112.2	117.2	126.2	141.2	75.3	83.3	93.3	99.3	110.3	122.3	84.4	96	104.1	111.2	118.2	129
218	Jianweiquanshuidou	Sichuan,China	81.7	88.7	97.7	105.7	113.7	125	84.9	86.9	93.9	101.9	109	123	72.3	81.3	86.3	96.3	103.3	117.3	88.3	91.3	103.3	109.3	118.3	135.3	78.3	87.3	95.3	102.3	110.3	123.8	85.9	89.9	95.1	100.6	108.6	114.1
219	Gongdou 13	Sichuan,China	74	80	85	91	98	125	80	83	87	92	97	111	66.4	73.4	81.4	89.4	91.4	107.4	78.2	81.2	90.2	98.2	104.2	125.2	63.6	67.6	96.6	110.6	122.6	124.6	64.2	70.4	78.5	82.7	89.1	95.1
220	You chun 05-8	Hubei,China	73.5	79.5	84.5	90.5	97.5	125	74.9	80.9	84.9	90.9	97	105	66.2	73.2	78.2	83.2	89.2	96.2	68.2	73.2	85.2	95.2	101.2	125.2	54.5	60.1	70	76	88	104	60	66.5	74.5	79.6	87.6	99.7
221	Daimidou	Hubei,China	106	116	125	NA	NA	NA	105	109	114	125	130	NA	91.4	100.4	109.4	119	NA	NA	118.2	125.2	141	141	NA	NA	99.9	110.9	123.4	NA	NA	NA	126	NA	NA	NA	NA	NA
222	Edou 7	Hubei,China	NA	NA	NA	NA	NA	NA	NA	NA	NA	NA	NA	NA	54.3	60.3	68.3	77.3	82.3	88.3	128.3	132.3	143	143	NA	NA	NA	NA	NA	NA	NA	NA	107.6	117.6	128	128	NA	NA
223	Jinghuang 35	Hubei,China	106	113	125	NA	NA	NA	120	126	131	NA	NA	NA	62.4	66.4	75.4	82.4	91.4	104.4	121.4	125.4	132.4	135.4	143	NA	NA	NA	NA	NA	NA	NA	95.1	102.1	109.5	113.9	119.5	128
224	Honghuliuyuebao	Hubei,China	74.4	81.2	88.2	93.2	100.2	125	76	84	86	91	96.6	109	65.5	73.5	80.5	91.5	97.5	105.5	77.3	81.3	89.3	98.3	106.3	118.3	44.4	52.4	65.4	68.4	78.4	90.4	64.2	73	80	86.5	95	112.6
225	Huasedou	Hubei,China	73.1	80.1	84.7	89.7	96.7	102.7	79.9	83.9	89	94	104	111	65.4	76.4	84.4	92.4	96.4	103.4	80.4	84.4	93.4	100.4	107.4	124.4	62.7	69.4	76.7	82.7	94.7	109.7	61.6	69.7	77.4	84.1	89.7	102.7
226	Houzimao	Hubei,China	96	103	110	117	124	NA	99.9	106.2	110.2	116.2	120.2	127.2	86.4	91.4	97.4	104.4	112.4	120.4	98.3	105.3	113.3	118.3	124.3	143	79.9	88.9	108.9	124.5	NA	NA	81	88	94.8	100.2	107	122.2
227	Hedou 3	Anhui,China	79.1	86	92.3	97.3	104.3	125	80.9	83.9	94	103	110	125	66.3	75.3	79.3	86.3	97.3	115.3	77.3	81.3	96.3	105.3	111.3	126.3	64.2	71.2	80.2	87.2	99.2	110.2	66.1	72.6	81.9	86.6	95.2	107.7
228	Pixiandazihuacao	Jiangsu,China	70.7	79.7	86.7	92.7	99.3	105.4	74	79	83	88	95	108	67.4	74.4	83.4	91.4	97.4	104.4	72.3	76.3	84.3	92.3	100.3	124.3	56.7	62.7	73.7	84.7	93.7	103.7	60	66	72.6	75.8	82.9	92.1
229	Dantuxiaowujia	Jiangsu,China	NA	NA	NA	NA	NA	NA	118	122	129	NA	NA	NA	68.3	73.3	83.3	90.3	98.3	119	132.3	138.3	142	142	NA	NA	99.9	107.9	NA	NA	NA	NA	109.9	114.6	122.3	124.3	128.7	128.7
230	Pixianhongmaoyou	Jiangsu,China	67.5	74.5	79.5	86.5	124	NA	77	84	92	97	108	115	67.3	74.3	83.3	89.3	97.3	118.3	80.3	87.3	94.3	108.3	113	130	58.9	69.7	80.7	85.7	98.7	109.7	64.1	72.5	78.5	85.5	91.6	109
231	Binhaidahuangkezijia	Jiangsu,China	96.3	103.3	110.3	117.3	124	NA	99	102	112	115	123	130	92.3	100.3	111.3	119.3	NA	NA	101.3	105.3	110.3	115.3	121.3	142.3	NA	NA	NA	NA	NA	NA	80.5	87.6	94	100	109	127
232	Suqiandadudou	Jiangsu,China	76.7	84.7	91.7	96.7	103.7	125	79.1	84.1	92	101	108	122	67.3	76.3	85.3	88.3	93.3	104.3	78.2	81.2	92.2	103.2	113.2	126.2	64.5	69.7	78.6	84.6	95.6	105.6	62.8	72.6	81.1	86	93	101.6
233	Sidou 2	Jiangsu,China	59.4	68.4	71.4	80.4	84.4	93.4	98	102	109	116	122	130	98.4	104.4	109.4	120	NA	NA	104.3	107.3	113.3	117.3	129.3	138.3	77.9	83.9	97.9	103.9	122.5	NA	82.7	88.5	97.2	102.8	112.2	127.4
234	Tongshanqingdadou	Jiangsu,China	96	103	110	117	124	NA	93	95	103	109	116	131	86.3	92.3	97.3	104.3	110.3	119	92.3	94.3	104.3	110.3	120.3	133.3	73.1	78.1	88.1	94.1	103.1	123.7	77.8	81.7	89	96.8	108.7	124.4
235	Aijiaozao	Jiangsu,China	76.6	84.6	91.6	98.6	105.6	112.6	77.9	80.9	85	91	96	108	72.3	81.3	89.3	95.3	103.3	116.3	85.3	87.3	98.3	103.3	106.3	127.3	62.4	69.1	81.5	88.5	98.5	106.5	67.1	70.9	75.3	79.8	86.8	94.8
236	Yudou23	Henan,China	75.9	83.9	91.9	98.9	105.9	112.9	80.7	88	92	98	108	124	62.3	68.3	77.3	84.3	92.3	104.3	76.3	79.3	92.3	100.3	106.3	127.3	62.6	68.9	70.8	78.8	90.8	98.8	63.5	72.3	83.5	90.1	104.5	119.8
237	Yudou17	Henan,China	76.5	85.1	93.1	100.1	107.1	114.1	80.9	86.9	92	98	106	120	67	77	84	91	97	106	80.1	84.1	97.1	102.1	108.1	128.1	65.5	71.6	80.5	89.5	98.5	104.5	64.3	69.3	74.7	79.6	89.8	106.8
238	Zheng 7501	Henan,China	74.1	81.9	89.9	96.9	103.9	110.9	81.9	87.9	92	103	110	126	71.4	77.4	82.4	87.4	93.4	103.4	81.3	83.3	99.3	110.3	119.3	140.3	64.4	71.7	77.7	83.7	95.7	105.7	62.5	69	81.5	88.5	97.5	108.5
239	Yudou27	Henan,China	78	84.4	92.4	99.4	106.4	125	81.8	87	94	103	109	125	68.4	79.4	86.4	91.4	97.4	106.4	82.4	87.4	98.4	106.4	115.4	137.4	63.1	68.3	77.7	82.7	93.3	103.7	69.6	79.3	85.5	91.1	96.2	105.3
240	Yudou15	Henan,China	80.7	87.7	95.7	102.7	109.7	124.6	84	89.9	95	104	110	124	69.3	79.3	85.3	93.3	99.3	109.3	82.2	87.2	98.2	105.2	115.2	129.2	59	65	68	74	124.7	NA	71.9	79.7	88.6	98.8	108.3	122.7
241	Zheng4066	Henan,China	86	91	99	106	124	NA	97.6	100.6	110	116	121	131	85.4	91.4	97.4	103.4	110.4	119	89.2	92.2	108.2	113.2	125.2	143	64	69.4	78.6	84.6	92.6	102.6	79.3	83.7	94.8	102.8	108.8	128
242	Zheng9805	Henan,China	73.6	84.6	93.6	100.6	107.6	114.6	81	85	91	102	108	121	67.2	75.2	84.2	91.2	97.2	103.2	75.4	82.4	94.4	100.4	107.4	127.4	62.5	69	76.6	82.6	96.6	104.6	65.8	72.1	81.1	86.1	95.8	109.6
243	Zheng7016	Henan,China	77.2	83.6	92.6	99.6	106.6	113.6	78.7	85	90	101	107	120	67.3	77.3	85.3	90.3	96.3	104.3	77.2	83.2	94.2	102.2	108.2	125.2	64.3	70.6	80.6	86.6	94.6	104.6	64.1	72.3	81.3	89.9	97.4	114.9
244	Zheng9525	Henan,China	73.8	80.8	89.8	96.8	103.8	110.8	80.9	86.9	90	96	108	123	68	79	86	94	100	108	73.4	79.4	83.4	99.4	107.4	128.4	61.4	67.2	78.9	83.9	91.9	98.9	63.1	73.2	81.3	86.6	99	110.3
245	Zheng8516	Henan,China	81	91	99	105	114	121	81	88	95	103	109	125	67.3	75.3	81.3	88.3	93.3	102.3	79.3	85.3	94.3	102.3	107.3	126.3	67.2	73.2	81	89	105	114	68.7	76.7	84.3	90.3	102.7	114.3
246	Huadou20	Henan,China	84	92	102	109	116	124	86	91	99	109	115	130	76.3	81.3	85.3	91.3	98.3	103.3	87.4	91.4	100.4	107.4	116.4	129.4	69.9	70.9	75.9	84.9	96.9	105.9	72.9	79.9	87.7	96.7	103.1	113.4
247	Xudou3	Henan,China	80.4	86.8	94.8	101.8	108.8	125	87	92	100	108	118	127	67.2	76.2	83.2	89.2	95.2	102.2	85.3	92.3	100.3	108.3	117.3	131.3	66.9	72.9	82.9	90.9	100.9	110.9	72.6	78.8	88.8	102.5	109.3	122.5
248	Zheng92116	Henan,China	73.1	80.1	89.1	96.1	103.1	110.1	78	84	88	93	102	117	65.2	73.2	86.2	91.2	97.2	102.2	81.3	85.3	92.3	100.3	107.3	123.3	58.4	65.2	76.2	84.2	93.2	101.2	64.7	72.3	79.7	85.1	94	105
249	Yudou28	Henan,China	86.5	94.5	103.5	113.5	NA	NA	57	72	81	91	97	112	72.3	77.3	87.3	92.3	98.3	103.3	54.6	58.6	70.6	85.6	100.6	127.6	66	72.2	80.8	86.8	94.8	103.8	48	65.4	82	91.6	101.6	116.5
250	Yudou16	Henan,China	86.4	94.4	103.4	113.4	NA	NA	77.9	88.9	93	102	108	123	67.3	76.3	87.3	91.3	98.3	106.3	72.2	78.2	94.2	101.2	108.2	128.2	65.4	72	81.1	86.1	93.1	104.1	63.2	73.7	79.3	83.7	90.2	109.2
251	Zhoudou11	Henan,China	80.6	87.6	94.6	101.6	108.6	115.6	83	87.9	92	101	106	120	69.3	76.3	84.3	95.3	100.3	106.3	83.3	89.3	102.3	107.3	114.3	128.3	67	69	80	86	94	103	71.8	79.5	87.8	94.6	103.7	113
252	Zheng97196	Henan,China	76.2	83.2	90.2	97.2	104.2	124	81.9	85.9	92	97	105	122	69.3	77.3	83.3	90.3	95.3	102.3	84.2	87.2	94.2	102.2	109.2	127.2	56.7	62.7	72.7	79.7	89.7	101.7	68.3	75.1	83.1	88.7	102.1	119.5
253	Laoshupi	Shanxi,China	105	113	125	NA	NA	NA	81	85	91	99	107	120	103.3	108.3	NA	NA	NA	NA	80.3	87.3	99.3	105.3	112.3	132.3	63.7	71.7	81.7	88.7	102.7	123.6	NA	NA	NA	NA	NA	NA
254	Huangdou2	Shanxi,China	45.8	63	70.9	76.6	83.6	90.6	53.9	59.9	71	75	81	92	36.4	47.4	60.4	67.4	69.4	81.4	39.4	50.4	60.4	69.4	76.4	86.4	42.8	49.8	57.8	62.8	66.8	74.8	30.4	40.7	46.2	61.1	73.1	84.7
255	Xioahuangdou	Shanxi,China	71.4	80.4	87.4	94.4	101.4	124.5	74	80	91	103	109	123	59.3	68.3	79.3	87.3	97.3	106.3	66.4	79.4	98.4	106.4	112.4	129.4	52.8	59.1	70.1	76.1	88.1	97.1	58.2	64.6	79.2	90.3	100	116
256	Jinda78	Shanxi,China	65.6	79.2	86.2	93.2	100.2	106.2	68.9	81	91	102	112	129	49.4	60.4	73.4	87.4	98.4	108.4	62.3	66.3	85.3	89.3	105.3	128.3	53	60.9	72.9	78.9	88.9	100.9	55.4	63.6	72.3	75.7	87.6	112.8
257	Fendou72	Shanxi,China	63.7	70.4	80.4	84.4	91.4	97.4	60.9	70.9	78	87	94	109	36.4	53.4	64.4	71.4	81.4	97.4	56.3	63.3	71.3	83.3	93.3	108.3	49.3	55.5	68.9	73.9	86.9	102.9	49	61.8	70	74.8	83.9	95.3
258	Qihuang31	Shandong,China	72.6	79.6	87.6	94.6	101.6	107.6	75	81	88	96	102	115	64.3	72.3	85.3	93.3	103.3	116.3	70.3	80.3	92.3	99.3	105.3	122.3	56.9	61.5	70.5	78.5	88.5	103.5	59.5	68.5	78.5	83	92	104.5
259	Ludou11	Shandong,China	69	78	89.6	96.6	103.6	109.6	72.9	77.9	84	91	96	109	65.3	72.3	84.3	90.3	96.3	102.3	75.3	80.3	92.3	98.3	104.3	121	53.7	59.3	71.8	78.8	88.8	101.8	58.9	66.1	76.1	80.5	87.3	99.7
260	Qihuang30	Shandong,China	73.5	80.5	88.5	95.5	102.5	108.5	77	80.9	85	92	97	122	67.3	75.3	77.3	86.3	97.3	103.3	76.2	79.2	89.2	96.2	104.2	125.2	62.5	69	124.5	NA	NA	NA	63	72.9	81.2	86.2	98.1	109.5
261	Gaozuoxuan1	Shandong,China	77	83	91	99	106	113	65	77.6	84	92	98	110	66.3	73.3	79.3	87.3	97.3	103.3	59.3	65.3	76.3	94.3	101.3	124.3	63.1	69.4	75.4	84.4	97.4	107.4	67	77.3	89.3	100.2	107.7	116
262	Datianedan	Shandong,China	74	81	87.3	95.3	102.3	109.3	74	81	86	93	105	120	68.4	74.4	85.4	94.4	111.4	120	69.3	72.3	84.3	98.3	105.3	126.3	49.4	58.1	73.1	84.1	95.1	105.1	62.9	68.1	75.7	80	89.8	101.4
263	Ludou4	Shandong,China	66.9	74	80.1	88.1	95.1	102.1	70.9	75.9	81.9	86.9	94	109	50	59	67	73	87	103	61.3	64.3	72.3	83.3	90.3	105.3	52.8	58.8	73.5	80	88	96	52.6	61.6	69.4	73.2	81.8	88.8
264	Hedou12	Shandong,China	75.6	82.6	90.6	98.6	105.6	112.6	73.8	79.8	84.8	90.8	99.8	115.8	67.3	75.3	77.3	87.3	93.3	101.3	79.4	81.4	90.4	98.4	105.4	125.4	61.4	66.4	76.2	86.2	93.2	108.2	69.5	73.9	79.6	84.9	95.8	108.9
265	Qihuang33	Shandong,China	71.4	76.4	83.4	91.4	98.4	105.4	72.9	80.9	85	91	97	110	72.2	76.2	79.2	87.2	93.2	101.2	73.5	77.5	86.5	95.5	101.5	122.5	57.5	66.5	77.5	81.5	94.5	105.5	60	67.1	74.4	78.7	86.9	107.7
266	Qihuang28	Shandong,China	79	86	93	101	108	115	78	84	91	100	108	122	67.3	75.3	78.3	87.3	97.3	103.3	74.2	80.2	95.2	104.2	113.2	128.2	NA	NA	NA	NA	NA	NA	64.8	72.2	77.6	82.2	88.4	104.1
267	Shanning7	Shandong,China	72.5	85	86.5	94.5	101.5	108.5	71.9	76.9	82	87	95	113	49.3	59.3	75.3	79.3	87.3	103.3	62	67	82	91	98	122	NA	NA	NA	NA	NA	NA	51.8	58.8	68	73.3	83	96.7
268	Jidou12	Hebei,China	71.5	77.9	83.9	91.9	98.9	105.9	76.5	82	87	94	102	113	68.3	73.3	79.3	87.3	95.3	102.3	75.2	80.2	95.2	101.2	106.2	121.2	57.7	65.8	73.9	86.9	93.9	108.9	61	66.5	76.3	80.3	88	104.8
269	Jidou18	Hebei,China	54.6	67.6	76.6	84.6	91.6	98.6	58.9	64.9	76	87	95	110	40.3	51.3	60.3	69.3	73.3	90.3	49.3	55.3	69.3	79.3	91.3	99.3	45.2	51.8	69.6	75.4	88.4	105.4	42.3	62.3	69.7	72.7	79.7	91.3
270	Qingdou	Hebei,China	60	69	76	84	91	98	77.9	83.9	92	98	106	122	67.2	75.2	80.2	87.2	93.2	104.2	82.2	87.2	94.2	103.2	107.2	128.2	66.5	71.5	81.5	89.5	98.5	105.5	68	72.5	80.8	96.1	107	117.3
271	Xiataizimoshidou	Hebei,China	79.5	85.5	91.5	99.5	106.5	113.5	81	84.8	89	97	104	112	67.6	75.6	80.6	89.6	98.6	105.6	82.4	87.4	96.4	105.4	110.4	130.4	62	67.5	78.5	89.5	99.5	109.5	68.7	76.4	83.9	96	108.5	125
272	Nanguanxiaopiqing	Hebei,China	73.6	79.6	86.6	94.6	101.6	108.6	73.9	78.9	84	90	95	110	68.3	72.3	75.3	80.3	88.3	103.3	77.3	81.3	92.3	98.3	104.3	125.3	60	69	76	87	96	100	63	71	80	84.6	92	103.3
273	Zhongdou32	Beijing,China	73.3	78.3	84.8	92.8	99.8	106.8	77	82	88	92	97	105	67.3	75.3	81.3	89.3	95.3	104.3	72.3	76.3	92.3	100.3	107.3	128.3	54.4	63.4	70.3	77.3	89.3	99.3	67	74.2	81.1	85.3	93.7	103.4
274	Zhongte1	Beijing,China	81.6	88.3	95.3	103.3	110.3	117.3	84.2	89.2	98.2	103.2	107.2	123.2	79.3	87.3	94.3	104.3	111.3	120	82.5	87.5	105.5	110.5	115.5	133.5	NA	NA	NA	NA	NA	NA	84.6	90.6	101.8	110.4	118.4	127.6
275	ZhongzuoJ4032	Beijing,China	67.1	74.3	81.3	89.3	96.3	103.3	71.9	77.9	84.9	87.9	94	110	53.4	62.4	71.4	80.4	93.4	119	67.2	72.2	80.2	89.2	96.2	109.2	49	56	66.5	83	92	98.5	56	64.4	73	77.8	85.6	93.1
276	Zhongdou33	Beijing,China	84.6	91.6	98.6	106.6	113.6	120.6	87.9	94	97	104	115	130	81.5	84.5	92.5	102.5	112	119	89.4	92.4	103.4	107.4	115.4	134.4	NA	NA	NA	NA	NA	NA	77.8	82.6	95.1	100.6	108.6	123.9
277	Zhonghuang13	Beijing,China	53.3	63.8	69.8	77.8	84.8	91.8	51.9	53.9	61	68	75	86	46.4	55.4	61.4	67.4	69.4	93.4	41	47	58	66	73	88	37.5	48.5	56.5	64.5	69.5	75.5	32.9	38.9	52.2	57.9	65.7	78.7
278	Qingrenheidou	Heilongjiang,China	61.1	69	75	83	90	97	75	81	85	93	104	118	72.3	81.3	87.3	92.3	97.3	103.3	78.3	81.3	94.3	102.3	109.3	125.3	70.3	76.3	83.3	89.3	96.3	101.3	65.8	72.2	81.1	85	94	105.8
R1: Flowering time; R2: Full bloom; R3: Beginning pod; R4: Full pod; R5: Beginning seed; R6:Full seed.
