# Supplementary material for: Identification of genetic loci and candidate genes related to soybean flowering through genome wide association study
Source: BMC Genomics. 2019 Dec 16;20:987. doi: 10.1186/s12864-019-6324-7 (PMC6916438; doi:10.1186/s12864-019-6324-7)
Supplement: Supplementary file 2 — Additional file 2. Statistical analysis of growth periods traits for 278 soybean varieties in six environments. [file 12864_2019_6324_MOESM2_ESM.xlsx]

## Sheet: Sheet1
Additional file 2. Statistical analysis of growth periods traits for 278 soybean varieties in six environments.
Traits	Year	Location	Mean ± SD	Maximum	Minimum	CV (%)
Flowering time (day)	2015	Harbin	55.0±21.3	136.3	27	38.8
	2015	Changchun	49.9±18.9	126.3	29.5	37.9
	2015	Shenyang	46.5±15.1	99.9	29	32.4
	2016	Harbin	62.1±20.4	131	35	32.8
	2016	Changchun	57.5±23.9	132.3	31.4	41.6
	2016	Shenyang	48.8±21.3	103	22	43.6
Full bloom (day)	2015	Harbin	65.4±18.9	116	36.6	28.9
	2015	Changchun	58.8±18.2	108.3	38.3	31
	2015	Shenyang	53.9±14.9	110.9	36	27.7
	2016	Harbin	67.6±18.4	126	41.5	27.2
	2016	Changchun	63.4±22.8	138.3	37.8	35.9
	2016	Shenyang	56.6±20.9	126	28.6	36.9
Beginning pod (day)	2015	Harbin	73.5±18.4	125	44	25
	2015	Changchun	66.9±18.4	118.3	43.2	27.9
	2015	Shenyang	65.0±14.6	124.5	42.5	21.9
	2016	Harbin	74.5±18.3	131	46.6	24.5
	2016	Changchun	73.3±23.3	143	41.8	31.7
	2016	Shenyang	65.1±20.1	128	36.4	30.8
Full pod (day)	2015	Harbin	79.4±15.9	117.3	53.7	20
	2015	Changchun	74.0±17.4	120	50.5	23.6
	2015	Shenyang	72.2±14.2	124.5	48.1	19.6
	2016	Harbin	82.3±15.9	129	55.7	19.3
	2016	Changchun	79.8±22.9	143	47.8	28.7
	2016	Shenyang	70.1±20.3	128.5	40.3	29
Beginning seed (day)	2015	Harbin	86.3±16.3	125	60.1	18.9
	2015	Changchun	79.1±16.0	117.5	59.5	20.3
	2015	Shenyang	77.6±15.1	124.7	54.1	19
	2016	Harbin	88.9±15.9	130	61.7	17.9
	2016	Changchun	86.3±21.5	143	55.8	24.9
	2016	Shenyang	77.2±19.1	129	47	24.8
Full seed (day)	2015	Harbin	94.2±17.2	125	64.5	18.3
	2015	Changchun	88.6±15.8	120.4	66.5	17.8
	2015	Shenyang	86.2±15.9	124.6	61.2	18
	2016	Harbin	101.8±15.2	131	72	14.9
	2016	Changchun	99.5±24.2	143	60.8	24.3
	2016	Shenyang	90.0±18.6	129	60.4	20.6
SD, standard deviation. CV, coefficient of variation.
