# Supplementary material for: Identification of genetic loci and candidate genes related to soybean flowering through genome wide association study
Source: BMC Genomics. 2019 Dec 16;20:987. doi: 10.1186/s12864-019-6324-7 (PMC6916438; doi:10.1186/s12864-019-6324-7)
Supplement: Supplementary file 3 — Additional file 3. Variance analysis (ANOVA) of 278 soybean varieties in six environments. [file 12864_2019_6324_MOESM3_ESM.xlsx]

## Sheet: Sheet1
Additional file 3. Variance analysis (ANOVA) of 278 soybean varieties in six environments.
Traits	Source of variation	Df	SS	MS	F value	Percentage of treatment SS/%	h2 (%)
Flowering time (days)	Genotype	277	2989.7	10.5	1068.1**	88.1	96
	Location	2	0.4	0.2	22.6	0.01
	Year	1	0.02	0.02	2.4	0.001
	Genotype-by-Location	554	176.9	0.3	31.6**	5.2
	Genotype-by-Year	277	84.01	0.3	30.0**	2.5
	Genotype-by-Location-by-Year	554	124.03	0.2	22.1**	3.7
	Residuals	1656	16.8	0.009
Full bloom (days)	Genotype	277	3036.7	10.6	1778.4**	88.7	96.2
	Location	2	0.4	0.2	40.3	0.01
	Year	1	0.001	0.001	0.3	3e-05
	Genotype-by-Location	554	161.6	0.2	47.3**	4.7
	Genotype-by-Year	277	87.5	0.3	51.2**	2.6
	Genotype-by-Location-by-Year	554	129	0.2	37.7**	3.8
	Residuals	1656	10.2	0.006
Beginning pod (days)	Genotype	277	2998.6	10.5	1222.9**	87.4	95.8
	Location	2	0.4	0.2	23.5	0.01
	Year	1	0.2	0.2	29.1	0.01
	Genotype-by-Location	554	186.3	0.3	37.9**	5.4
	Genotype-by-Year	277	88.1	0.3	35.9**	2.6
	Genotype-by-Location-by-Year	554	142.9	0.2	29.1**	4.2
	Residuals	1656	14.7	0.008
Full pod (days)	Genotype	277	3027.1	10.6	3936.0**	88.8	96.2
	Location	2	0.5	0.2	105	0.01
	Year	1	0.1	0.1	39.3	0.003
	Genotype-by-Location	554	165.9	0.2	107.8**	4.9
	Genotype-by-Year	277	81.9	0.2	106.6**	2.4
	Genotype-by-Location-by-Year	554	128.6	0.2	83.6**	3.8
	Residuals	1656	4.6	0.002
Beginning seed (days)	Genotype	277	2972.9	10.4	4150.0**	87.6	95.8
	Location	2	1	0.5	199.4	0.03
	Year	1	0.003	0.003	1.3	0.0001
	Genotype-by-Location	554	173.5	0.3	121.1**	5.1
	Genotype-by-Year	277	99.5	0.3	139.0**	2.9
	Genotype-by-Location-by-Year	554	141.2	0.2	98.5**	4.2
	Residuals	1656	4.3	0.002
Full seed (days)	Genotype	277	2889.6	10.1	3737.4**	84.7	94.7
	Location	2	2.2	1.1	407.5	0.1
	Year	1	0.03	0.03	14	0.001
	Genotype-by-Location	554	197.8	0.3	127.9**	5.8
	Genotype-by-Year	277	125.7	0.4	162.6**	3.7
	Genotype-by-Location-by-Year	554	190	0.3	122.8**	5.6
	Residuals	1656	4.6	0.002
** P<0.01, * P<0.05. Df : degree of freedom, SS : sum square, MS : mean square, h2: broad-sense heritability.
