# Supplementary material for: Identification of genetic loci and candidate genes related to soybean flowering through genome wide association study
Source: BMC Genomics. 2019 Dec 16;20:987. doi: 10.1186/s12864-019-6324-7 (PMC6916438; doi:10.1186/s12864-019-6324-7)
Supplement: Supplementary file 4 — Additional file 4. The soybeans with stable below- or above-average flowering time. [file 12864_2019_6324_MOESM4_ESM.xlsx]

## Sheet: Sheet1
Additional file 4. The soybeans with stable below- or above-average flowering time.
Phenotype	Number	Accession	Location
			Harbin	Changchun	Shenyang
Below average (days)	15	L-21	31.5	32.5	29
	16	Hongfeng11	35.5	33.5	33
	32	Suinong 14	36	34.5	31
	36	Bei 1361	36.5	33.5	28.5
	43	Sui 03-3046	35	34.5	29.5
	65	Suinong 10	36	33	31
	67	Dongnong 49	31.5	33	29
	69	Heihe 48	32.5	33.5	29.5
	71	Suinong 29	37.5	34.5	30
	73	Suinong 8	36	36.5	33
	77	Beidou 14	32.5	34.5	28.5
	79	Dongnong 42	34.5	33.5	31.5
	80	Kenjian 23	37	33	29.5
	83	Kenfeng 15	34	33	28.5
	91	Kennong 29	36.5	32.5	31
	104	Kebei 1	36.5	34	32
	106	Heihe 38	34	32	27.5
	110	Dongnong 44	33.5	30.5	28
	112	Bei 1484	33	30.5	29.5
	115	Kenfeng 18	36.5	33.5	31
	117	Mengdou 9	33	34	30.5
	120	Kenfeng 14	35.5	33	33.5
	122	Suinong 4	38.5	35	33
	124	Longpin 03-311	32.5	31	30.5
	127	Huajiang 4403	32.5	34	28
	130	Sui 05-7304	37	34	28
	132	Mengdou 14	33	31.5	29.5
	136	Sui 04-6018	36.5	32.5	31
	138	L-79	31.5	34	30
	139	Zhonghuang 35	36	35	31
	140	Kennong 30	33	34	30
	146	Dongnong L-13	36	33	32
	148	Dongnong 47	35	34.5	28.5
	150	Dongnong 07-909	35	34.5	28
	153	Neifeng 11	37.5	33.5	32.5
	154	Heihexiaohuangdou	38	32	29.5
	162	Dongnong 1068	37	33.5	31.5
	169	Hefeng 55	33	31.5	28.5
	170	Suinong 28	38	33.5	32.5
	172	Fengshou 6	35.5	32	28.5
	173	Dunajika	37.5	35	30
Above average (days)	118	L-9	74	70	59.5
	159	Hefeng 37	75.5	68.5	58
	168	Wuxing 4	72.5	68.5	58
	175	Liudou 3	95	89.5	81.5
	176	Guichundou 1	84	83.5	75.5
	180	Huachun 1	79.5	76	68.5
	182	Fudou 234	76	69	65.5
	183	Quandou 253	84.5	78.5	69
	184	Quandou 7	72	67.5	63
	185	Dalihuang	75.5	70.5	62
	188	Tonganzihongdou	83.5	79	68.5
	189	Daqingren	78	77.5	74.5
	190	Quanbian 11	85	76.5	72
	192	Xiamentengzaidou	76	74.5	63
	193	Quandou 8	75	69.5	62.5
	194	Baimaodou	81	77	70
	195	Fudou 310	75.5	69.5	64.5
	196	Shaxindou	107	110	103
	197	Xinyudaliqing	102.5	94	91.5
	203	Erjizaodou 2	84	76.5	71.5
	210	Hunan 1	78.5	74.5	64.5
	211	Panshidou	76	71	64.5
	212	Cudou	77	73.5	65
	214	Zizhongliuyuezao	77	75	64.5
	217	Shifangluosidou	94	90	80
	219	Gongdou 13	76.5	72	63.5
	221	Daimidou	105.5	104.5	94
	223	Jinghuang 35	113	91.5	86
	225	Huasedou	76	72.5	61.5
	227	Hedou 3	79.5	71.5	64
	228	Pixiandazihuacao	72	69.5	58.5
	232	Suqiandadudou	77.5	72.5	63
	236	Yudou23	78	69	62.5
	237	Yudou17	78	73.5	64.5
	239	Yudou27	79.5	75	66
	240	Yudou15	82	75.5	65
	242	Zheng9805	77	71	63.5
	243	Zheng7016	77.5	72	63.5
	244	Zheng9525	77	70	61.5
	245	Zheng8516	81	73	67.5
	246	Huadou20	85	81.5	71
	247	Xudou3	83	76	69.5
	250	Yudou16	82	69.5	64
	251	Zhoudou11	81.5	76	68.5
	260	Qihuang30	75	71.5	63
	264	Hedou12	74	73	64.5
	266	Qihuang28	78.5	70.5	61.5
	270	Qingdou	79	74.5	66.5
	271	Xiataizimoshidou	79.5	74.5	65
	272	Nanguanxiaopiqing	73.5	72.5	61.5
	273	Zhongdou32	74.5	69.5	60
	276	Zhongdou33	85.5	85	77.5
	278	Qingrenheidou	77	75	67.5
