# Supplementary material for: Identification of genetic loci and candidate genes related to soybean flowering through genome wide association study
Source: BMC Genomics. 2019 Dec 16;20:987. doi: 10.1186/s12864-019-6324-7 (PMC6916438; doi:10.1186/s12864-019-6324-7)
Supplement: Supplementary file 5 — Additional file5. The raw data and the corresponding accession numbers by SLAF-seq. [file 12864_2019_6324_MOESM5_ESM.xlsx]

## Sheet: Sheet1
Additional file5. The raw data and the corresponding accession numbers by SLAF-seq.
Chromosome	Position	Allele	Tiedou 50	Datun xiaoheidou	Ken 04-8579	Kangxian2	Liushitianhuancang	Tiedou 58	Zhonghuang 20	Jichanghuangdou 1	Longquandadou	Xiaobaiqi	Gongye 04L-141	Tiedou 52	L-57	He 05-31	L-21	Hongfeng11	Heinong 33	Liao 98072	Kenfeng 22	Jiyu 89	Tiedou 51	Tongnong 13	Bei 1873	Hefeng 50	Sui 02-339	Hujiao 03-286	Heinong 44	Hujiao 04-528	Fengshou 10	Hersong 2	Jinzhou 4-1	Suinong 14	Tiejiasilihuang	Tiefeng 8	Silihuang	Bei 1361	L-5	Maoyandou	Fengdihuang	Tiedou 54	Jiunong 20	Duludou	Sui 03-3046	Hefeng 47	V111-4	Longxuan 1	Dongnong 8004
1	114	A/C	A	A	C	A	C	A	A	C	A	A	A	A	C	A	A	A	A	A	A	A	A	A	A	A	A	A	A	A	C	A	A	C	A	C	A	A	A	A	A	A	A	A	C	A	A	A	A
1	32323	C/G	C	G	C	C	C	C	C	C	C	C	G	G	C	C	C	C	G	C	C	C	G	G	C	C	G	C	C	C	C	C	C	C	G	C	C	C	G	C	C	C	S	C	C	C	C	C	G
1	32357	G/A	G	G	G	G	G	G	G	G	G	G	G	A	G	G	G	G	A	G	G	G	A	A	G	G	A	G	G	G	G	G	G	G	A	G	G	G	G	G	G	G	G	G	G	G	G	G	A
1	59383	A/C	A	C	A	A	A	A	A	A	A	A	C	C	A	A	A	A	C	A	A	A	C	C	A	A	C	A	A	A	A	A	A	A	C	A	A	A	C	A	A	A	A	A	A	A	A	A	C
1	83640	G/T	G	G	G	G	G	G	G	G	G	G	G	T	G	G	G	G	T	G	G	G	T	T	K	G	T	G	G	G	G	G	G	G	T	G	G	G	G	G	G	G	G	G	G	G	G	G	T
1	121891	G/A	G	A	G	G	G	G	G	A	G	G	G	A	G	G	G	G	A	G	G	G	A	A	G	G	A	G	G	G	G	G	G	G	A	G	G	G	A	G	G	G	G	G	G	G	G	G	A
1	123737	C/T	C	C	C	C	C	C	C	C	C	C	C	C	C	C	C	C	C	C	C	C	C	C	C	C	C	C	C	C	C	C	C	C	C	C	C	C	T	C	C	C	C	C	C	C	C	C	C
1	131171	C/A	C	A	C	C	C	C	C	A	C	C	A	A	C	C	C	C	A	C	C	C	A	A	C	C	A	C	C	C	C	C	C	C	A	C	C	C	A	C	C	C	C	C	C	C	C	C	A
1	176123	A/C	A	A	A	A	A	A	A	A	A	A	A	A	A	A	A	M	A	A	A	A	A	A	A	A	A	A	A	A	A	A	A	A	A	A	A	M	A	A	A	A	A	M	A	A	A	A	A
1	235065	A/G	A	G	A	A	A	A	A	G	A	A	G	G	A	A	A	A	G	A	A	A	G	G	A	A	G	A	A	A	A	A	A	A	G	A	A	A	G	A	A	A	A	A	A	A	A	A	G
1	240458	C/A	C	C	C	C	C	C	C	C	C	C	C	A	C	C	C	C	A	C	C	C	C	A	C	C	A	C	C	C	C	C	C	C	C	C	C	C	C	C	C	C	C	C	C	C	C	C	C
1	296670	A/C	C	C	C	C	C	C	C	A	A	C	A	A	C	A	C	C	A	A	C	C	A	A	A	A	C	A	A	A	A	A	A	C	A	C	C	A	A	C	C	C	A	C	C	C	C	A	A
1	343209	T/A	T	A	T	T	T	T	T	A	T	T	A	A	T	T	T	T	A	T	T	T	A	A	A	T	T	T	T	T	T	T	A	T	A	T	T	A	A	T	T	T	T	T	T	T	T	A	A
1	368604	A/C	A	A	A	A	A	A	A	A	A	A	A	A	A	A	A	A	A	A	A	A	A	A	A	A	A	A	A	A	A	A	A	A	A	A	A	A	A	A	M	A	A	A	A	A	A	A	A
1	368606	A/C	A	A	A	A	A	A	A	A	C	A	M	A	A	A	A	M	A	A	A	A	A	A	A	A	A	A	A	A	A	A	A	A	A	A	A	A	C	A	A	A	A	A	A	A	A	A	A
1	393692	A/G	G	A	G	A	A	G	G	A	A	A	A	A	G	A	G	G	A	A	A	G	A	A	A	A	G	A	G	A	A	G	A	A	A	G	G	A	A	G	G	G	A	G	G	A	G	A	A
1	431777	G/A	A	G	A	G	G	A	A	G	G	G	A	G	A	G	A	A	G	G	G	A	G	G	G	G	A	G	A	G	G	A	G	G	A	A	A	G	G	A	A	A	G	A	A	G	A	G	A
1	432178	T/C	C	T	C	T	T	C	C	T	T	T	C	T	C	T	C	C	T	T	T	C	T	T	T	T	C	T	C	T	T	C	T	T	C	C	C	T	T	C	C	C	T	C	C	T	C	T	C
1	432198	C/T	T	C	T	C	C	T	T	C	C	C	C	C	T	C	T	T	C	C	C	T	C	C	C	C	T	C	T	C	C	T	C	C	T	T	T	C	C	T	T	T	C	T	T	C	T	C	C
1	450146	T/A	T	T	T	A	A	T	T	T	A	T	A	T	T	A	T	T	T	A	A	T	T	T	T	A	T	A	T	A	A	T	A	T	T	T	T	T	T	T	T	T	A	T	T	A	T	T	A
1	476960	G/A	G	G	G	A	A	G	G	G	A	G	G	G	G	A	G	G	G	A	A	G	G	G	G	A	G	A	G	A	A	G	A	G	G	G	G	G	G	G	G	G	A	G	G	A	G	G	G
1	476979	G/T	G	G	G	T	T	G	G	G	T	G	G	G	G	T	G	G	G	T	T	G	G	G	G	T	G	T	G	T	T	G	T	G	G	G	G	G	G	G	G	G	T	G	G	T	G	G	G
1	477407	C/T	C	C	C	T	T	C	C	T	T	T	C	C	C	T	C	C	T	T	T	C	C	C	T	T	C	T	C	T	T	C	T	C	C	C	C	C	C	C	C	C	T	C	C	T	C	C	C
1	477821	C/T	C	C	C	C	C	C	C	C	T	C	C	C	C	T	C	C	T	T	T	C	C	C	T	C	C	T	C	T	T	C	T	C	C	C	C	C	C	C	C	C	T	C	C	C	C	C	C
1	478203	G/C	G	G	G	G	G	G	G	G	G	C	G	G	G	G	G	G	C	G	G	G	G	G	C	G	G	G	G	G	G	G	G	G	G	G	G	G	G	G	G	G	G	G	G	G	G	G	G
1	524236	A/C	A	C	A	A	A	A	A	A	A	C	A	C	A	A	A	A	C	A	A	A	C	C	C	A	A	A	A	A	A	A	A	A	C	C	A	C	A	A	A	A	A	A	A	A	A	C	A
1	524238	A/C	A	A	A	A	A	A	A	A	A	M	A	A	A	A	A	A	A	A	A	A	A	M	A	C	A	A	A	A	A	A	A	A	A	A	A	M	A	A	A	A	A	A	A	A	A	A	A
1	524545	G/A	G	A	G	G	G	G	G	G	G	A	G	A	G	G	G	G	A	G	G	G	A	A	A	G	G	G	G	G	G	G	G	G	A	G	G	A	G	G	G	G	G	G	G	G	G	A	G
1	546000	A/C	A	A	A	C	A	A	A	A	A	A	A	A	A	A	A	A	A	A	A	A	A	A	A	A	A	A	A	A	A	A	A	A	A	A	A	A	A	A	A	A	C	A	A	A	A	A	A
1	549775	T/G	T	T	G	T	T	K	T	T	T	T	T	T	T	T	T	T	T	T	T	T	T	T	T	T	K	K	T	T	T	T	K	T	T	T	T	T	T	T	T	T	T	T	T	T	T	T	T
1	565848	C/A	C	C	M	C	C	M	C	C	C	A	C	C	C	A	C	C	C	C	C	C	C	A	C	C	C	C	M	C	C	C	C	C	C	C	C	C	C	C	C	C	C	A	C	A	M	C	C
1	597916	G/A	G	G	G	G	G	G	G	G	R	G	R	G	G	G	G	G	G	G	G	G	G	G	G	R	G	G	R	G	G	G	G	G	G	G	G	G	G	G	A	G	G	G	G	G	G	G	A
1	597944	T/G	T	G	T	T	T	T	T	T	T	G	T	G	T	T	T	T	G	T	T	T	G	G	G	T	T	T	T	T	T	T	T	T	G	T	T	G	T	T	T	T	T	T	T	T	T	G	G
1	612790	A/G	A	G	A	A	A	A	A	A	A	G	A	G	A	A	A	A	G	A	A	A	G	G	G	A	A	A	A	A	A	A	A	A	G	A	A	G	A	A	A	A	A	A	A	A	A	G	A
1	624418	T/C	T	C	T	T	T	T	T	T	T	C	T	C	T	T	T	T	C	T	T	T	C	C	C	T	T	T	T	T	T	T	T	T	C	T	T	C	T	T	T	T	T	T	T	T	T	C	T
1	645875	G/A	G	A	G	G	G	G	G	G	G	A	G	A	G	G	G	G	A	G	G	G	A	A	A	G	G	G	G	G	G	G	G	G	A	G	G	A	G	G	G	G	G	G	G	G	G	A	G
1	651047	C/A	C	A	C	C	C	C	C	C	C	A	C	A	C	C	C	C	A	C	C	C	A	A	A	C	C	C	C	C	C	A	C	C	A	C	C	A	A	C	C	C	C	C	C	C	C	A	A
1	741339	T/G	T	T	T	T	T	T	T	T	T	T	T	T	T	T	T	T	T	T	T	T	T	T	T	T	T	T	T	T	T	T	T	T	T	T	T	K	T	T	T	T	T	T	T	T	T	T	T
1	775288	A/T	A	T	A	A	T	A	A	A	A	T	T	T	A	A	A	A	T	A	A	A	T	T	T	A	A	A	A	A	A	T	A	A	T	A	A	T	A	A	A	A	A	A	A	A	A	T	T
1	827600	A/G	A	A	A	A	A	A	A	A	A	A	A	A	G	A	A	A	A	A	G	A	A	A	A	A	R	A	A	A	A	A	A	A	A	A	A	A	A	A	A	A	A	A	A	R	A	A	A
1	845927	T/C	T	C	T	T	T	T	T	T	T	C	C	C	T	T	T	T	C	T	T	T	C	C	C	T	T	T	T	T	T	C	T	T	C	T	T	C	T	T	T	T	T	T	T	T	T	C	C
1	851163	C/T	C	T	C	C	C	C	C	C	C	T	C	T	C	C	C	C	C	C	C	C	T	C	T	C	C	C	C	C	C	T	C	C	C	C	C	T	C	C	C	C	C	C	C	C	C	T	C
1	858889	C/T	C	T	C	C	C	C	C	C	C	T	C	T	C	C	C	C	T	C	C	C	T	T	T	C	C	C	C	C	C	T	C	C	C	C	C	T	C	C	C	C	C	C	C	C	C	T	T
1	858920	T/C	T	C	T	T	T	T	T	T	T	C	T	C	T	T	T	T	C	T	T	T	C	C	C	T	T	T	T	T	T	C	T	T	T	T	T	C	T	T	T	T	T	T	T	T	T	C	C
1	858927	A/C	A	A	A	A	A	A	A	A	A	A	A	A	A	A	A	A	A	A	A	A	A	A	A	A	C	A	A	A	A	A	A	A	A	A	A	C	A	A	A	A	A	A	A	A	A	A	A
1	859344	T/A	T	A	T	T	T	T	T	T	T	A	T	A	T	T	T	T	A	T	T	T	A	T	A	T	T	T	T	T	T	T	T	T	T	T	T	A	T	T	T	T	T	T	T	T	T	A	A
1	919288	T/C	T	C	T	C	T	T	T	T	T	C	T	C	T	T	T	T	C	T	C	T	C	T	C	C	T	C	T	C	C	C	T	T	T	T	T	C	T	T	T	T	T	T	T	T	T	C	C
1	920634	A/C	A	A	A	A	A	A	A	A	A	A	A	A	A	A	A	A	A	A	A	A	A	A	A	A	A	A	A	A	A	M	A	A	A	A	A	M	A	A	A	A	A	A	A	A	A	A	A
1	926883	T/A	T	T	T	T	T	W	T	T	T	T	T	T	T	T	T	T	T	T	T	T	T	T	T	W	T	T	A	T	T	T	T	T	W	T	T	T	T	T	T	T	T	T	T	A	T	W	T
1	970617	T/G	T	T	G	T	T	T	T	T	T	T	T	T	T	T	T	T	T	T	T	T	T	T	T	T	T	T	T	T	T	T	T	T	T	T	T	T	T	T	T	T	T	T	T	T	T	T	T
1	980914	A/G	A	G	A	A	A	A	A	G	A	A	A	G	A	A	A	A	A	A	A	A	G	G	G	A	A	A	A	A	A	A	A	A	G	A	A	G	A	A	A	A	A	A	A	A	A	G	G
1	981256	T/C	T	C	T	T	T	T	T	C	T	T	C	C	T	T	T	T	C	T	T	T	C	C	C	T	T	T	T	T	T	T	T	T	C	T	T	C	T	T	T	T	T	T	T	T	T	C	C
1	994612	G/A	G	G	G	A	G	G	G	A	A	A	G	G	G	G	G	G	G	A	G	G	A	G	G	G	G	A	G	A	A	A	A	G	A	G	A	G	A	G	G	G	G	G	G	G	G	A	A
1	994619	A/G	A	A	A	G	A	A	A	A	G	G	A	A	A	A	A	A	A	G	A	A	A	A	A	A	A	G	R	G	G	A	G	R	A	A	G	A	G	A	A	A	A	A	A	A	A	A	A
1	1039374	A/C	A	C	A	A	A	A	A	A	A	A	C	C	A	A	A	A	C	A	A	A	C	C	C	A	A	A	A	A	A	A	A	A	C	A	A	C	A	A	A	A	A	A	A	A	A	C	C
1	1084870	T/G	T	T	G	T	T	T	T	T	T	T	T	T	T	T	T	T	T	T	T	T	K	T	T	T	T	T	T	T	T	T	T	T	T	T	T	G	T	T	T	T	T	T	T	T	T	T	T
1	1085298	T/G	T	T	T	T	T	T	T	T	T	T	T	T	T	T	T	T	T	T	T	T	T	T	T	T	T	T	T	T	T	T	T	T	T	T	T	T	T	T	T	T	T	T	T	T	T	T	T
1	1199732	A/C	A	A	A	A	A	C	A	A	A	A	A	A	A	A	A	A	A	A	A	A	A	A	A	A	A	A	A	A	A	A	A	A	A	A	A	A	A	A	A	A	A	A	A	M	A	A	A
1	1276269	A/G	A	G	A	A	A	G	A	A	A	A	A	A	A	A	A	A	A	G	A	A	A	A	A	A	A	G	A	G	A	G	A	A	A	G	A	A	G	A	A	A	A	A	A	A	A	A	A
1	1330790	C/G	C	C	C	C	C	C	C	C	C	C	C	C	C	C	C	C	C	C	C	C	C	C	C	C	C	C	C	C	C	C	C	C	C	C	C	C	C	C	C	C	C	C	C	S	C	C	C
1	1342157	C/G	C	G	C	C	C	C	C	G	C	G	G	G	C	C	C	C	G	G	C	C	G	G	G	C	C	G	C	G	C	C	C	C	G	G	G	G	C	C	C	C	C	C	C	C	C	G	C
1	1474668	T/A	T	T	T	T	T	T	T	T	T	T	A	T	T	T	T	T	T	T	T	T	T	T	T	T	T	T	W	T	T	T	W	T	T	T	T	T	T	T	T	T	T	T	T	T	T	T	T
1	1474670	C/A	C	C	C	C	M	M	C	C	C	C	A	C	C	C	C	C	C	C	C	C	C	C	C	M	C	C	C	C	C	C	C	C	C	C	C	C	C	C	C	C	C	C	C	C	C	C	C
1	1481883	G/T	G	G	G	T	T	T	G	G	T	G	G	G	G	G	G	G	G	T	G	G	G	G	G	G	G	T	G	T	T	T	G	G	G	G	T	G	G	T	G	G	G	G	G	G	G	G	T
1	1537408	A/G	A	A	A	A	A	A	A	A	A	A	A	A	A	A	A	G	A	A	R	A	A	A	A	A	A	A	A	A	A	A	R	A	R	A	A	R	A	G	A	A	A	A	A	G	A	A	A
1	1537411	A/C	A	A	A	A	A	A	A	A	A	A	A	A	A	A	A	C	A	A	M	A	A	A	A	A	A	A	A	A	A	A	M	A	M	A	A	M	A	C	A	A	A	A	A	A	A	A	A
1	1599209	G/A	G	G	G	G	A	G	G	G	G	G	G	G	G	G	G	G	G	G	G	G	G	G	G	G	G	G	G	G	G	G	G	G	G	G	G	G	G	G	G	G	G	A	G	G	G	G	G
1	1676281	C/T	C	C	C	C	C	C	C	C	T	T	T	T	C	C	C	C	T	C	C	C	T	T	T	C	C	C	C	C	C	T	C	C	T	C	C	T	C	C	C	C	C	C	C	C	C	T	C
1	1676283	A/T	A	A	A	A	A	A	A	A	T	T	T	T	A	A	A	A	T	A	A	A	T	T	T	A	A	A	A	A	A	T	A	A	T	A	A	T	A	A	A	A	A	A	A	A	A	T	A
1	1676285	G/A	G	G	G	G	G	G	G	G	A	A	A	A	G	G	G	G	A	G	G	G	A	A	A	G	G	G	G	G	G	A	G	G	A	G	G	A	G	G	G	G	G	G	G	G	G	A	G
1	1676707	A/G	A	A	A	A	A	A	A	A	G	G	G	G	A	A	A	A	G	A	A	A	G	G	G	A	A	A	A	A	A	G	A	A	G	A	A	G	A	A	A	A	A	A	A	A	A	G	A
1	1691719	T/C	T	C	T	T	C	T	T	T	T	T	T	T	T	T	T	T	T	T	T	T	T	T	T	T	T	T	T	T	T	T	T	T	T	T	T	T	C	T	T	T	T	T	T	T	T	T	T
1	1692078	A/C	A	A	A	A	M	A	A	A	A	A	A	A	A	A	A	A	A	A	A	A	A	M	A	A	A	A	A	A	A	A	M	A	A	A	A	A	A	A	A	A	A	A	A	A	A	M	M
1	1705636	G/A	G	G	G	G	G	G	G	G	G	A	A	A	G	G	G	G	A	G	G	G	A	A	A	G	G	G	G	G	G	A	G	G	G	G	G	A	G	G	G	G	G	G	G	G	G	A	G
1	1706083	A/G	A	A	A	A	A	A	A	A	A	G	A	A	A	A	A	A	A	A	A	A	A	G	A	A	A	A	A	A	A	A	G	A	G	A	A	A	A	A	A	A	A	A	A	A	A	A	A
1	1753291	A/C	A	C	A	A	C	C	A	A	C	C	A	A	A	A	A	A	A	A	A	A	A	A	A	A	A	A	A	A	A	C	A	A	A	C	A	A	A	A	A	A	A	A	A	A	A	A	A
1	1784681	C/A	C	A	C	C	A	A	C	C	A	A	A	A	C	C	C	C	C	C	C	C	A	A	A	C	C	C	C	C	C	A	C	C	A	C	C	A	C	C	C	C	C	C	C	C	C	C	A
1	1824070	A/T	A	A	A	A	T	A	A	A	A	A	T	T	A	A	A	A	A	A	A	A	T	T	T	A	A	A	A	A	A	T	A	A	T	A	A	T	A	A	A	A	A	A	A	A	A	A	T
1	1824417	T/G	T	G	T	T	G	G	T	G	T	T	G	G	T	T	T	T	T	T	T	T	G	G	G	T	T	T	T	T	T	G	T	T	G	G	T	G	T	T	T	T	T	T	T	T	T	T	G
1	1835040	G/A	G	G	G	G	G	A	G	G	G	G	G	G	G	G	G	G	G	G	G	G	G	G	G	G	G	G	G	G	G	G	G	G	G	A	G	G	G	G	G	G	G	G	G	G	G	G	G
1	1846895	T/G	T	K	T	K	T	T	T	T	T	T	T	T	T	T	T	T	T	T	T	T	T	T	T	T	T	K	T	T	T	T	T	T	T	T	T	T	T	T	T	T	T	T	T	T	T	T	T
1	1847453	A/G	A	A	A	A	A	G	A	A	A	A	A	A	A	A	A	A	A	A	A	A	A	A	A	A	A	A	A	A	A	A	A	A	A	A	A	A	A	A	A	A	A	A	A	A	A	A	A
1	1884255	T/G	T	T	T	T	T	T	T	T	T	T	T	T	T	T	T	T	T	T	T	T	T	T	T	T	T	T	T	T	T	T	T	T	T	T	T	T	T	T	T	T	T	T	T	T	T	T	T
1	1884544	A/G	A	A	A	A	A	A	R	A	A	A	A	A	A	A	A	A	A	A	A	A	A	A	A	A	R	A	R	A	A	A	R	A	A	A	A	A	A	A	R	A	A	A	A	A	A	R	A
1	1929268	C/A	C	A	C	C	C	C	C	A	C	C	C	A	C	C	C	C	A	C	C	C	C	C	C	C	C	C	C	C	C	C	C	C	C	C	C	C	C	C	C	C	C	C	C	C	C	C	C
1	2017361	C/T	C	C	C	C	T	C	C	T	C	C	T	T	C	C	C	C	T	C	C	C	C	C	T	C	C	C	C	C	C	C	C	C	T	C	C	T	C	C	C	C	C	C	C	C	C	T	C
1	2162551	T/G	T	T	T	T	T	T	T	G	G	T	T	T	T	T	T	T	T	T	T	T	T	G	T	T	T	T	T	T	T	T	T	T	T	T	T	T	G	T	T	T	T	T	T	T	T	T	G
1	2162876	A/C	A	A	A	A	A	A	A	A	C	A	A	A	A	A	A	A	A	A	A	A	A	C	A	A	A	A	A	A	A	A	A	A	A	A	A	A	C	A	A	A	A	A	A	A	A	A	C
1	2184848	C/G	C	C	C	C	C	C	C	G	C	C	C	C	C	C	C	C	C	C	C	C	C	C	C	C	C	C	C	C	C	C	C	C	C	C	C	C	C	C	C	C	C	C	C	C	C	C	C
1	2194371	C/T	C	C	C	C	T	C	C	C	T	C	C	T	C	C	C	C	C	C	C	C	C	C	C	C	C	C	C	T	C	C	C	C	C	C	C	C	C	C	C	C	C	C	C	C	C	C	T
1	2223332	T/G	T	T	T	T	T	T	T	T	G	T	T	T	T	T	T	T	T	T	T	T	T	T	T	T	T	T	T	T	T	T	T	T	T	T	T	T	T	T	T	T	T	G	T	T	T	T	T
1	2230497	C/G	C	C	C	C	C	C	C	G	C	C	C	C	C	C	C	C	C	C	C	C	C	C	C	C	C	C	C	C	C	C	C	C	C	C	C	C	C	C	C	C	C	C	C	C	C	C	C
1	2230506	T/A	T	T	T	T	A	T	T	A	T	T	T	A	T	T	T	T	T	T	T	T	T	T	T	T	T	T	T	A	T	T	T	T	T	T	T	T	T	T	T	T	T	T	T	T	T	T	T
1	2352139	C/T	C	C	C	C	C	C	C	C	C	C	C	T	C	C	C	C	C	C	C	C	C	T	C	C	C	C	C	C	C	C	C	C	T	C	C	C	C	C	C	C	C	C	C	C	C	C	T
1	2355845	A/G	A	G	A	A	G	A	A	G	A	G	A	G	A	A	A	A	A	A	A	A	A	A	A	A	A	A	A	A	A	G	A	A	G	G	A	A	A	A	A	A	A	A	A	A	A	A	A
1	2355876	G/C	G	C	G	G	C	G	G	C	G	C	G	C	G	G	G	G	G	G	G	G	G	G	G	G	G	G	G	G	G	G	G	G	C	C	G	G	G	G	G	G	G	G	G	G	G	G	C
1	2355877	T/C	T	T	T	T	C	T	T	C	T	C	T	C	T	T	T	T	T	T	T	C	T	T	T	T	T	T	T	T	T	T	T	T	C	C	T	T	T	T	T	T	T	T	T	T	T	T	T
1	2362070	C/G	C	G	C	C	G	G	G	G	C	G	G	G	G	C	C	C	C	C	C	C	G	C	C	G	C	C	C	C	C	G	C	C	C	G	C	C	G	G	C	C	C	C	G	G	C	G	C
1	2362073	C/T	C	T	C	C	T	C	C	T	C	T	T	T	T	C	C	T	C	C	C	C	T	C	C	T	C	C	C	C	C	T	C	C	C	T	C	C	C	T	C	C	C	C	T	T	C	T	C
1	2388251	G/T	G	G	G	G	K	K	G	G	G	G	G	G	G	G	G	G	G	G	G	G	G	K	G	G	G	G	T	G	G	G	G	G	G	G	G	G	G	G	G	G	K	G	G	G	G	G	G
1	2410875	T/G	T	T	T	T	T	T	T	T	T	T	T	T	T	T	T	T	T	T	T	G	T	T	T	T	T	T	T	T	T	G	T	T	T	T	T	T	T	T	T	T	T	G	T	T	T	T	T
1	2481423	A/G	A	A	A	A	A	A	A	A	A	A	A	G	A	G	A	G	A	A	G	A	G	G	A	A	G	G	A	G	A	A	A	R	G	A	A	A	G	A	A	A	A	A	G	A	A	A	A
1	2526503	C/T	C	C	C	C	C	C	C	C	C	C	C	T	C	C	C	C	C	C	C	C	T	C	C	C	C	C	C	C	C	C	C	C	T	C	C	C	C	C	C	C	C	C	C	C	C	C	C
1	2526516	T/G	T	T	T	T	T	T	T	T	T	T	T	G	T	T	T	T	T	T	T	T	G	T	T	T	T	T	T	T	T	T	T	T	G	T	T	T	T	T	T	T	T	T	T	T	T	T	G
1	2635762	G/T	G	G	G	G	G	G	G	T	T	T	G	T	G	G	G	G	G	G	G	G	G	G	G	T	G	G	G	G	G	G	G	G	G	T	G	G	G	G	G	G	G	G	G	G	G	G	G
1	2651249	T/G	T	T	T	G	T	T	T	T	T	K	G	T	T	T	T	T	T	T	T	T	G	T	T	T	T	T	T	T	T	T	K	T	T	T	T	T	K	T	T	T	T	T	T	T	T	T	T
1	2750779	A/G	A	A	G	A	A	A	A	A	A	A	A	A	A	A	A	A	A	A	G	A	A	G	A	A	A	G	A	A	A	A	A	A	A	A	A	A	A	A	A	A	A	A	G	G	A	G	A
1	2772581	T/G	T	K	T	T	T	T	T	T	T	T	G	T	T	T	T	K	T	T	G	T	T	T	T	T	T	T	T	T	T	T	T	T	T	T	T	T	T	G	T	T	G	T	T	T	T	T	T
1	2945551	T/C	T	Y	T	T	T	T	T	T	T	T	T	T	T	T	T	T	T	T	T	T	T	T	T	T	T	T	T	T	T	T	T	T	T	T	T	T	C	T	T	T	T	T	T	T	T	T	C
1	3006160	A/C	A	A	A	A	A	A	A	A	A	A	A	A	C	A	A	A	A	A	A	A	A	A	A	A	A	A	A	M	A	A	A	A	A	A	A	A	A	A	C	A	C	M	C	A	A	A	A
1	3046890	G/T	G	T	G	G	G	G	G	G	G	T	G	G	G	G	G	G	G	G	G	G	G	G	G	G	G	G	G	G	G	G	G	G	G	G	G	G	G	G	G	G	G	G	G	T	G	G	T
1	3079635	G/A	G	G	G	G	G	G	G	G	G	G	G	G	G	G	G	G	G	G	A	G	G	R	G	G	A	G	G	A	G	G	G	G	G	G	G	G	G	G	G	G	G	G	R	A	G	A	G
1	3080035	G/T	G	G	T	T	G	T	T	G	T	G	T	G	G	T	T	T	T	T	G	T	T	T	T	G	G	G	G	G	T	G	T	T	T	G	T	T	G	T	T	T	G	T	G	G	G	G	G
1	3132795	A/C	A	A	A	A	A	A	A	A	A	A	A	A	A	A	A	A	A	M	A	A	M	M	M	A	A	A	A	A	A	A	A	A	A	A	A	A	A	A	A	A	M	A	A	A	A	A	A
1	3138716	T/C	T	C	T	T	T	T	T	T	T	T	T	T	C	T	T	T	T	T	C	C	T	T	T	T	C	C	T	C	T	T	T	T	T	T	T	T	C	T	T	T	T	T	C	C	C	C	T
1	3151029	T/G	T	T	T	T	T	T	T	T	T	T	T	T	T	T	T	T	T	T	T	T	T	K	T	T	T	T	T	T	T	T	T	T	T	T	T	T	T	T	T	T	T	T	T	T	T	T	T
1	3232659	G/A	G	A	G	G	G	G	G	G	G	G	G	G	G	G	G	G	G	G	G	G	G	G	G	G	G	G	G	G	G	G	G	G	G	G	G	G	G	G	G	G	G	G	G	G	G	G	A
1	3232672	G/T	G	T	G	G	G	G	G	G	G	G	G	G	G	G	G	G	G	G	G	G	G	G	G	G	G	G	G	G	G	G	G	G	G	G	G	G	G	G	G	G	G	G	G	G	G	G	T
1	3232682	A/C	A	A	A	A	A	A	A	A	A	A	A	A	A	A	A	A	A	A	A	M	A	C	A	A	A	A	A	A	A	A	A	A	C	M	A	A	A	A	A	A	A	A	A	C	A	A	A
1	3271803	C/T	C	T	C	C	C	C	C	C	C	C	C	C	C	C	C	C	C	C	C	C	C	C	C	C	C	C	C	C	C	C	C	C	C	C	C	C	C	C	C	C	C	C	C	C	C	C	T
1	3282523	A/G	G	G	A	G	G	A	A	A	A	G	G	G	A	A	A	A	A	G	A	A	A	G	A	A	A	G	A	G	A	G	A	A	A	G	G	G	G	G	G	A	A	A	A	A	A	A	G
1	3288711	T/C	Y	T	T	T	T	T	T	T	T	T	T	T	T	T	T	T	T	T	T	T	T	T	T	T	T	T	T	T	T	T	T	T	T	C	T	T	T	T	T	T	T	C	T	T	T	T	T
1	3329690	A/G	A	G	A	G	G	A	A	A	A	G	A	G	A	A	A	A	A	G	A	G	A	G	A	A	A	G	A	G	A	G	A	A	A	G	G	G	G	G	G	A	A	A	A	A	A	A	G
1	3374658	G/A	G	A	G	A	G	G	G	G	G	A	G	A	G	G	G	G	G	A	G	A	G	A	G	G	G	A	G	A	G	A	G	G	G	A	A	A	A	A	A	G	G	G	G	G	G	G	G
1	3388542	T/A	T	A	T	A	A	W	T	T	T	A	T	A	T	T	T	T	T	A	T	A	T	A	T	T	T	A	T	A	T	A	T	T	T	A	A	A	A	A	A	T	T	T	T	T	T	T	A
1	3398729	G/T	G	G	T	G	G	G	T	T	T	G	T	G	T	T	G	G	G	G	G	G	T	G	T	T	G	G	T	G	G	G	T	T	T	G	G	G	G	G	G	T	T	T	G	T	T	T	G
1	3398762	T/C	T	T	C	T	T	T	C	C	C	T	C	T	C	C	T	T	T	T	T	T	C	T	C	C	T	T	C	T	T	T	C	C	C	T	T	T	T	T	T	C	C	C	T	T	C	C	T
1	3403339	C/T	C	T	C	T	T	C	C	C	C	T	C	C	C	C	C	C	C	T	C	T	C	C	C	C	C	C	C	C	C	C	C	C	C	C	T	T	C	T	C	C	C	C	C	C	C	C	C
1	3403685	T/C	T	T	T	T	T	T	T	T	T	T	T	T	T	T	T	T	T	T	T	T	T	T	T	T	T	T	T	T	T	T	T	T	T	T	T	T	T	T	T	T	T	T	T	T	T	T	T
1	3423176	A/G	A	G	A	G	G	A	A	A	A	G	A	A	A	A	A	A	A	G	A	G	A	A	A	A	A	A	A	A	A	A	A	A	A	A	G	G	A	G	A	A	A	A	A	A	A	A	G
1	3427220	T/G	T	G	T	G	G	T	T	T	T	G	T	G	T	T	T	T	T	G	T	G	T	T	T	T	T	T	T	T	T	T	T	T	T	T	G	G	T	G	T	T	T	T	T	T	T	T	G
1	3430271	C/G	C	C	S	C	C	C	C	C	S	C	C	C	C	C	C	C	C	C	C	C	C	C	C	C	C	C	S	C	C	C	G	S	C	G	C	C	C	C	C	C	C	C	C	S	C	C	C
1	3445806	G/A	G	G	G	G	G	G	G	G	G	G	G	G	G	G	G	G	G	G	G	G	G	G	G	G	G	G	G	G	G	G	G	G	G	G	G	G	G	G	G	G	G	G	G	G	G	G	G
1	3481459	T/C	T	T	T	T	C	T	T	T	T	T	T	T	T	T	T	T	T	T	T	T	T	T	T	T	T	T	T	T	T	T	T	T	T	T	T	T	T	T	T	T	T	T	T	T	T	T	T
1	3503302	T/C	T	T	T	C	C	T	T	T	T	C	T	T	T	T	T	T	T	C	T	C	T	T	T	T	T	T	T	T	T	T	T	T	T	T	C	C	T	C	T	T	T	T	T	T	T	T	C
1	3523379	T/G	T	T	G	T	G	G	G	T	T	T	G	G	T	T	T	T	G	T	G	T	T	T	G	G	G	T	T	T	G	G	G	T	G	G	T	T	T	T	T	T	T	G	G	G	T	T	T
1	3526866	A/C	A	C	A	A	C	A	A	A	C	C	A	A	A	A	A	A	A	A	A	A	A	C	A	A	A	C	A	C	A	A	A	A	A	A	A	A	C	A	A	A	A	A	A	A	A	A	A
1	3562237	G/A	G	G	G	G	G	G	G	G	G	G	G	G	G	G	G	G	G	G	G	G	G	G	G	G	G	G	G	G	G	G	G	G	G	G	G	G	G	G	G	G	G	G	G	G	G	G	G
1	3562633	A/G	A	G	A	A	A	A	A	A	A	A	A	A	A	A	A	A	A	A	A	A	A	G	A	A	A	G	G	G	A	A	A	A	A	A	A	A	G	A	A	A	A	A	A	A	A	A	A
1	3579099	A/G	A	G	A	A	G	A	A	G	G	G	A	A	A	A	A	A	A	A	A	A	A	G	A	A	A	G	G	G	A	A	A	A	A	A	A	A	G	A	A	A	A	A	A	A	R	A	G
1	3592259	C/G	C	G	C	C	G	C	C	C	G	G	C	C	C	C	C	C	C	C	C	C	C	G	C	C	C	G	G	G	C	C	C	C	C	C	C	C	G	C	C	C	C	C	C	C	C	C	G
1	3592276	A/G	A	G	A	A	G	A	A	A	G	G	A	A	A	A	A	A	A	A	A	A	A	G	A	A	A	G	G	G	A	A	A	A	A	A	A	A	G	A	A	A	A	A	A	A	A	A	G
1	3595774	T/C	T	C	T	T	C	T	T	C	C	C	T	T	T	T	T	T	T	T	T	T	T	C	T	T	T	C	C	C	T	T	T	T	T	T	T	T	C	T	T	T	T	T	T	T	Y	T	C
1	3595800	G/A	G	A	G	G	A	G	G	A	A	A	G	G	G	G	G	G	G	G	G	G	G	A	G	G	G	A	A	A	G	G	G	G	G	G	G	G	A	G	G	G	G	G	G	G	R	G	A
1	3654552	T/C	T	C	T	T	C	T	T	T	C	C	T	T	T	T	T	T	T	T	T	T	T	T	T	T	T	T	T	T	T	T	T	T	T	T	T	T	T	T	T	T	T	T	T	T	T	T	T
1	3700705	C/A	C	A	C	C	A	C	C	C	A	A	C	C	C	C	C	C	C	C	C	C	C	A	C	C	C	M	A	M	C	C	C	C	C	C	C	C	A	C	C	C	C	C	C	C	M	C	A
1	3700718	C/T	C	T	C	C	T	C	C	C	T	T	C	C	C	C	C	C	C	C	C	C	C	T	C	C	C	T	Y	Y	C	C	C	C	C	C	C	C	T	C	C	C	C	C	C	C	Y	C	T
1	3788872	A/G	A	G	A	A	G	A	A	A	A	A	A	A	A	A	A	A	A	A	A	A	A	G	A	A	A	G	G	G	A	G	A	A	A	G	A	A	G	A	A	A	A	A	A	A	A	A	G
1	3809222	A/C	A	A	A	A	A	A	A	A	A	A	C	A	A	A	A	A	A	A	A	A	A	M	A	A	A	A	A	A	A	A	A	A	M	A	A	A	A	A	A	A	A	A	A	M	A	A	A
1	3884053	C/T	C	C	C	C	C	C	C	T	C	T	C	C	C	C	C	C	C	C	C	C	C	T	C	C	C	T	T	T	C	C	C	C	C	C	C	C	C	C	C	C	C	C	C	C	C	C	T
1	3884060	C/T	C	C	C	C	C	C	C	C	C	C	C	C	C	C	C	C	C	C	C	C	C	T	C	C	C	T	T	T	C	C	C	C	C	C	C	C	C	C	C	C	C	C	C	C	C	C	C
1	3884438	A/C	A	A	A	A	A	A	A	C	A	C	A	A	A	A	A	A	A	A	A	A	A	C	A	A	A	C	C	C	A	A	A	A	A	A	A	A	A	A	A	A	A	A	A	A	A	A	C
1	3884465	C/T	C	C	C	C	C	C	C	T	C	T	C	C	C	C	C	C	C	C	C	C	C	T	C	C	C	T	T	T	C	C	C	C	C	C	C	C	C	C	C	C	C	C	C	C	C	C	T
1	3884468	C/T	C	C	C	C	C	C	C	T	C	T	C	C	C	C	C	C	C	C	C	C	C	C	C	C	C	C	C	C	C	C	C	C	C	C	C	C	C	C	C	C	C	C	C	C	C	C	C
1	3897137	A/C	A	A	A	A	A	A	A	A	A	A	M	A	M	A	A	A	A	A	A	A	A	A	A	A	A	A	A	A	A	A	A	A	C	A	A	A	A	A	A	A	A	A	A	A	A	A	A
1	3912485	C/A	C	A	C	C	A	C	C	C	C	C	C	C	C	C	C	C	C	C	C	C	C	C	C	C	C	C	C	C	C	C	C	C	C	C	C	C	A	C	C	C	C	C	C	C	C	C	C
1	4026939	A/C	C	A	A	A	A	C	C	A	A	A	A	C	A	A	C	A	A	C	C	C	C	A	A	C	A	A	A	A	A	A	C	A	C	A	A	A	A	A	C	C	C	A	A	A	C	A	C
1	4061291	G/T	T	G	G	G	G	T	T	G	G	G	G	T	G	G	T	G	G	T	T	T	T	G	G	T	G	G	G	G	G	G	G	G	T	G	G	G	G	G	T	T	T	G	G	G	T	G	G
1	4151580	T/C	T	T	C	T	T	T	T	T	C	T	T	T	C	C	T	T	C	T	T	T	T	C	T	T	C	C	C	C	C	T	T	C	T	C	T	C	C	T	T	T	T	C	C	C	T	C	T
1	4184548	A/C	A	A	C	A	A	A	A	A	A	A	A	A	A	A	A	M	A	A	A	A	A	A	M	A	A	A	A	A	A	A	A	A	A	M	A	A	A	A	A	A	A	A	A	A	A	A	A
1	4188808	A/G	A	G	A	A	A	A	A	G	A	A	A	G	A	A	G	A	A	A	A	A	A	A	A	A	A	A	A	A	A	A	A	A	A	A	A	A	A	A	A	A	A	A	A	A	A	A	G
1	4192032	C/T	C	T	C	C	C	C	C	T	C	C	C	T	C	C	T	C	C	C	C	C	C	C	C	C	C	C	C	C	C	C	C	C	C	C	C	C	C	C	C	C	C	C	C	C	C	C	C
1	4194854	G/A	G	A	G	G	G	G	G	A	G	G	G	A	G	G	A	G	G	G	G	G	G	G	G	G	G	G	G	G	G	G	G	G	G	G	G	G	G	G	G	G	G	G	G	G	G	G	G
1	4269851	G/A	G	G	G	G	G	G	G	G	A	G	G	G	G	G	G	G	G	G	G	G	G	G	G	G	A	G	G	G	A	G	G	G	G	A	G	A	A	G	G	G	G	G	A	A	G	G	A
1	4291838	A/G	A	G	A	A	A	A	A	A	A	A	A	G	A	A	A	A	A	A	A	A	A	A	A	A	A	A	A	A	A	A	A	A	A	A	A	A	A	A	A	A	A	A	A	A	A	A	A
1	4308942	T/A	T	A	A	W	T	T	T	A	A	T	T	T	A	A	T	A	T	T	T	T	T	A	T	T	A	A	A	A	A	T	T	T	T	A	T	A	A	T	T	T	T	A	A	A	T	A	A
1	4334862	C/T	C	C	C	T	C	C	C	C	C	C	C	C	C	C	C	C	T	T	T	C	T	C	C	T	C	C	C	C	C	C	C	C	T	C	C	C	C	C	T	C	T	C	C	C	T	C	C
1	4335282	T/C	T	C	C	T	T	T	T	C	C	T	T	C	C	C	T	C	T	T	T	T	T	C	T	T	C	C	C	C	C	T	T	C	T	C	T	C	C	T	T	T	T	C	C	C	T	C	C
1	4348481	A/G	A	G	A	A	A	A	A	A	A	A	A	G	A	A	G	A	A	A	A	A	A	A	A	A	G	A	A	A	A	A	A	A	A	A	A	G	G	A	A	A	A	A	A	G	A	A	G
1	4348487	G/C	G	C	G	G	G	G	G	G	G	G	G	C	G	G	C	G	G	G	G	G	G	G	G	G	G	G	G	G	G	G	G	G	G	G	G	G	G	G	G	G	G	G	G	G	G	G	G
1	4348840	C/T	C	T	C	C	C	C	C	C	C	C	C	T	C	C	T	C	C	C	C	C	C	C	C	C	C	C	C	C	C	C	C	C	C	C	C	C	C	C	C	C	C	C	C	C	C	C	C
1	4398197	A/T	A	T	A	A	T	A	A	T	A	T	A	A	A	A	T	A	A	A	A	A	T	A	A	W	A	A	A	A	A	A	A	A	T	A	A	A	W	A	A	A	T	A	A	A	W	A	A
1	4398200	C/A	C	A	C	C	A	C	C	A	C	A	C	C	C	C	A	C	C	C	C	C	A	C	C	A	C	C	C	C	C	C	C	C	A	C	C	C	M	C	C	C	A	C	C	C	M	C	C
1	4399255	G/C	G	G	S	G	G	G	G	G	G	G	G	G	G	G	G	G	G	G	G	G	G	G	G	G	S	G	G	G	G	G	G	G	G	G	G	G	G	G	C	G	G	C	G	G	G	G	S
1	4503935	A/C	A	A	A	A	A	A	A	A	A	A	C	A	A	A	A	A	A	A	A	A	A	A	A	A	A	A	A	A	A	A	A	A	A	A	A	A	A	A	C	A	A	A	M	A	A	A	A
1	4542132	T/C	Y	T	T	T	T	T	T	T	C	T	T	T	T	T	T	T	T	T	T	T	T	T	T	T	Y	Y	T	T	T	T	C	T	T	T	T	T	T	T	T	T	T	T	T	T	T	T	T
1	4597121	G/A	G	A	G	G	G	G	G	G	G	G	G	G	G	G	G	G	G	G	G	G	G	G	G	G	G	G	G	G	G	G	G	G	G	G	G	G	G	G	G	G	G	G	G	G	G	G	G
1	4599069	G/A	G	A	G	G	G	G	G	G	G	G	G	G	G	G	G	G	G	G	G	G	G	G	G	G	G	G	G	G	G	G	G	G	G	G	G	G	G	G	G	G	G	G	G	G	G	G	G
1	4629679	C/A	A	C	C	A	A	A	C	A	C	A	C	A	C	C	A	C	C	A	C	A	C	A	A	C	C	A	A	A	C	A	A	C	A	A	A	A	C	A	A	C	A	C	C	C	A	C	C
1	4629691	C/T	C	C	C	T	T	T	C	C	C	T	C	T	C	C	C	C	C	T	C	T	C	T	T	C	C	T	T	T	C	T	T	C	T	T	T	T	C	T	T	C	T	C	C	C	T	C	C
1	4642100	C/A	C	C	C	A	A	A	C	C	C	C	C	A	C	C	C	C	C	A	C	A	C	A	A	C	C	A	A	A	C	A	A	C	A	A	A	C	C	A	A	C	A	C	C	C	A	C	C
1	4732919	C/A	C	A	C	A	A	C	C	C	C	C	C	A	C	C	C	C	C	A	C	A	C	C	A	C	C	A	C	A	C	A	A	C	C	C	A	C	C	A	A	C	C	C	C	C	A	C	C
1	4741771	A/G	A	G	A	G	G	A	A	A	A	A	A	G	A	A	A	A	A	G	A	R	A	A	G	A	A	G	A	G	A	G	G	A	A	A	G	A	R	G	G	A	A	A	A	A	A	A	A
1	4806463	T/G	T	T	T	T	T	T	T	T	T	T	T	T	T	T	T	T	T	T	T	T	T	T	T	T	T	T	T	T	T	T	T	T	T	T	T	T	T	T	T	T	T	T	T	T	T	T	T
1	4810838	C/T	C	T	C	T	T	C	C	T	C	C	C	T	C	C	C	C	C	T	C	T	C	C	T	C	C	T	C	T	C	T	T	C	C	C	T	C	C	T	T	C	C	C	C	C	C	C	T
1	4824289	C/T	C	T	C	T	T	C	C	C	C	C	C	T	C	C	C	C	C	T	C	T	C	C	T	C	C	T	C	T	C	T	C	C	C	C	T	C	C	T	T	C	C	C	C	C	C	C	C
1	4866857	T/C	T	T	T	T	T	T	T	T	T	C	T	T	T	T	Y	T	T	T	T	T	T	T	T	T	T	T	T	T	T	T	T	T	C	T	T	T	T	T	T	T	T	T	T	T	T	Y	T
1	4866870	C/A	C	C	C	C	C	C	C	C	C	A	C	C	C	C	C	C	C	C	C	C	C	C	C	C	A	C	C	C	C	C	C	C	C	C	C	C	C	C	C	C	C	C	C	C	A	C	A
1	4866871	A/C	A	A	A	A	M	A	A	A	A	A	A	A	A	A	A	A	A	A	A	A	A	A	A	A	A	A	A	A	A	A	A	A	C	A	A	A	A	A	A	A	A	A	A	A	A	M	C
1	4964888	C/T	C	T	C	T	T	C	C	T	C	C	T	T	C	C	C	C	C	T	C	T	C	C	T	C	C	T	C	T	C	T	T	C	C	T	T	C	C	T	T	C	C	C	C	C	C	C	C
1	4971667	T/A	T	T	T	T	T	A	A	T	T	A	T	T	A	T	A	A	A	A	A	T	T	T	T	T	A	W	A	W	A	T	T	T	T	T	T	T	T	T	W	T	A	T	A	T	A	T	T
1	4976513	A/C	A	C	A	C	C	A	A	C	A	A	C	C	A	A	A	A	A	C	A	C	A	A	C	A	A	C	A	C	A	C	C	A	A	C	C	A	A	C	C	A	A	A	A	A	A	A	A
1	5062336	C/G	C	C	C	C	C	C	C	C	C	C	C	C	C	C	C	C	C	C	C	C	C	C	C	C	C	C	C	C	C	C	C	C	C	C	C	C	C	C	C	C	C	G	C	C	C	C	C
1	5134258	C/T	C	T	C	T	T	C	C	T	C	C	T	C	T	C	T	C	T	T	C	T	C	T	T	C	T	T	T	T	C	C	T	T	C	T	C	C	T	C	T	C	C	C	C	C	C	C	C
1	5134537	A/C	A	A	A	A	A	A	A	A	A	A	A	A	A	A	A	A	A	A	A	A	A	C	A	A	A	A	C	A	A	A	M	A	A	A	A	A	C	A	A	A	A	A	A	A	A	A	A
1	5138009	G/A	G	G	G	G	G	G	G	G	G	G	G	G	G	G	G	G	G	G	G	G	G	A	G	G	G	G	A	G	G	G	G	G	G	G	G	G	A	G	G	G	G	G	G	G	G	G	G
1	5138366	C/G	C	C	C	C	C	C	C	C	C	C	C	C	C	C	C	C	C	C	C	C	C	G	C	C	C	C	G	C	C	C	C	C	C	C	C	C	G	C	C	C	C	C	C	C	C	C	C
1	5153510	A/T	A	T	A	T	T	A	A	T	A	A	T	A	T	A	T	A	T	T	A	T	A	T	T	A	T	T	T	T	W	A	T	T	A	T	A	A	T	A	T	A	A	A	A	A	A	A	A
1	5153864	T/C	T	C	T	C	C	T	T	C	T	T	C	T	C	T	C	T	C	C	T	C	T	C	C	T	C	C	C	C	T	T	C	C	T	C	T	T	C	T	C	T	T	T	T	T	T	T	T
1	5153873	G/A	G	A	G	A	A	G	G	A	G	G	A	G	A	G	A	G	A	A	G	A	G	A	A	G	A	A	A	A	G	G	A	A	G	A	G	G	A	G	A	G	G	G	G	G	G	G	G
1	5172329	T/C	T	C	T	C	C	T	T	C	T	T	C	T	C	T	C	T	C	C	T	C	T	T	C	T	C	C	T	C	T	T	C	C	T	C	T	T	T	T	C	T	T	T	T	T	T	T	T
1	5172348	T/C	T	C	T	C	C	T	T	C	T	T	C	T	C	T	C	T	C	C	T	C	T	T	C	T	C	C	T	C	T	T	C	C	T	C	T	T	T	T	C	T	T	T	T	T	T	T	T
1	5172710	T/G	T	T	T	T	T	T	T	T	T	T	T	T	T	T	T	T	T	T	T	K	T	T	T	T	T	T	T	T	T	T	T	T	T	T	T	G	T	G	T	T	T	T	T	T	T	T	T
1	5173265	C/T	C	T	C	T	T	C	C	T	C	C	T	C	T	C	T	C	T	T	C	T	C	C	T	C	T	T	C	T	C	C	T	T	C	T	C	C	C	C	T	C	C	C	C	C	C	C	C
1	5173266	T/C	T	C	T	C	C	T	T	C	T	T	C	T	C	T	C	T	C	C	T	C	T	T	C	T	C	C	T	C	T	T	C	C	T	C	T	T	T	T	C	T	T	T	T	T	T	T	T
1	5173574	C/T	C	T	C	T	T	C	C	T	C	C	T	C	T	C	T	C	T	T	C	T	C	C	T	C	T	T	C	T	C	C	T	T	C	T	C	C	C	C	T	C	C	C	C	C	C	C	C
1	5173606	T/G	T	G	T	G	G	T	T	G	T	T	G	T	G	T	G	T	G	G	T	G	T	T	G	T	G	G	T	G	T	T	G	G	T	G	T	T	T	T	G	T	T	T	T	T	T	T	T
1	5181956	A/G	A	A	A	A	A	A	A	A	A	A	A	A	A	A	A	G	A	A	A	A	A	R	A	A	A	A	A	A	A	A	A	A	A	A	A	A	A	A	A	A	R	A	A	A	G	A	A
1	5181990	T/C	T	C	T	C	C	T	T	C	T	T	C	T	C	T	C	T	C	C	T	C	T	T	C	T	C	C	T	C	T	T	C	C	T	C	T	T	T	T	C	T	T	T	T	T	T	T	T
1	5213748	A/G	A	G	A	A	A	A	A	G	A	A	A	A	G	A	G	A	G	G	A	G	A	A	G	A	G	G	A	G	A	A	G	G	A	G	A	A	A	A	G	A	A	A	A	A	A	A	A
1	5214156	G/A	G	R	G	G	G	G	G	A	G	G	A	G	A	G	A	G	A	A	G	A	G	G	A	G	A	A	G	A	G	G	A	A	G	A	G	G	G	G	A	G	G	G	G	G	G	G	G
1	5268377	T/A	T	T	T	T	T	W	T	T	T	W	T	T	T	A	T	T	T	T	T	T	A	T	T	T	T	T	T	A	T	T	T	T	T	T	T	T	T	T	T	T	T	T	T	T	T	T	T
1	5269206	C/A	C	A	C	A	A	C	C	A	C	C	A	C	A	C	A	C	A	A	C	A	C	C	A	C	A	A	A	A	C	C	A	A	C	A	C	C	A	C	A	C	C	C	C	C	C	C	C
1	5269208	A/T	A	T	A	T	T	A	A	T	A	A	T	A	T	A	T	A	T	T	A	T	A	A	T	A	T	T	T	T	A	A	T	T	A	T	A	A	T	A	T	A	A	A	A	A	A	A	A
1	5282626	C/T	C	T	C	T	T	C	C	T	C	C	T	C	T	C	T	C	T	T	C	T	C	C	T	C	T	T	C	T	C	C	T	T	C	T	C	C	C	C	T	C	C	C	C	C	C	C	C
1	5296881	G/T	G	G	G	G	G	G	G	G	G	G	G	G	G	G	G	G	G	G	G	G	G	G	G	G	G	G	T	G	G	G	G	G	G	G	G	G	G	G	G	G	G	G	G	G	G	G	G
1	5356514	A/G	A	A	A	A	A	A	A	G	G	A	G	A	G	A	A	A	A	G	A	A	A	A	G	A	A	A	A	G	A	A	A	G	A	G	A	A	A	A	A	A	A	A	A	A	A	A	A
1	5377961	C/A	C	C	C	C	C	C	C	C	C	C	C	C	C	C	C	C	C	C	C	M	C	C	C	C	C	C	C	C	C	C	C	C	C	C	C	C	M	C	C	C	M	C	C	C	C	C	C
1	5379356	G/A	G	A	G	A	G	G	G	A	A	G	A	G	A	G	A	G	A	A	G	A	G	G	A	G	A	A	G	A	G	G	A	A	G	A	G	G	G	G	A	G	G	G	G	G	G	G	G
1	5393650	A/T	A	A	A	A	T	A	A	A	A	A	A	A	A	A	A	A	A	A	A	A	A	A	A	A	A	A	A	A	A	A	A	A	A	A	A	A	A	A	A	A	A	A	A	A	A	A	A
1	5394027	A/G	A	A	A	A	G	A	A	A	A	A	A	A	A	A	A	A	A	A	A	A	A	A	A	A	A	A	A	A	A	A	A	A	A	A	A	A	A	A	A	A	A	A	A	A	A	A	A
1	5400864	C/T	C	T	C	T	T	C	C	T	T	C	T	C	T	C	T	C	T	T	C	T	C	C	T	C	T	T	C	T	C	C	T	T	C	T	C	C	C	C	T	C	C	C	C	C	C	C	C
1	5400871	G/A	G	A	G	A	G	G	G	A	A	G	A	G	A	G	A	G	A	A	G	A	G	G	A	G	A	A	G	A	G	G	A	A	G	A	G	G	G	G	A	G	G	G	G	G	G	G	G
1	5401242	G/A	G	A	G	A	G	G	G	A	A	G	A	G	A	G	A	G	A	A	G	A	G	G	A	G	A	A	G	A	G	G	A	A	G	A	G	G	G	G	A	G	G	G	G	G	G	G	G
1	5427600	C/T	C	T	C	T	T	C	C	T	T	C	T	C	T	C	T	C	T	T	C	T	C	C	T	C	T	T	C	T	C	C	T	T	C	T	C	C	T	C	C	C	C	C	C	C	C	C	C
1	5437855	C/T	C	C	C	C	T	C	C	C	C	C	C	C	C	C	C	C	C	C	C	C	C	C	C	C	C	C	C	C	C	C	C	C	C	C	C	C	T	C	C	C	C	C	C	C	C	C	C
1	5454344	A/G	A	G	A	G	A	A	A	A	G	A	A	A	G	A	G	A	A	G	A	G	A	A	G	A	G	G	A	G	A	A	G	G	A	G	A	A	A	A	G	A	A	A	A	A	A	A	A
1	5454697	C/T	C	C	C	T	C	C	C	T	T	C	T	C	C	C	T	C	T	T	C	T	C	C	T	C	C	T	C	C	C	C	T	T	C	T	C	C	C	C	T	C	C	C	C	C	C	C	C
1	5454720	C/T	C	T	C	T	C	C	C	T	T	C	T	C	T	C	T	C	T	T	C	T	C	C	T	C	T	T	C	T	C	C	T	T	C	T	C	C	C	C	C	C	C	C	C	C	C	C	C
1	5475602	C/T	C	T	C	T	C	C	C	T	T	C	T	C	T	C	T	C	T	T	C	T	C	T	T	C	T	T	T	T	C	C	T	T	C	T	C	C	C	C	T	C	C	C	C	C	C	C	C
1	5475615	G/A	A	G	A	G	A	A	A	G	G	A	G	A	G	A	G	A	G	G	A	G	A	G	G	A	G	G	G	G	A	A	G	G	A	G	R	A	G	A	G	A	A	A	A	A	A	A	A
1	5476049	T/G	T	T	K	T	G	T	T	T	T	T	T	T	T	T	T	T	T	T	T	T	T	T	T	T	T	T	T	T	T	T	T	T	T	T	K	T	G	T	T	T	T	T	T	T	T	T	T
1	5481413	A/T	A	T	A	T	A	A	A	T	T	A	T	A	T	A	T	A	T	T	A	T	A	T	T	A	T	T	T	T	A	A	T	T	A	T	A	A	A	A	T	A	A	A	A	A	A	A	A
1	5481758	C/A	C	A	C	A	C	C	C	A	A	C	A	C	A	C	A	C	A	A	C	A	C	A	A	C	A	A	A	A	C	C	A	A	C	A	C	C	C	C	A	C	C	C	C	C	C	C	C
1	5484401	C/T	C	T	C	T	C	C	C	T	T	C	T	C	T	C	T	C	T	T	C	T	C	T	T	C	T	T	T	T	C	C	T	T	C	T	C	C	C	C	T	C	C	C	C	C	C	C	C
1	5484740	A/C	A	A	A	A	A	A	A	A	A	A	A	A	A	A	A	A	A	A	A	A	A	A	A	A	A	A	A	A	A	A	A	A	A	A	A	A	A	A	A	A	A	A	A	A	A	A	A
1	5503420	G/T	G	G	G	G	G	G	G	G	G	G	G	G	G	G	G	G	G	G	G	G	G	G	G	G	G	G	G	G	G	G	G	G	G	G	G	G	G	G	G	G	G	G	G	G	G	G	G
1	5518911	G/A	G	G	G	G	G	G	G	G	G	G	G	G	G	G	G	G	G	G	G	G	G	A	G	G	G	G	A	G	G	G	G	G	G	G	G	G	G	G	G	G	G	G	G	G	G	G	A
1	5519244	T/G	T	T	T	T	T	T	T	T	T	T	T	T	T	T	T	T	T	T	T	T	T	G	T	T	T	T	G	T	T	T	T	T	T	T	T	T	G	T	T	T	T	T	T	T	T	T	G
1	5534074	T/C	T	T	T	T	C	T	T	T	T	T	T	T	T	T	T	T	T	T	T	T	T	C	T	T	T	T	C	T	T	T	T	T	T	T	T	T	T	T	T	T	T	T	T	T	T	T	C
1	5563194	C/A	A	C	A	C	C	A	A	C	C	A	C	C	C	A	C	A	C	C	A	C	A	C	C	A	C	C	C	C	A	A	C	C	A	C	A	A	C	A	C	A	A	A	A	A	A	A	A
1	5569415	A/G	G	A	A	R	A	A	A	A	A	A	A	A	A	A	A	A	A	A	A	A	A	A	A	A	A	A	A	A	A	A	A	A	A	A	A	A	A	A	A	A	A	A	A	A	A	A	A
1	5599359	G/A	G	A	G	A	G	G	G	A	A	G	G	G	A	G	A	G	A	A	G	A	G	G	G	G	A	A	G	A	G	G	A	A	G	A	G	G	G	G	A	G	G	G	G	G	G	G	G
1	5645408	G/A	G	A	G	A	G	G	G	A	A	G	G	G	A	G	A	G	A	A	G	A	G	G	G	G	A	A	G	A	G	G	A	A	G	A	G	G	G	G	A	G	G	G	G	G	G	G	G
1	5734947	T/G	T	T	T	T	T	T	G	T	T	T	G	T	T	G	T	T	T	T	T	T	T	T	K	T	T	T	T	T	T	T	T	T	T	G	K	T	T	T	G	G	T	T	G	T	T	T	T
1	5769367	G/A	G	A	G	A	G	G	G	A	A	A	G	G	A	G	A	G	A	A	G	A	G	G	G	G	A	A	G	A	G	G	A	A	G	A	G	G	G	G	A	G	G	G	G	G	G	G	G
1	5782046	A/T	A	T	A	T	A	A	A	T	T	T	A	A	T	A	T	A	T	T	A	T	A	A	A	A	T	T	A	T	A	A	T	T	A	T	A	A	A	A	T	A	A	A	A	A	A	A	A
1	5791989	T/C	T	C	T	C	C	T	T	C	C	C	T	T	C	T	C	T	C	C	T	C	T	T	T	T	C	C	T	C	T	T	C	C	T	C	T	T	T	T	C	T	T	T	T	T	T	T	T
1	5807830	G/A	G	A	G	A	A	G	G	A	A	A	G	G	A	A	A	G	A	A	A	A	G	G	G	G	A	A	G	A	G	G	A	A	A	A	G	A	G	G	A	G	G	G	A	G	A	G	G
1	5879486	A/T	A	A	A	A	A	A	A	W	A	A	A	A	A	A	A	A	A	A	A	A	A	A	A	A	A	A	A	A	A	A	A	W	A	A	A	A	A	A	A	A	A	A	A	A	A	A	A
1	5891312	A/G	A	G	A	G	A	G	A	G	G	G	G	A	G	A	G	A	G	G	G	G	G	R	A	G	G	G	A	G	A	A	G	G	G	G	A	A	A	A	G	A	R	A	A	A	R	A	G
1	5906969	A/G	A	G	A	G	A	G	A	G	G	G	G	A	G	A	G	A	G	G	G	G	G	A	A	G	G	G	R	G	A	A	G	G	G	G	A	A	A	A	G	A	G	A	A	A	G	A	G
1	5918895	T/C	T	C	T	C	C	C	T	C	C	T	C	T	C	T	C	T	C	C	C	C	C	T	T	C	C	C	T	C	T	T	C	C	C	C	T	T	C	T	C	T	C	T	T	T	C	T	T
1	5920122	G/A	G	A	G	A	A	A	G	A	A	A	A	G	A	G	A	G	A	A	A	A	A	G	G	A	A	A	G	A	G	G	A	A	A	A	G	G	A	G	A	G	A	G	G	G	A	G	A
1	6169573	T/C	T	C	T	C	C	C	T	C	C	T	C	T	C	T	C	T	C	C	C	C	C	T	T	C	C	C	T	C	T	T	C	C	C	C	T	T	T	T	C	T	C	T	T	T	T	T	C
1	6196972	T/G	T	T	T	T	T	T	T	T	T	T	T	T	T	T	T	T	T	T	K	K	T	T	T	T	T	T	T	T	T	T	T	T	T	T	T	T	T	T	T	T	T	K	T	T	K	T	T
1	6208837	T/A	T	T	T	T	T	T	T	T	T	T	T	T	T	T	T	T	T	T	T	A	T	T	T	T	T	T	T	T	T	T	T	T	T	T	T	T	T	A	T	T	W	T	T	T	T	T	T
1	6261392	A/C	A	A	A	A	A	A	M	A	C	A	A	A	A	A	A	A	A	A	A	A	A	A	A	A	A	A	A	A	A	A	A	A	A	A	A	A	A	A	A	C	A	A	M	A	A	A	A
1	6261406	T/C	T	T	Y	T	T	T	T	T	T	T	T	T	T	T	T	T	T	T	T	T	T	T	T	T	T	T	Y	T	T	T	T	C	T	T	T	T	T	T	T	T	T	T	Y	T	T	T	T
1	6329074	T/C	T	C	T	C	T	C	T	C	C	T	C	T	C	T	C	T	C	Y	C	C	C	T	T	C	C	C	T	C	T	T	T	C	C	C	T	T	T	T	C	T	C	T	T	T	T	T	C
1	6349074	G/A	G	A	G	A	G	A	G	A	A	G	A	G	A	G	A	G	A	A	A	A	A	G	G	A	A	A	G	A	G	G	A	A	A	A	G	G	G	G	A	G	A	G	G	G	R	G	A
1	6350180	T/C	T	C	T	C	T	C	T	C	C	T	C	T	C	T	C	T	C	C	C	C	C	C	T	C	C	C	T	C	T	T	C	C	C	C	T	T	T	T	C	T	C	T	T	T	T	T	C
1	6405847	G/A	G	A	G	A	G	A	G	A	A	G	A	G	A	G	A	G	A	A	A	A	A	G	G	A	A	A	G	A	G	G	A	A	A	A	G	G	G	G	A	G	A	G	G	G	A	G	G
1	6409795	G/A	G	G	G	R	G	G	G	G	G	G	G	G	G	G	R	G	G	G	G	G	G	G	G	G	G	G	A	G	G	G	G	G	G	R	G	G	G	G	G	G	G	G	G	G	G	G	G
1	6409829	G/A	G	A	G	A	G	A	G	A	A	G	A	G	A	G	A	G	A	A	A	A	A	G	G	A	A	A	G	A	G	G	A	A	A	A	G	G	G	G	A	G	A	G	G	G	A	G	G
1	6430601	C/A	C	A	C	A	C	A	C	A	A	C	A	C	A	C	A	C	A	A	A	A	A	C	C	A	A	A	C	A	C	C	A	A	A	A	C	C	C	C	A	C	A	C	C	C	M	C	C
1	6448559	C/A	C	A	C	A	C	A	C	A	A	C	A	C	A	C	A	C	A	A	A	A	A	C	C	A	A	A	C	A	C	C	A	A	C	A	C	C	C	C	A	C	A	C	C	C	A	C	A
1	6453657	T/G	T	T	T	T	T	K	T	T	T	T	T	T	T	K	T	T	T	T	T	T	T	T	T	T	T	T	T	T	T	T	T	T	T	T	T	T	T	T	T	T	T	G	T	T	T	T	T
1	6453677	A/G	A	G	A	G	G	G	A	G	G	A	G	A	G	A	G	A	G	G	G	G	G	A	A	G	G	G	A	G	A	A	G	G	A	G	A	A	A	A	G	A	G	A	A	A	G	A	A
1	6453691	C/T	C	T	C	T	T	T	C	T	T	C	T	C	T	C	T	C	T	T	T	T	T	C	C	T	T	T	C	T	C	C	T	T	C	T	C	C	C	C	T	C	T	C	C	C	T	C	C
1	6491763	A/G	A	A	A	A	A	A	A	A	A	A	A	A	A	A	A	A	A	R	A	A	R	A	A	A	A	A	A	A	R	A	A	A	A	R	A	A	A	A	A	A	A	A	A	A	A	A	R
1	6491794	G/A	G	G	G	G	A	G	G	G	A	G	A	G	A	A	A	G	G	G	A	G	G	A	A	G	A	A	A	A	A	G	G	A	A	G	G	G	G	G	A	G	G	G	A	A	G	G	A
1	6504960	C/T	C	T	C	T	C	T	C	T	T	C	T	C	T	C	T	C	T	T	T	T	T	C	C	T	T	T	C	T	C	C	T	T	T	T	C	C	C	C	T	C	T	C	C	C	C	C	C
1	6575133	T/C	T	C	T	C	C	C	T	C	C	T	C	T	C	T	C	T	C	C	C	C	C	T	T	C	C	C	T	C	T	T	C	C	C	C	T	T	T	T	C	T	C	T	T	T	T	T	C
1	6583114	C/A	C	C	C	C	A	C	C	C	M	M	C	C	C	C	C	C	C	C	C	C	C	C	C	C	C	C	C	C	C	C	C	C	A	C	C	C	C	C	C	C	C	C	C	C	A	C	C
1	6583484	A/G	A	R	A	A	G	A	A	A	R	A	A	A	A	A	A	A	A	A	A	A	A	A	G	G	A	R	A	A	G	A	A	A	G	G	G	A	A	A	A	A	A	G	A	A	A	A	A
1	6593202	A/G	A	G	A	G	G	G	A	G	G	A	G	A	G	A	G	A	G	G	G	G	G	A	A	G	G	G	A	G	A	A	G	G	G	G	A	A	A	A	G	A	G	A	A	A	R	A	G
1	6660946	C/T	C	C	C	C	T	C	C	T	T	C	C	C	C	C	C	C	C	C	C	C	C	C	C	C	C	C	C	C	C	C	C	C	C	C	C	C	C	C	C	C	C	C	C	C	C	C	C
1	6660981	T/C	T	T	T	T	T	Y	T	T	T	T	T	T	T	T	T	T	T	T	T	T	T	T	T	T	T	T	T	T	T	T	T	T	T	T	Y	T	T	T	T	T	T	T	Y	T	T	T	T
1	6665277	T/G	T	T	T	T	T	T	T	T	T	T	T	T	T	T	T	T	T	T	T	G	T	T	K	T	T	T	T	T	T	K	T	K	T	T	T	T	T	K	T	T	K	T	T	K	T	T	T
1	6696890	A/G	A	A	A	A	G	A	A	G	G	A	A	A	A	A	A	A	A	A	A	A	A	A	A	A	A	A	A	A	A	A	A	A	A	A	A	A	A	A	A	A	A	A	A	A	A	A	G
1	6696908	C/T	C	C	C	C	T	C	C	T	T	C	C	C	C	C	C	C	C	C	C	C	C	C	C	C	C	C	C	C	C	C	C	C	C	C	C	C	C	C	C	C	C	C	C	C	C	C	T
1	6697263	T/G	T	T	T	T	T	T	T	T	T	T	T	T	T	T	T	T	T	T	T	T	T	T	T	G	T	T	T	T	T	T	T	T	T	T	T	T	T	T	T	T	T	T	T	T	T	T	T
1	6705151	T/A	T	T	T	T	A	T	T	A	A	T	T	T	T	T	T	T	T	T	T	T	T	T	T	T	T	T	T	T	T	T	T	T	T	T	T	T	T	T	T	T	T	T	T	T	T	T	T
1	6762085	A/C	A	A	A	A	A	M	A	A	A	A	A	A	A	A	A	A	A	A	A	A	A	A	A	A	A	A	A	A	A	A	A	A	A	A	A	A	A	A	A	A	A	A	A	A	A	A	A
1	6762395	T/G	T	T	T	T	T	T	T	T	T	T	T	T	T	T	T	K	T	T	K	T	T	T	T	T	T	T	T	T	T	T	T	T	T	G	T	T	G	T	T	T	T	T	T	T	T	K	T
1	6987566	A/G	A	G	A	G	A	A	A	G	G	A	G	A	A	A	G	G	A	G	A	A	A	A	G	A	G	A	G	A	A	A	A	G	A	A	A	A	G	G	A	A	A	A	G	A	G	A	G
1	6987571	T/C	C	T	T	T	Y	T	T	T	T	T	T	C	C	C	T	T	T	T	C	T	C	C	T	T	T	C	T	C	T	T	C	T	C	T	T	C	T	T	C	C	T	C	T	T	T	C	T
1	6987574	A/C	A	A	A	A	M	A	A	A	A	A	A	A	A	A	A	A	A	A	A	A	A	A	A	A	C	A	A	A	A	A	A	A	A	A	A	A	A	A	A	A	A	A	A	A	A	A	A
1	7013237	C/T	C	C	C	C	T	C	C	T	T	C	C	C	C	C	C	C	C	C	C	C	C	C	C	C	C	C	C	C	C	C	C	C	C	C	C	C	T	C	C	C	C	C	C	C	C	C	T
1	7013637	G/A	G	G	G	G	A	G	G	A	A	G	G	G	G	G	G	G	G	G	G	G	G	G	G	G	G	G	G	G	G	G	G	G	G	G	G	G	A	G	G	G	G	G	G	G	G	G	A
1	7124328	G/T	G	G	G	G	G	K	G	G	G	K	K	G	G	G	G	G	G	G	G	G	G	G	G	G	G	G	G	G	G	G	G	G	G	G	G	G	G	G	G	G	G	G	G	G	G	G	G
1	7125255	A/C	A	A	C	A	A	A	A	M	A	A	A	A	A	A	A	A	A	A	A	M	A	A	A	M	A	A	A	A	A	A	A	A	A	A	A	A	A	A	A	A	A	A	A	A	A	A	A
1	7144344	G/T	G	G	G	G	G	G	G	G	G	G	G	G	G	G	G	G	G	G	G	G	G	G	G	K	G	K	G	G	G	G	G	G	G	G	G	G	G	G	G	G	G	G	G	G	G	G	T
1	7144355	G/T	G	G	K	G	G	G	G	G	G	G	G	G	G	G	G	G	G	G	G	G	T	G	G	G	G	G	G	G	G	G	G	G	G	G	G	G	G	G	G	G	G	G	G	G	G	G	G
1	7169762	T/C	T	Y	T	T	T	T	T	T	T	T	T	T	T	T	T	T	T	T	T	Y	T	Y	T	T	T	T	T	T	T	T	T	T	T	T	T	T	Y	T	T	T	T	T	T	T	T	T	Y
1	7174795	G/A	G	G	G	G	G	G	G	G	G	G	G	G	G	G	G	G	G	G	G	A	G	G	G	G	G	G	G	A	G	G	G	G	G	A	G	G	G	G	G	G	G	G	G	G	G	G	G
1	7215020	A/C	A	A	A	A	A	A	A	A	C	A	A	A	A	A	A	A	A	A	A	A	A	A	A	A	A	A	A	A	A	A	A	A	A	A	A	A	A	A	A	A	C	A	C	A	A	A	A
1	7215054	T/G	T	G	T	G	G	G	T	G	G	T	G	T	G	T	G	T	G	G	G	G	T	T	T	G	G	G	T	G	T	T	G	G	G	G	T	T	T	T	G	G	G	T	T	T	T	T	G
1	7241038	C/T	C	T	C	T	T	T	C	T	T	C	T	C	T	C	T	C	T	T	T	T	T	C	C	T	T	T	C	T	C	C	T	T	T	T	C	C	C	C	T	C	T	C	C	C	Y	C	T
1	7262257	C/T	C	T	C	T	T	T	C	T	T	C	C	C	T	C	T	C	T	T	T	T	Y	C	C	T	T	Y	C	T	C	C	T	T	T	T	C	C	C	C	T	C	T	C	C	C	C	C	T
1	7322807	G/A	G	A	G	G	G	G	G	G	G	G	G	G	G	G	G	G	G	G	G	G	G	G	G	A	G	G	G	G	G	G	G	G	A	A	G	G	G	G	G	G	G	G	G	G	G	G	G
1	7323161	A/G	A	G	A	G	G	G	A	A	G	A	G	A	G	A	G	A	G	G	G	A	G	A	A	G	G	G	A	G	A	A	G	G	G	G	A	A	A	A	G	A	G	A	A	A	A	A	A
1	7325667	C/T	C	C	C	C	C	C	C	T	C	C	C	C	C	C	C	C	C	C	C	C	C	C	C	C	C	C	C	C	C	C	C	C	C	C	C	C	C	C	C	C	C	C	C	C	C	C	C
1	7344953	C/A	C	A	C	A	A	A	C	C	A	C	A	C	A	C	A	C	A	A	A	A	A	C	C	A	A	A	C	A	C	C	A	A	A	M	C	C	C	C	A	C	A	C	C	C	M	C	C
1	7345342	T/A	T	A	T	A	A	A	T	T	A	T	A	T	A	T	A	T	A	A	A	A	A	T	T	A	A	A	T	A	T	T	A	A	A	W	T	T	T	T	A	T	A	T	T	T	W	T	T
1	7347052	G/T	G	G	G	G	G	G	G	T	G	G	G	G	G	G	G	G	G	G	G	G	G	G	G	G	G	G	G	G	G	G	G	G	G	G	G	G	G	G	G	G	G	G	G	G	G	G	G
1	7395891	T/C	T	T	T	T	T	T	T	C	T	T	T	T	T	T	T	T	T	T	T	T	T	T	T	T	T	T	T	T	T	T	T	T	T	T	T	T	T	T	T	T	T	T	T	T	T	T	T
1	7401769	A/G	A	A	A	A	A	A	A	G	R	A	A	A	A	A	A	A	A	A	A	A	A	A	A	A	A	A	A	A	A	A	A	A	A	A	A	A	A	A	A	A	A	A	A	A	A	A	G
1	7413484	A/G	A	A	A	A	A	A	A	G	A	A	A	A	A	A	A	A	A	A	A	A	A	A	A	A	A	A	A	A	A	A	A	A	A	A	A	A	A	A	A	A	A	A	A	A	A	A	A
1	7433601	A/C	A	C	A	A	C	A	A	A	A	A	A	A	A	A	A	A	A	A	A	A	A	A	A	A	A	A	A	A	A	A	A	A	A	C	A	A	A	A	A	A	A	A	A	A	A	A	A
1	7434591	G/T	G	G	G	G	G	G	G	T	G	G	G	G	G	G	G	G	G	G	G	G	G	G	G	G	G	G	G	G	G	G	G	G	G	G	G	G	G	G	G	G	G	G	G	G	G	G	G
1	7543369	C/T	C	C	C	C	C	C	C	T	C	C	C	C	C	C	C	C	C	C	C	C	C	C	C	C	C	C	C	C	C	C	C	C	C	C	C	C	C	C	C	C	C	C	C	C	C	C	T
1	7543371	C/T	C	T	C	C	T	C	C	T	C	C	C	C	C	C	C	C	C	C	C	C	C	C	C	C	C	C	C	C	C	C	C	T	C	T	C	C	C	C	C	C	C	C	C	C	C	C	T
1	7543801	G/T	G	T	G	G	T	G	G	G	G	G	G	G	G	G	G	G	G	G	G	G	G	G	G	G	G	G	G	G	G	G	G	T	G	T	G	G	G	G	G	G	G	G	G	G	G	G	G
1	7593965	A/C	A	A	A	A	A	A	A	C	A	A	A	A	A	A	A	A	A	A	A	A	A	A	A	A	A	A	A	M	A	A	A	A	A	A	A	A	A	A	A	A	A	A	A	A	A	A	A
1	7640336	T/C	T	T	T	Y	T	T	T	T	T	Y	T	T	T	T	T	T	T	T	T	T	T	T	T	T	T	T	T	T	T	T	T	T	T	Y	T	C	T	T	T	T	T	T	T	T	T	T	T
1	7720196	G/T	G	G	G	G	G	G	G	K	G	G	G	G	G	G	G	G	G	G	G	G	G	G	G	G	G	G	G	G	G	G	G	G	G	G	G	G	T	G	G	G	G	G	G	G	G	G	G
1	7746957	G/T	G	G	K	G	G	G	G	G	K	G	K	G	G	G	G	G	G	G	G	G	G	G	G	G	G	G	G	G	G	T	G	G	G	G	G	G	G	G	G	G	G	K	G	G	G	G	G
1	7810399	T/C	T	Y	T	T	C	T	T	T	T	T	T	T	T	T	T	T	T	T	T	T	T	T	T	T	T	T	Y	Y	T	T	T	T	T	T	T	T	C	T	T	T	C	T	T	T	Y	T	Y
1	7895586	T/C	T	T	T	T	T	T	T	C	T	T	T	T	T	T	T	T	T	T	T	T	T	T	T	T	T	T	T	T	T	T	T	T	T	T	T	T	C	T	T	T	T	T	T	T	T	T	T
1	7949600	T/G	T	K	K	T	T	T	T	T	K	T	T	T	T	T	T	T	T	T	T	T	T	T	G	T	T	T	T	T	T	G	T	T	T	T	T	T	T	K	T	T	T	T	T	T	T	T	T
1	7949610	A/G	A	A	R	A	A	A	A	A	A	A	R	A	A	A	A	A	A	A	A	A	A	A	A	A	A	A	A	A	A	A	A	A	A	A	A	A	A	A	A	A	A	R	A	A	A	A	A
1	7949613	A/G	A	A	A	A	A	R	A	A	A	A	G	A	A	A	A	A	A	A	R	A	A	A	A	A	A	A	A	A	A	A	A	A	A	A	A	A	A	A	A	A	A	R	A	A	A	A	A
1	7949633	C/T	C	C	C	C	C	C	C	T	C	C	C	C	C	C	C	C	C	C	C	C	C	C	C	C	C	C	C	C	C	C	C	C	C	C	C	C	T	C	C	C	C	C	C	C	C	C	T
1	7969232	A/G	A	A	A	A	A	A	A	G	A	A	A	A	A	A	A	A	A	A	A	A	A	A	A	A	A	A	A	A	A	A	A	A	A	A	A	A	G	A	A	A	A	A	A	A	A	A	G
1	7979199	T/G	T	T	T	T	T	T	T	T	T	T	T	T	T	T	T	T	T	T	T	T	T	T	T	T	T	T	T	T	T	K	T	T	T	T	T	T	T	T	T	T	G	T	T	G	T	T	T
1	7979208	G/T	G	K	G	G	G	G	G	G	G	G	G	G	G	G	G	G	G	G	G	G	G	G	G	G	G	G	G	G	G	G	G	G	G	G	G	G	G	G	G	G	G	G	G	G	G	G	G
1	7991085	G/T	G	G	G	G	G	G	G	T	G	G	G	G	G	G	G	G	G	G	G	G	G	G	G	G	G	G	G	G	G	G	G	G	G	G	G	G	T	G	G	G	G	G	G	G	G	G	T
1	8004155	T/C	T	T	T	T	T	T	T	C	T	T	T	T	T	T	T	T	T	T	T	T	T	T	T	T	T	T	T	T	T	T	T	T	T	T	T	T	C	T	T	T	T	T	T	T	T	T	C
1	8004156	C/A	C	C	C	C	C	C	C	A	C	C	C	C	C	C	C	C	C	C	C	C	C	C	C	C	C	C	C	C	C	C	C	C	C	C	C	C	C	C	C	C	C	C	C	C	C	C	A
1	8009636	A/C	A	A	A	A	A	A	A	A	M	C	A	A	A	A	M	A	A	A	A	A	A	A	C	A	A	A	A	A	A	A	A	A	A	A	A	A	A	M	A	A	A	A	A	A	A	A	M
1	8057375	C/T	C	C	C	C	C	C	C	T	C	C	C	C	C	C	C	C	C	C	C	C	C	C	C	C	C	C	C	C	C	C	C	C	C	C	C	C	C	C	C	C	C	C	C	C	C	C	C
1	8057759	G/A	G	G	G	G	G	G	G	A	G	G	G	G	G	G	G	G	G	G	G	G	G	G	G	G	G	G	G	G	G	G	G	G	G	G	G	G	A	G	G	G	G	G	G	G	G	G	A
1	8064022	G/A	G	G	G	G	G	G	G	G	G	G	G	G	G	G	G	G	G	G	G	G	G	G	G	G	G	G	G	G	G	G	G	G	G	G	G	G	G	G	G	G	G	G	G	G	G	G	A
1	8065359	G/A	G	G	G	G	G	G	G	A	G	G	G	G	G	G	G	G	G	G	G	G	G	G	G	G	G	G	G	G	G	G	G	G	G	G	G	G	G	G	G	G	G	G	G	G	G	G	A
1	8065401	T/C	T	T	T	T	T	T	T	C	T	T	T	T	T	T	T	T	T	T	T	T	T	T	T	T	T	T	T	T	T	T	T	T	T	T	T	T	T	T	T	T	T	T	T	T	T	T	C
1	8085732	A/G	A	A	A	A	A	A	A	G	A	A	A	A	A	A	A	A	A	A	A	A	A	A	A	A	A	A	A	A	A	A	A	A	A	A	A	R	A	A	A	A	A	A	A	A	A	A	A
1	8138847	C/T	C	C	C	C	C	C	C	T	C	C	C	C	C	C	C	C	C	C	C	C	C	C	C	C	C	C	C	C	C	C	C	C	C	C	C	C	C	C	C	C	C	C	C	C	C	C	T
1	8139203	G/A	G	G	G	G	G	G	G	A	G	G	G	G	G	G	G	G	G	G	G	G	G	G	G	G	G	G	G	G	G	G	G	G	G	G	G	G	G	G	G	G	G	G	G	G	G	G	A
1	8152253	C/T	C	C	C	C	C	C	C	T	C	C	C	C	C	C	C	C	C	C	C	C	C	C	C	C	C	C	C	C	C	C	C	C	C	C	C	C	T	C	C	C	C	C	C	C	C	C	T
1	8180937	A/C	A	A	A	M	A	A	A	C	A	A	A	A	A	A	A	A	A	A	A	A	A	A	A	M	A	A	A	A	A	A	A	A	A	A	A	A	A	A	A	A	A	A	A	A	A	A	A
1	8180964	A/C	A	A	A	A	A	A	A	A	A	A	A	A	A	A	C	A	A	A	A	A	M	A	A	A	A	A	C	A	A	A	M	M	A	A	A	A	A	A	A	A	A	A	A	A	A	A	A
1	8297332	T/C	T	T	T	T	T	T	T	C	T	T	T	T	T	T	T	T	T	T	T	T	T	T	T	T	T	T	T	T	T	T	T	T	T	T	T	T	T	T	T	T	T	T	T	T	T	T	C
1	8308000	T/G	T	T	T	T	T	T	T	T	T	T	T	T	T	T	T	T	T	T	T	T	T	T	T	G	T	T	T	T	T	T	T	T	G	G	T	T	T	T	T	T	T	T	T	T	T	T	T
1	8342939	T/G	T	T	T	T	T	T	T	G	T	T	T	T	T	T	T	T	T	T	T	T	T	T	T	T	T	T	T	T	T	T	T	T	T	T	T	T	G	T	T	T	T	T	T	T	T	T	G
1	8349925	T/C	T	T	T	T	T	T	T	C	T	T	T	T	T	T	T	T	T	T	T	T	T	T	T	T	T	T	T	T	T	T	T	T	T	T	T	T	C	T	T	T	T	T	T	T	T	T	C
1	8350341	A/C	C	A	A	A	A	A	A	A	A	M	A	A	A	A	A	A	A	A	A	A	A	A	A	A	A	A	A	A	A	A	A	A	A	A	A	A	M	A	A	A	A	A	A	A	A	A	A
1	8383444	T/C	T	T	T	T	T	T	T	C	T	T	T	T	T	T	T	T	T	T	T	T	T	T	T	T	T	T	T	T	T	T	T	T	T	T	T	T	T	T	T	T	T	T	T	T	T	T	T
1	8387352	T/C	T	T	T	T	T	T	T	C	T	T	T	T	T	T	T	T	T	T	T	T	T	T	T	T	T	T	T	T	T	T	T	T	T	T	T	T	C	T	T	T	T	T	T	T	T	T	C
1	8388302	A/G	A	A	A	A	A	A	A	G	A	A	A	A	A	A	A	A	A	A	A	A	A	A	A	A	A	A	A	A	A	A	A	A	A	A	A	A	A	A	A	A	A	A	A	A	A	A	A
1	8391549	T/G	T	T	T	T	T	T	T	T	T	T	T	T	T	T	T	G	T	G	G	T	T	T	T	T	T	T	G	T	T	T	T	G	T	T	G	T	T	T	T	T	T	T	T	T	T	T	T
1	8470754	G/T	G	G	G	G	G	G	G	G	G	G	G	G	G	G	G	G	G	G	G	T	G	G	G	K	G	G	G	G	G	K	G	G	G	G	G	T	K	G	G	T	K	G	G	G	G	G	G
1	8539986	A/G	A	A	A	A	A	A	A	G	A	A	A	A	A	A	A	A	A	A	A	A	A	A	A	A	A	A	A	A	A	A	A	A	A	A	A	A	A	A	A	A	A	A	A	A	A	A	G
1	8540002	T/C	T	T	T	T	T	T	T	C	T	T	T	T	T	T	T	T	T	T	T	T	T	T	T	T	T	T	T	T	T	T	T	T	T	T	T	T	T	T	T	T	T	T	T	T	T	T	C
1	8540377	G/T	G	G	G	G	G	G	G	G	G	T	G	G	G	G	G	G	G	G	G	G	G	G	G	G	G	G	G	T	G	G	G	G	G	G	G	G	K	G	G	G	G	G	G	G	G	G	G
1	8540385	G/T	G	G	G	G	G	G	G	G	G	T	T	G	T	G	T	G	G	G	G	G	G	T	T	G	G	K	T	G	G	G	G	G	G	G	G	G	K	G	G	G	G	T	G	G	G	T	G
1	8583302	A/G	A	A	A	A	A	A	A	A	A	A	A	A	A	A	A	A	A	A	A	A	A	A	A	A	G	A	A	A	A	A	A	A	A	A	A	A	A	A	A	A	A	A	A	G	A	A	G
1	8588146	C/A	C	C	C	C	C	C	C	C	C	C	A	C	C	C	C	C	C	C	C	C	C	M	C	M	C	C	C	C	C	C	C	C	C	C	C	C	C	C	M	C	C	C	C	C	C	C	C
1	8591801	C/T	C	C	C	C	C	C	C	T	C	C	C	C	C	C	C	C	C	C	C	C	C	C	C	C	C	C	C	C	C	C	C	C	C	C	C	C	C	C	C	C	C	C	C	C	C	C	T
1	8637730	C/G	C	C	C	C	C	C	C	C	C	C	C	C	C	C	C	C	C	C	C	C	C	C	C	C	C	C	C	C	C	C	C	C	C	C	C	C	C	C	C	C	C	C	C	C	C	C	C
1	8648607	C/G	C	C	C	C	C	C	C	C	C	C	C	C	C	C	C	C	C	C	C	C	C	C	C	C	C	C	C	C	C	C	C	C	C	C	C	C	C	C	C	C	C	C	C	C	C	C	C
1	8648614	A/G	A	A	A	A	A	A	A	A	A	A	A	A	A	A	A	A	A	A	A	A	A	A	A	A	A	A	A	A	A	A	A	A	A	A	A	A	A	A	A	A	A	A	A	A	A	A	A
1	8654262	C/T	C	C	C	C	C	C	C	T	C	C	C	C	C	C	C	C	C	C	C	C	C	C	C	C	C	C	C	C	C	C	C	C	C	C	C	C	C	C	C	C	C	C	C	C	C	C	T
1	8671217	C/T	C	C	C	C	C	C	C	T	C	C	C	C	C	C	C	C	C	C	C	C	C	C	C	C	C	C	C	C	C	C	C	C	C	C	C	C	C	C	C	C	C	C	C	C	C	C	C
1	8699503	G/A	G	G	G	G	G	G	G	A	G	G	G	G	G	G	G	G	G	G	G	G	G	G	G	G	G	G	G	G	G	G	G	G	G	G	G	G	G	G	G	G	G	G	G	G	G	G	G
1	8753421	T/C	T	C	T	C	T	T	T	T	T	T	T	T	T	T	T	T	T	T	T	T	T	T	T	T	T	T	T	T	T	T	T	T	T	C	T	T	T	T	T	T	T	T	T	T	T	T	T
1	8753433	C/T	C	T	C	C	C	C	C	C	C	C	C	C	C	C	C	C	C	C	C	C	C	C	C	C	C	C	C	C	C	C	C	C	C	T	C	C	C	C	C	C	C	C	C	C	C	C	C
1	8753447	G/A	G	G	G	G	G	G	G	A	G	G	G	G	G	G	G	G	G	G	G	G	G	G	G	G	G	G	G	G	G	G	G	G	G	G	G	G	G	G	G	G	G	G	G	G	G	G	G
1	8771412	A/G	A	A	A	A	A	A	A	G	A	A	A	A	A	A	A	A	A	A	A	A	A	A	A	A	A	A	A	A	A	A	A	A	A	A	A	A	A	A	A	A	A	A	A	A	A	A	A
1	8771604	C/T	C	C	C	C	C	C	C	T	C	C	C	C	C	C	C	C	C	C	C	C	C	C	C	C	C	C	C	C	C	C	C	C	C	C	C	C	C	C	C	C	C	C	C	C	C	C	C
1	8783928	T/C	T	C	T	T	T	T	T	C	T	T	T	T	T	T	T	T	T	T	T	T	T	T	T	T	T	T	T	T	T	T	T	T	Y	C	T	T	T	T	T	T	T	T	T	T	T	T	C
1	8790887	A/G	A	A	G	A	A	A	A	A	A	A	R	A	A	A	A	A	A	A	A	A	A	A	A	A	A	A	A	A	A	A	A	A	A	A	A	A	G	A	A	A	A	A	A	A	A	A	A
1	8793479	G/A	G	G	G	G	G	G	G	A	G	G	G	G	G	G	G	G	G	G	G	G	G	G	G	G	G	G	G	G	G	G	G	G	G	G	G	G	G	G	G	G	G	G	G	G	G	G	G
1	8838044	T/C	T	C	T	T	T	T	T	C	T	T	T	T	T	T	T	T	T	T	T	T	T	T	T	T	T	T	T	T	T	T	T	T	T	C	T	T	T	T	T	T	T	T	T	T	T	T	T
1	8922403	G/T	G	T	G	G	G	G	G	T	G	G	G	G	G	G	G	G	G	G	G	G	G	G	G	G	G	G	G	G	G	G	G	G	G	G	G	G	G	G	G	G	G	G	G	G	G	G	G
1	9012779	T/G	G	T	T	T	K	T	T	T	T	T	T	T	T	T	T	T	T	T	T	T	T	T	T	T	T	T	T	T	T	G	T	T	T	T	T	T	T	T	T	T	T	T	T	T	T	T	T
1	9012784	T/G	T	T	K	T	T	T	T	T	T	T	T	T	T	T	T	T	T	T	T	T	T	T	T	T	T	T	T	T	T	T	T	T	T	T	K	T	T	T	T	T	T	T	T	T	T	T	T
1	9025070	T/G	T	T	T	G	G	T	T	T	T	T	T	T	T	T	T	T	T	T	T	T	T	T	T	T	T	T	T	T	T	T	T	G	G	K	T	T	T	T	T	T	T	G	T	T	T	T	T
1	9068399	G/T	G	G	G	G	G	G	G	T	G	G	G	G	G	G	G	G	G	G	G	G	G	G	G	G	G	G	G	G	G	G	G	G	G	G	G	G	G	G	G	G	G	G	G	G	G	G	G
1	9091648	G/A	G	G	G	G	G	G	G	A	G	G	G	G	G	G	G	G	G	G	G	G	G	G	G	G	G	G	G	G	G	G	G	G	G	G	G	G	G	G	G	G	G	G	G	G	G	G	G
1	9102103	T/C	T	T	T	T	T	T	T	C	T	T	T	T	T	T	T	T	T	T	T	T	T	T	T	T	T	T	T	T	T	T	T	T	T	T	T	T	T	T	T	T	T	T	T	T	T	T	T
1	9164882	C/A	C	C	C	C	M	C	C	C	C	C	C	C	C	C	C	C	C	C	C	C	C	C	C	M	C	C	C	C	C	C	C	C	C	C	C	C	C	C	C	C	C	C	C	C	C	C	C
1	9196811	A/C	A	A	A	A	A	M	A	A	M	A	A	A	A	A	A	A	A	A	A	A	C	A	A	A	A	A	A	A	A	A	A	A	A	A	A	A	A	A	A	A	A	A	A	A	A	A	A
1	9196821	A/C	A	A	A	A	A	A	A	A	A	A	A	A	A	A	A	A	A	A	A	A	A	A	A	A	A	A	A	A	A	A	A	A	A	A	A	A	A	A	A	A	A	A	A	M	A	A	A
1	9196831	T/C	T	T	T	T	T	T	T	C	T	T	T	T	T	T	T	T	T	T	T	T	T	T	T	T	T	T	T	T	T	T	T	T	T	T	T	T	T	T	T	T	T	T	T	T	T	T	C
1	9211531	G/A	G	G	G	G	G	G	G	A	G	G	G	G	G	G	G	G	G	G	G	G	G	G	G	G	G	G	G	G	G	G	G	G	G	G	G	G	G	G	G	G	G	G	G	G	G	G	A
1	9231853	G/A	G	G	G	G	G	G	G	A	G	G	G	G	G	G	G	G	G	G	G	G	G	G	G	G	G	G	G	G	G	G	G	G	G	G	G	G	G	G	G	G	G	G	G	G	G	G	A
1	9242421	C/T	C	C	C	C	C	C	C	T	C	C	C	C	C	C	C	C	C	C	C	C	C	C	C	C	C	C	C	C	C	C	C	C	C	C	C	C	C	C	C	C	C	C	C	C	T	C	T
1	9267825	C/A	C	C	C	C	C	C	C	A	C	C	C	C	C	C	C	C	C	C	C	C	C	C	C	C	C	C	C	C	C	C	C	C	C	C	C	C	C	C	C	C	C	C	C	C	C	C	A
1	9309560	T/C	T	T	T	T	T	T	T	C	T	T	T	T	T	T	T	T	T	T	T	T	T	T	T	T	T	T	T	T	T	T	T	T	T	T	T	T	T	T	T	T	T	T	T	T	T	T	C
1	9327382	C/G	C	C	C	C	C	C	C	G	C	C	C	C	C	C	C	S	C	C	C	S	C	C	C	C	C	C	C	C	C	C	C	C	C	C	C	C	C	C	C	C	C	C	C	C	C	C	G
1	9331884	G/A	G	G	G	G	G	G	G	A	G	G	G	G	G	G	G	G	G	G	G	G	G	G	G	G	G	G	G	G	G	G	G	G	G	G	G	G	G	G	G	G	G	G	G	G	G	G	A
1	9332279	G/A	G	G	G	G	G	G	G	R	G	G	G	G	G	G	G	G	G	G	G	G	G	G	G	G	G	G	G	G	G	G	G	G	G	G	G	G	G	G	G	G	G	G	G	G	G	G	A
1	9337359	G/C	G	G	G	G	G	G	G	C	G	G	G	G	G	G	G	G	G	G	G	G	G	G	G	G	G	G	G	G	G	G	G	G	G	G	G	G	G	G	G	G	G	G	G	G	G	G	C
1	9420268	T/C	T	T	T	T	T	T	T	C	T	T	T	T	T	T	T	T	T	T	T	T	T	T	T	T	T	T	T	T	T	T	T	T	T	T	T	T	T	T	T	T	T	T	T	T	T	T	C
1	9448385	T/G	T	T	T	T	T	T	T	T	T	T	T	T	T	T	T	T	T	T	T	T	T	T	T	T	T	T	T	T	T	T	T	T	T	T	T	T	G	T	T	T	T	T	T	T	T	T	T
1	9448729	G/T	G	G	G	G	G	G	G	G	G	G	G	G	G	G	G	T	G	G	K	G	G	G	G	G	G	G	G	G	G	G	G	G	G	G	G	G	G	G	G	G	G	G	K	G	G	G	G
1	9448731	T/G	T	T	T	G	T	T	T	T	T	G	T	T	T	T	T	T	T	K	T	K	T	T	T	T	T	T	T	G	T	T	T	T	T	T	T	T	T	T	T	T	T	T	T	T	T	T	T
1	9448740	A/G	A	R	A	A	A	A	R	A	A	A	A	A	A	A	A	A	A	A	A	A	A	A	A	A	A	A	A	A	A	A	A	A	A	A	A	A	A	A	A	A	A	A	A	A	A	A	R
1	9475283	T/G	T	T	T	T	T	T	T	G	T	T	T	T	T	T	T	T	T	T	T	T	T	T	T	T	T	T	T	T	T	T	T	T	T	T	T	T	T	T	T	T	T	T	T	T	T	T	K
1	9485727	T/G	T	T	T	T	T	T	T	T	T	T	T	T	T	T	T	T	G	T	T	T	T	T	T	K	T	T	T	T	T	T	T	T	T	T	T	T	T	T	T	T	T	T	T	T	T	T	T
1	9486201	G/A	G	G	G	G	G	G	G	A	G	G	G	G	G	G	G	G	G	G	G	G	G	G	G	G	G	G	G	G	G	G	G	G	G	G	G	G	G	G	G	G	G	G	G	G	G	G	A
1	9532064	A/C	A	A	M	A	A	M	A	A	A	A	A	A	A	A	A	A	A	A	M	M	A	A	M	A	A	A	M	A	A	A	A	A	A	A	A	A	A	M	A	A	A	A	A	A	A	C	A
1	9532066	A/C	A	A	A	A	A	A	A	A	A	A	A	A	A	A	A	A	A	M	A	A	A	A	A	A	M	M	A	A	A	A	A	M	A	A	A	A	A	A	A	C	C	A	M	M	A	A	A
1	9541194	T/A	T	T	T	T	T	T	T	A	T	T	T	T	T	T	T	T	T	T	T	T	T	T	T	T	T	T	T	T	T	T	T	T	T	T	T	T	T	T	T	T	T	T	T	T	T	T	T
1	9547753	T/C	T	T	T	T	T	C	T	C	T	T	T	T	T	T	T	T	T	T	T	T	T	T	T	T	T	T	T	T	T	T	T	T	T	T	T	T	T	T	T	T	T	T	T	T	T	T	C
1	9558663	G/A	G	G	G	G	G	G	G	A	G	G	G	G	G	G	G	G	G	G	G	G	G	G	G	G	G	G	G	G	G	G	G	G	G	G	G	G	G	G	G	G	G	G	G	G	G	G	G
1	9564502	A/G	A	A	A	A	A	A	A	G	A	A	A	A	A	A	A	A	A	A	A	A	A	A	A	A	A	A	A	A	A	A	A	A	A	A	A	A	A	A	A	A	A	A	A	A	A	A	G
1	9620313	A/C	A	A	A	A	A	A	A	C	A	A	A	A	A	A	A	A	A	A	A	A	A	A	A	A	A	A	A	A	A	A	A	A	A	A	A	A	A	A	A	A	A	A	A	A	A	A	A
1	9620739	T/C	T	T	T	T	T	T	T	C	T	T	T	T	T	T	Y	T	T	T	T	T	T	T	T	T	T	T	T	T	T	T	T	T	T	T	T	T	T	T	T	T	T	T	T	T	T	T	C
1	9633520	G/A	G	G	G	G	G	G	G	A	G	G	G	G	G	G	G	G	G	G	G	G	G	G	G	G	G	G	G	G	G	G	G	G	G	G	G	G	G	G	G	G	G	G	G	G	G	G	A
1	9745437	G/T	G	G	G	G	G	G	G	G	G	G	K	G	G	G	G	G	G	T	G	G	G	G	G	G	G	G	G	G	G	G	K	G	G	G	G	G	K	G	G	G	G	G	T	G	G	G	G
1	9745442	C/T	C	C	C	C	C	C	C	T	C	C	C	C	C	C	C	C	C	C	C	C	C	C	C	C	C	C	C	C	C	C	C	C	C	C	C	C	C	C	C	C	C	C	C	C	C	C	T
1	9760490	G/A	G	G	G	G	G	G	G	A	G	G	G	G	G	G	G	G	G	G	G	G	G	G	G	G	G	G	G	G	G	G	G	G	G	G	G	G	G	G	G	G	G	G	G	G	G	G	A
1	9844913	C/A	C	C	C	C	C	C	C	A	C	C	C	C	C	C	C	C	C	C	C	C	C	C	C	C	C	C	C	C	C	C	C	C	C	C	C	C	C	C	C	C	C	C	C	C	C	C	M
1	9867150	C/T	C	C	C	C	C	C	C	C	C	C	C	C	C	C	C	C	C	C	C	C	C	C	C	C	C	C	C	C	C	C	C	C	C	C	C	C	C	C	C	C	C	C	C	C	C	C	C
1	9887377	A/G	A	A	A	A	A	A	A	G	A	A	A	A	A	A	A	A	A	A	A	A	A	A	A	A	A	A	A	A	A	A	A	A	A	A	A	A	A	A	A	A	A	A	A	R	A	A	G
1	9936320	G/A	G	G	G	G	G	G	G	A	G	G	G	G	G	G	G	G	G	G	G	G	G	G	G	G	G	G	G	G	G	G	G	G	G	G	G	G	G	G	G	G	G	G	G	G	G	G	A
1	9938601	C/A	C	C	C	C	C	C	C	C	C	C	C	C	C	C	C	C	C	C	C	C	C	C	C	C	C	C	C	C	C	A	C	C	C	A	C	C	C	M	C	C	C	C	C	M	C	C	C
1	10025041	A/C	A	A	A	A	A	A	A	C	A	A	A	A	A	A	A	A	A	A	A	A	A	A	A	A	A	A	A	A	A	A	A	A	A	A	A	A	A	A	A	A	A	A	A	A	A	A	C
1	10048947	T/G	K	T	T	T	T	T	T	G	T	G	T	T	T	T	T	T	T	T	T	T	T	T	T	T	T	T	G	T	T	T	T	T	T	T	T	T	T	T	T	T	T	T	T	T	T	T	T
1	10115108	C/A	C	C	C	C	C	C	C	C	C	M	C	C	C	C	C	C	C	C	C	C	C	C	C	C	C	C	C	C	C	C	C	C	C	C	C	C	C	C	C	C	C	C	C	C	C	C	C
1	10115467	G/A	G	G	G	G	G	G	G	A	G	G	G	G	G	G	G	G	G	G	G	G	G	G	G	G	G	G	G	G	G	G	G	G	G	G	G	G	G	G	G	G	G	G	G	G	G	G	A
1	10137872	C/T	C	C	C	C	C	C	C	T	C	C	C	C	C	C	C	C	C	C	C	C	C	C	C	C	C	C	C	C	C	C	C	C	C	C	C	C	C	C	C	C	C	C	C	C	C	C	C
1	10376418	A/C	A	A	A	A	A	A	A	A	A	A	A	A	A	A	A	A	A	A	A	A	A	A	A	A	A	A	A	A	A	A	A	A	A	A	A	A	A	A	A	A	A	A	A	A	A	A	A
1	10391322	G/T	G	G	G	G	G	K	K	G	G	G	G	G	G	G	G	G	G	G	G	K	G	G	G	G	G	G	G	G	G	G	G	G	G	G	G	G	G	G	G	G	G	K	G	G	G	G	G
1	10400577	A/C	A	A	A	A	A	A	A	A	A	C	A	A	A	A	A	A	A	A	A	A	A	A	A	A	A	A	A	A	A	A	A	A	A	A	A	A	A	A	A	A	A	A	A	A	A	A	A
1	10415554	T/G	T	T	T	T	T	T	T	T	T	T	T	T	T	T	T	T	T	G	T	G	T	T	T	T	T	T	T	T	T	T	T	T	T	T	T	T	T	T	T	T	T	T	T	T	T	T	T
1	10507171	G/C	G	G	G	G	G	S	G	G	G	S	G	G	G	G	G	S	G	C	G	G	G	S	G	G	G	G	G	G	G	G	G	G	G	G	G	G	G	G	G	G	G	G	G	G	G	G	G
1	10518650	G/T	G	G	G	G	G	T	G	G	G	G	G	G	G	G	G	G	G	G	G	G	G	T	G	G	G	G	T	G	G	G	G	G	G	G	G	G	G	K	G	G	G	G	G	G	G	G	G
1	10616994	C/A	C	C	C	C	C	C	C	C	C	M	C	C	C	C	C	C	C	C	C	C	C	A	C	C	C	C	C	C	C	A	C	C	C	C	C	C	A	C	C	C	A	C	C	C	C	C	C
1	10627104	T/G	T	T	T	T	T	T	T	K	T	T	T	T	G	T	T	T	T	T	T	T	T	T	T	T	T	T	T	T	T	T	T	T	T	T	T	T	T	T	T	T	T	T	T	T	T	G	G
1	10672981	C/G	C	C	G	C	C	C	C	G	C	C	C	C	C	C	C	C	C	C	C	C	S	C	C	C	C	C	C	C	C	C	C	S	C	C	C	C	C	C	C	C	C	C	C	C	C	C	C
1	10673286	A/C	A	A	A	C	A	A	A	C	A	A	A	A	A	A	A	A	A	A	A	A	A	M	A	A	A	A	C	A	A	A	A	C	A	A	A	A	A	A	A	A	A	A	A	A	A	A	A
1	10673301	T/C	T	T	T	C	T	T	T	C	T	T	T	T	T	T	T	T	T	T	T	T	T	Y	T	T	T	T	C	T	T	T	T	C	T	T	T	T	T	T	T	T	T	T	T	T	T	T	T
1	10686141	A/C	A	A	M	A	A	A	A	A	A	A	A	A	A	A	A	A	A	A	A	A	A	A	A	C	A	A	C	A	A	A	A	A	A	C	A	A	M	A	A	A	A	M	A	A	M	A	C
1	10690129	C/T	C	C	C	C	C	C	C	T	C	C	C	C	C	C	C	C	C	C	C	C	C	C	C	C	C	C	C	C	C	C	C	C	C	C	C	C	C	C	C	C	C	C	C	C	C	C	T
1	10695830	A/G	A	A	A	A	A	A	A	G	A	A	A	A	A	A	A	A	A	A	A	A	A	A	A	A	A	A	A	A	A	A	A	A	A	A	A	A	A	A	A	A	A	A	A	A	A	A	G
1	10702092	A/G	A	A	A	A	A	A	A	G	A	A	A	A	A	A	A	A	A	A	A	A	A	A	A	A	A	A	A	A	A	A	A	A	A	A	A	A	A	A	A	A	A	A	A	A	A	A	G
1	10741080	C/A	C	C	C	C	C	C	C	A	C	C	C	C	C	C	C	C	C	C	C	C	C	C	C	C	C	C	C	C	C	C	C	C	C	C	C	C	C	C	C	C	C	C	C	C	C	C	A
1	10761710	A/G	A	A	A	A	A	A	A	G	A	A	A	A	A	A	A	A	A	A	A	A	A	A	A	A	A	A	A	A	A	A	A	A	A	A	A	A	A	A	A	A	A	A	A	A	A	A	G
1	10771843	A/C	M	M	A	A	A	A	A	A	A	A	A	A	A	A	A	A	A	A	A	A	A	A	A	A	A	A	M	A	A	A	A	A	A	A	A	M	A	A	A	A	A	M	A	A	A	A	A
1	10833192	G/C	G	G	G	G	G	G	G	C	G	G	G	G	G	G	G	G	G	G	G	G	G	G	G	G	G	G	G	G	G	G	G	G	G	G	G	G	G	G	G	G	G	G	G	G	G	G	C
1	10853161	A/G	A	A	A	A	A	A	A	G	A	A	A	A	A	A	A	A	A	A	A	A	A	A	A	A	A	A	A	A	A	A	A	A	A	A	A	A	A	A	A	A	A	A	A	A	A	A	G
1	10853197	C/A	C	C	C	C	C	C	C	C	C	C	C	C	C	C	C	C	C	C	C	C	A	C	M	C	C	C	C	C	C	C	C	C	C	C	C	C	C	M	C	C	C	C	C	C	C	C	M
1	10853608	T/C	T	T	T	T	T	T	T	C	T	T	T	T	T	T	T	T	T	T	T	T	T	T	T	T	T	T	T	T	T	T	T	T	T	T	T	T	T	T	T	T	T	T	T	T	T	T	C
1	10892434	T/G	T	T	T	T	T	T	T	T	T	T	T	T	T	T	T	T	T	T	T	T	T	T	T	T	T	T	T	T	T	T	T	T	T	T	T	T	T	T	T	T	T	T	T	T	T	T	T
1	10911595	C/T	C	C	C	C	C	C	C	T	C	C	C	C	C	C	C	C	C	C	C	C	C	C	C	C	C	C	C	C	C	C	C	C	C	C	C	C	C	C	C	C	C	C	C	C	C	C	T
1	11075487	T/G	K	T	T	T	T	T	T	T	T	T	T	T	T	T	T	T	T	T	T	K	T	T	T	T	T	T	G	T	T	T	T	T	T	T	T	T	T	T	T	T	T	T	T	T	T	T	G
1	11170169	C/A	C	C	C	C	C	C	C	C	C	C	C	C	C	C	C	C	C	C	C	C	C	M	C	C	C	C	C	C	C	C	M	C	M	C	C	M	A	C	C	C	M	C	C	C	C	C	C
1	11276100	A/C	A	A	A	C	A	A	A	A	A	A	A	A	A	A	A	A	A	A	A	A	A	A	A	A	A	M	A	A	A	A	A	A	A	A	A	A	A	A	A	A	A	A	A	A	A	A	A
1	11424870	T/C	T	T	T	Y	T	T	T	T	T	T	Y	T	T	T	T	T	T	T	T	T	T	T	Y	T	T	T	T	T	T	T	Y	Y	T	T	T	T	T	Y	T	T	T	T	T	T	T	T	T
1	11425256	A/G	A	A	R	A	A	A	R	A	A	A	A	A	A	A	A	A	A	A	A	A	A	A	A	A	A	A	A	A	A	A	A	A	R	A	A	A	A	A	A	R	A	A	A	A	A	A	A
1	11672513	C/A	C	C	C	M	C	C	C	C	M	C	C	C	C	C	C	C	C	C	C	C	C	C	C	C	C	C	C	C	C	M	C	A	C	C	C	C	M	C	C	C	C	C	C	C	C	M	C
1	11742132	T/A	T	T	T	T	T	T	T	T	A	T	T	T	T	T	T	T	T	T	T	T	T	T	T	T	T	T	T	T	T	T	T	T	T	T	T	T	T	T	T	T	T	T	T	T	T	T	T
1	11764571	T/C	T	T	T	T	T	T	T	T	C	T	T	T	T	T	T	T	T	T	T	T	T	T	T	T	T	T	T	T	T	T	T	T	T	T	T	T	T	T	T	T	T	T	Y	T	T	T	T
1	11776305	A/G	A	A	A	A	A	A	A	A	G	A	A	A	A	A	A	A	A	A	A	A	A	A	A	A	A	A	A	A	A	A	A	A	A	A	A	A	A	A	A	A	A	A	A	A	A	A	A
1	11813011	T/C	T	T	T	T	T	T	T	T	C	T	T	T	T	T	T	T	T	T	T	T	T	T	T	T	T	T	T	T	T	T	T	T	T	T	T	T	T	T	T	T	T	T	T	T	T	T	T
1	11885239	C/T	C	C	C	C	C	C	C	C	T	C	C	C	C	C	C	C	C	C	C	C	C	C	C	C	C	C	C	C	C	C	C	C	C	C	C	C	C	C	C	C	C	C	C	C	C	C	C
1	11887620	C/T	C	C	C	C	C	C	C	C	T	C	C	C	C	C	C	C	C	C	C	C	C	C	C	C	C	C	C	C	C	C	C	C	C	C	C	C	C	C	C	C	C	C	C	C	C	C	C
1	11888886	A/G	A	G	A	A	A	A	A	A	A	A	A	A	A	A	A	A	A	A	A	A	A	A	A	A	A	A	A	A	A	A	A	A	A	A	A	A	A	A	G	A	A	A	A	A	A	A	A
1	11927777	C/T	C	C	C	C	C	C	C	C	T	C	C	C	C	C	C	C	C	C	C	C	C	C	C	C	C	C	C	C	C	C	C	C	C	C	C	C	C	C	C	C	C	C	C	C	C	C	C
1	11929706	A/C	A	A	A	A	A	M	A	A	C	A	A	A	A	A	A	A	A	A	A	A	A	A	A	A	A	A	A	A	A	A	A	A	A	A	A	A	A	A	A	A	A	A	A	A	A	A	A
1	11929714	T/C	T	T	T	T	T	T	T	T	C	T	T	T	T	T	T	T	T	T	T	T	T	T	T	T	T	T	T	T	T	T	T	T	T	T	T	T	T	T	T	T	T	T	T	T	T	T	T
1	11930106	T/G	T	T	T	T	T	T	T	T	T	T	T	T	T	T	T	T	T	T	T	K	T	T	T	T	T	T	T	T	T	K	T	T	T	T	T	T	T	T	T	T	T	K	K	T	T	T	T
1	11936995	G/T	G	G	G	G	G	G	G	G	T	G	G	G	G	G	G	G	G	G	G	G	G	G	G	G	G	G	G	G	G	G	G	G	G	G	G	G	G	G	G	G	G	G	G	G	G	G	G
1	11937000	C/T	C	C	C	C	C	C	C	C	T	C	C	C	C	C	C	C	C	C	C	C	C	C	C	C	C	C	C	C	C	C	C	C	C	C	C	C	C	C	C	C	C	C	C	C	C	C	C
1	11987011	A/G	A	A	A	A	A	A	A	A	G	A	A	A	A	A	A	A	A	A	A	A	A	A	A	A	A	A	A	A	A	A	A	A	A	A	A	A	A	A	A	A	A	A	A	A	A	A	G
1	11987334	A/G	A	A	A	A	A	A	A	A	G	A	A	A	A	A	A	A	A	A	A	A	A	A	A	A	A	A	A	A	A	A	A	A	A	A	A	A	A	A	A	A	A	A	A	A	A	A	A
1	11988085	T/C	T	T	T	T	T	T	T	T	C	T	T	T	T	T	T	T	T	T	T	T	T	T	T	T	T	T	T	T	T	T	T	T	T	T	T	T	T	T	T	T	T	T	T	T	T	T	T
1	11988086	C/T	C	C	C	C	C	C	C	C	T	C	C	C	C	C	C	C	C	C	C	C	C	C	C	C	C	C	C	C	C	C	C	C	C	C	C	C	C	C	C	C	C	C	C	C	C	C	C
1	11988108	A/C	A	A	A	A	A	A	A	A	A	A	A	A	A	A	A	A	A	A	A	M	A	M	M	A	A	A	A	A	A	A	A	A	A	A	A	A	A	A	A	A	A	A	A	A	M	A	A
1	11988512	T/C	T	T	T	T	T	T	T	T	C	T	T	T	T	T	T	T	T	T	T	T	T	T	T	T	T	T	T	T	T	T	T	T	T	T	T	T	T	T	T	T	T	T	T	T	T	T	T
1	12027544	A/G	A	A	A	A	A	A	A	A	G	A	A	A	A	A	A	A	A	A	A	A	A	A	A	A	A	A	A	A	A	A	A	A	A	A	A	A	A	A	A	A	A	A	A	A	A	A	A
1	12027900	G/A	G	G	G	G	G	G	G	G	A	G	G	G	G	G	G	G	G	G	G	G	G	G	G	G	G	G	G	G	G	G	G	G	G	G	G	G	G	G	G	G	G	G	G	G	G	G	G
1	12345618	G/A	G	G	G	G	G	G	G	G	A	G	G	G	G	G	G	G	G	G	G	G	G	G	G	G	G	G	G	G	G	G	G	G	G	G	G	G	G	G	G	G	G	G	G	G	G	G	G
1	12345637	G/T	G	G	G	G	G	G	G	G	T	G	G	G	G	G	G	G	G	G	G	G	G	G	G	G	G	G	G	G	G	G	G	G	G	G	G	G	G	G	G	G	G	G	G	G	G	G	G
1	12371321	T/C	T	T	T	T	T	T	T	T	C	T	T	T	T	T	T	T	T	T	T	T	T	T	T	T	T	T	T	T	T	T	T	T	T	T	T	T	T	T	T	T	T	T	T	T	T	T	T
1	12380037	T/G	T	T	T	T	K	T	T	T	G	T	T	T	T	T	T	T	T	T	T	T	T	T	T	T	T	T	T	T	T	T	T	T	T	T	T	T	T	T	T	T	T	T	T	T	T	K	T
1	12407449	A/C	A	A	A	A	A	C	A	A	A	A	A	A	A	A	A	A	M	A	A	A	A	A	A	A	A	A	A	A	A	A	A	A	A	A	A	A	A	A	A	A	A	A	A	A	A	A	A
1	12413854	G/A	G	G	G	G	G	G	G	G	A	G	G	G	G	G	G	G	G	G	G	G	G	G	G	G	G	G	G	G	G	G	G	G	G	G	G	G	G	G	G	G	G	G	G	G	G	G	G
1	12447121	G/A	G	G	G	G	G	G	G	G	A	G	G	G	G	G	G	G	G	G	G	G	G	G	G	G	G	G	G	G	G	G	G	G	G	G	G	G	G	G	G	G	G	G	G	G	G	G	G
1	12447494	A/G	A	A	A	A	A	A	A	A	G	A	A	A	A	A	A	A	A	A	A	A	A	A	A	A	A	A	A	A	A	A	A	A	A	A	A	A	R	A	A	A	A	A	A	A	A	A	A
1	12447866	T/A	T	T	T	T	T	T	T	T	A	T	T	T	T	T	T	T	T	T	T	T	T	T	T	T	T	T	T	T	T	T	T	T	T	T	T	T	T	T	T	T	T	T	T	T	T	T	T
1	12447880	G/A	G	G	G	G	G	G	G	G	A	G	G	G	G	G	G	G	G	G	G	G	G	G	G	G	G	G	G	G	G	G	G	G	G	G	G	G	G	G	G	G	G	G	G	G	G	G	G
1	12447889	G/A	G	G	G	G	G	G	G	G	A	G	G	G	G	G	G	G	G	G	G	G	G	G	G	G	G	G	G	G	G	G	G	G	G	G	G	G	G	G	G	G	G	G	G	G	G	G	G
1	12510930	G/A	G	G	G	G	G	G	G	G	A	G	G	G	G	G	G	G	G	G	G	G	G	G	G	G	G	G	G	G	G	G	R	G	G	G	G	G	G	G	G	G	G	G	G	G	G	G	G
1	12511298	T/G	T	T	T	T	T	T	T	T	G	T	T	T	T	T	T	T	T	T	T	T	T	T	T	T	T	T	T	T	T	T	T	T	T	T	T	T	T	T	T	T	T	T	T	T	T	T	T
1	12511314	A/G	A	A	A	A	A	A	A	A	G	A	A	A	A	A	A	A	A	A	A	A	A	A	A	A	A	A	A	A	A	A	A	A	A	A	A	A	A	A	A	A	A	A	A	A	A	A	A
1	12511835	G/C	G	G	G	G	G	G	G	G	C	G	G	G	G	G	G	G	G	G	G	G	G	G	G	G	G	G	G	G	G	G	G	G	G	G	G	G	G	G	G	G	G	G	G	G	G	G	G
1	12512212	A/T	A	A	A	A	A	A	A	A	T	A	A	A	A	A	A	A	A	A	A	A	A	A	A	A	A	A	A	A	A	A	A	A	A	A	A	A	A	A	A	A	A	A	A	A	A	A	A
1	12512242	A/C	A	A	A	A	A	A	A	A	C	A	A	A	A	A	A	A	A	A	A	A	A	A	A	A	A	A	A	A	A	A	A	A	A	A	A	A	A	A	A	A	A	A	A	A	A	A	A
1	12525587	A/G	A	A	A	A	A	A	A	A	G	A	A	A	A	A	A	A	A	A	A	A	A	A	G	A	A	A	A	A	A	A	R	A	A	A	A	A	A	A	A	A	A	A	A	A	A	A	A
1	12548102	T/G	T	T	T	T	T	T	T	T	T	G	T	T	T	T	T	T	T	T	T	T	T	T	T	T	T	T	T	T	T	T	T	T	T	T	T	T	T	T	T	T	T	T	T	T	T	T	T
1	12580806	A/G	A	A	A	A	A	A	A	A	G	A	A	A	A	A	A	A	A	A	A	A	A	A	A	A	A	A	A	A	A	A	A	A	A	A	A	A	A	A	A	A	A	A	A	A	A	A	A
1	12621641	G/A	G	G	G	G	G	G	G	G	A	G	G	G	G	G	G	G	G	G	G	G	G	G	G	G	G	G	G	G	G	G	G	G	G	G	G	G	G	G	G	G	G	G	G	G	G	G	G
1	12630630	G/A	G	G	G	G	G	G	G	G	A	G	G	G	G	G	G	G	G	G	G	G	G	G	G	G	G	G	G	G	G	G	G	G	G	G	G	G	G	G	G	G	G	G	G	G	G	G	G
1	12650098	T/C	T	T	T	T	T	T	T	T	C	T	T	T	T	T	T	T	T	T	T	T	T	T	T	T	T	T	T	T	T	T	T	T	T	T	T	T	T	T	T	T	T	T	T	T	T	T	T
1	12799182	A/C	A	A	A	A	A	A	A	A	A	A	A	A	A	A	A	A	A	A	A	A	A	A	A	A	A	A	A	A	A	A	A	A	A	A	A	A	A	A	A	A	A	A	A	A	A	A	A
1	12799604	C/T	C	C	C	C	C	C	C	C	T	C	C	C	C	C	C	C	C	C	C	C	C	C	C	C	C	C	C	C	C	C	C	C	C	C	C	C	C	C	C	C	C	C	C	C	C	C	C
1	12800184	T/C	T	T	T	T	T	T	T	T	Y	T	T	T	T	T	Y	T	T	T	T	T	T	T	T	T	T	T	T	T	T	Y	C	T	T	T	Y	T	T	T	T	T	T	T	T	T	T	T	T
1	12800196	C/T	C	C	C	C	Y	C	C	C	C	C	C	C	C	C	C	C	C	C	C	C	T	C	C	C	C	C	C	C	C	C	C	Y	C	C	C	C	C	Y	C	C	C	C	C	C	C	C	C
1	12821946	T/C	T	T	T	T	T	T	T	T	C	T	T	T	T	T	T	T	T	T	T	T	T	T	T	T	T	T	T	T	T	T	T	T	T	T	T	T	T	T	T	T	T	T	T	T	T	T	T
1	12848558	T/C	T	T	T	T	T	T	T	T	C	T	T	T	T	T	T	T	T	T	T	T	T	T	T	T	T	T	T	T	T	T	T	T	T	T	T	T	T	T	T	T	T	T	T	T	T	T	T
1	12848902	C/T	C	C	C	C	C	C	C	C	T	C	C	C	C	C	C	C	C	C	C	C	C	C	C	C	C	C	C	C	C	C	C	C	C	C	C	C	C	C	C	C	C	C	C	C	C	C	C
1	12915447	T/C	T	T	T	T	T	T	T	T	T	T	T	T	T	T	T	T	T	T	T	T	Y	T	T	T	T	T	T	T	T	T	T	T	C	T	T	T	T	T	Y	T	T	T	T	Y	T	Y	T
1	12918309	G/A	G	G	G	G	G	G	G	G	A	G	G	G	G	G	G	G	G	G	G	G	G	G	G	G	G	G	G	G	G	G	G	G	G	G	G	G	G	G	G	G	G	G	G	G	G	G	G
1	12918631	A/C	A	A	A	C	A	A	A	A	A	A	A	A	A	A	A	A	A	A	A	M	A	A	A	A	A	A	A	A	A	A	A	A	A	A	A	M	A	A	A	A	A	C	A	A	A	A	A
1	12918644	T/C	T	T	T	T	T	T	T	T	C	T	T	T	T	T	T	T	T	T	T	T	T	T	Y	T	T	T	T	T	T	T	T	T	T	T	T	T	T	T	T	T	T	T	T	T	T	T	T
1	12924164	C/T	C	T	C	C	C	C	C	C	T	C	T	C	C	T	T	T	C	T	T	C	T	T	T	C	T	T	C	T	T	C	C	C	C	C	T	C	T	T	C	T	C	C	T	C	C	C	C
1	12924194	C/T	C	T	C	T	C	C	T	C	T	C	C	C	C	T	T	T	C	C	C	C	C	T	T	T	C	T	C	T	T	C	C	C	T	C	T	C	T	T	C	T	T	C	T	C	C	C	C
1	12924358	G/A	G	G	G	G	G	G	A	G	G	G	G	G	A	A	A	A	G	G	G	G	G	A	A	G	G	A	G	A	G	G	G	G	G	G	A	G	A	A	G	A	G	G	G	G	G	G	G
1	12924373	T/C	T	C	T	T	T	T	T	T	T	T	T	T	C	T	C	T	C	C	T	T	T	T	C	T	C	C	T	T	C	T	T	T	C	T	T	T	T	T	T	T	T	T	T	T	T	T	T
1	12924877	T/C	T	T	T	T	T	T	T	T	C	T	T	T	T	T	T	T	T	T	T	T	T	T	T	T	T	T	T	T	T	T	T	T	T	T	T	T	T	T	T	T	T	T	T	T	T	T	T
1	12957536	G/A	G	G	G	G	G	G	G	G	A	G	G	G	G	G	G	G	G	G	G	G	G	G	G	G	G	G	G	G	R	G	G	G	G	G	G	G	G	G	G	G	G	G	G	G	G	G	G
1	13011799	G/T	G	G	G	G	G	G	G	G	T	G	G	G	G	G	G	G	G	G	G	G	G	G	G	G	G	G	G	G	G	G	G	G	G	G	G	G	G	G	G	G	G	G	G	G	G	G	G
1	13016845	G/A	G	G	G	G	G	G	G	G	A	G	G	G	G	G	G	G	G	G	G	G	G	G	G	G	G	G	G	G	G	G	G	G	G	G	G	G	G	G	G	G	G	G	G	G	G	G	G
1	13090874	C/G	C	C	C	C	C	C	C	C	C	C	C	C	C	C	C	C	C	S	C	C	C	G	C	C	C	C	C	C	C	S	C	G	C	S	C	G	C	C	C	C	C	C	C	S	C	C	C
1	13182206	A/G	A	A	A	A	A	A	A	A	A	A	A	A	A	A	A	A	A	A	A	A	A	A	A	A	A	A	A	A	A	A	A	A	A	A	A	A	A	A	A	A	A	A	A	A	A	A	A
1	13199088	T/C	T	T	T	T	T	T	T	T	T	T	T	T	T	T	T	T	T	T	T	T	T	T	T	T	T	T	T	T	T	T	T	T	T	T	T	T	T	T	T	T	T	T	T	T	T	T	T
1	13323061	T/C	T	T	T	T	T	T	T	T	C	T	T	T	T	T	T	T	T	T	T	T	T	T	T	T	T	T	T	T	T	T	T	T	T	T	T	T	T	T	T	T	T	T	T	T	T	T	C
1	13327522	G/C	G	G	G	G	G	G	G	G	C	G	G	G	G	G	G	G	G	G	G	G	G	G	G	G	G	G	G	G	G	G	G	G	G	G	G	G	G	G	G	G	G	G	G	G	G	G	G
1	13336970	C/A	C	C	C	C	M	C	C	C	C	C	C	C	C	C	C	C	C	C	C	C	C	C	C	C	C	C	C	C	C	C	C	C	M	C	C	C	C	C	C	C	A	C	C	C	C	C	C
1	13362907	C/A	C	C	C	C	C	C	C	C	C	M	C	C	C	C	C	C	C	M	C	C	C	C	C	C	C	C	C	C	C	A	C	M	C	C	C	C	C	C	C	C	A	M	C	C	C	C	C
1	13376285	T/G	T	T	T	T	T	T	T	T	T	T	T	T	K	T	T	T	T	T	T	T	T	T	T	T	T	T	T	T	T	T	T	T	T	T	T	T	T	T	T	T	T	T	T	T	T	T	T
1	13376302	A/G	A	A	G	R	A	A	A	A	A	A	A	A	A	A	A	A	A	A	A	A	A	A	A	A	A	A	A	A	A	A	A	A	A	A	A	A	A	A	A	A	A	A	A	A	G	A	A
1	13443024	A/C	A	M	A	A	A	A	A	A	A	A	A	A	A	A	A	A	A	A	A	A	A	A	A	A	M	A	M	A	A	A	A	M	A	M	A	A	A	A	A	A	A	A	A	A	A	A	C
1	13443352	A/C	A	A	A	M	A	A	A	A	A	A	A	A	A	A	A	A	A	A	M	A	A	A	A	M	M	A	A	A	A	A	A	A	A	A	A	A	A	M	A	A	A	A	A	M	A	A	A
1	13444359	T/C	T	T	T	T	T	T	T	T	T	T	T	C	T	T	T	T	T	T	T	T	T	T	Y	T	T	T	T	T	T	T	T	T	T	T	T	T	T	T	T	T	T	T	T	T	Y	Y	T
1	13459050	A/T	A	A	A	A	A	A	A	A	A	A	A	A	A	A	A	A	A	A	A	A	A	A	A	A	A	A	A	A	A	T	A	A	A	A	A	A	A	A	A	A	T	A	A	A	A	W	A
1	13459056	G/T	G	G	G	G	G	G	T	K	G	G	K	G	G	G	G	G	T	G	G	G	G	G	G	G	G	K	G	G	G	G	T	T	G	G	G	G	G	G	G	G	G	G	G	G	G	G	G
1	13531527	T/C	T	T	T	T	T	T	T	T	T	T	T	T	T	T	Y	T	T	T	Y	T	T	Y	T	T	T	T	T	T	T	C	T	T	T	T	T	T	T	T	T	T	T	T	T	T	T	T	T
1	13687590	G/A	G	G	G	R	G	A	G	G	G	R	A	A	G	G	A	G	G	A	G	A	A	G	G	A	G	A	A	A	G	G	A	G	A	A	G	G	A	G	G	A	A	G	G	G	A	G	G
1	13742204	T/C	T	T	T	T	T	T	T	T	T	T	T	T	T	T	T	T	T	T	T	T	T	T	T	T	T	T	T	T	T	T	T	T	T	T	T	T	T	T	T	T	T	T	T	T	T	T	T
1	13814553	C/A	C	C	C	C	C	C	C	C	A	C	C	C	C	C	C	C	C	C	C	C	C	C	C	C	C	C	C	C	C	C	C	C	C	C	C	C	C	C	C	C	C	C	C	C	C	C	C
1	13852153	T/A	T	T	T	T	T	T	T	T	A	T	T	T	T	T	T	T	T	T	T	T	T	T	T	T	T	T	T	T	T	T	T	T	T	T	T	T	T	T	T	T	T	T	T	T	T	T	T
1	13905196	A/G	A	A	A	A	A	A	A	A	G	A	A	A	A	A	A	A	A	A	A	A	A	A	A	A	A	A	A	A	A	A	A	A	A	A	A	A	A	A	A	A	A	A	A	A	A	A	A
1	14028506	T/C	T	T	T	T	T	T	T	T	C	T	T	T	T	T	T	T	T	T	T	T	T	T	T	T	T	T	T	T	T	T	T	T	T	T	T	T	T	T	T	T	T	T	T	T	T	T	T
1	14051015	A/C	A	A	M	A	A	A	A	A	A	A	A	A	A	A	A	C	A	A	A	A	A	A	A	A	A	C	A	A	M	A	A	A	A	A	A	A	A	A	A	A	A	M	A	A	A	A	A
1	14066911	C/A	C	C	C	C	C	A	C	C	C	C	C	C	C	C	C	C	C	C	C	C	C	C	C	M	C	C	C	M	C	M	C	C	C	C	C	M	C	C	C	C	C	C	C	M	C	C	C
1	14091860	A/G	A	A	A	A	A	A	A	A	G	A	A	A	G	A	A	A	A	A	A	A	A	A	A	A	A	A	A	A	A	A	A	A	A	A	A	A	A	A	A	A	A	A	A	A	A	A	G
1	14092209	T/G	T	T	T	T	T	T	T	T	T	T	T	T	T	T	T	T	T	T	T	T	T	T	T	T	T	T	T	T	G	T	K	T	T	T	T	T	T	T	T	T	K	T	T	T	T	T	T
1	14130487	C/T	C	C	C	C	C	C	C	C	T	C	C	C	C	C	C	C	C	C	C	C	C	C	C	C	C	C	C	C	C	C	C	C	C	C	C	C	C	C	C	C	C	C	C	C	C	C	C
1	14219959	A/C	A	A	A	A	A	A	A	A	C	A	A	A	A	A	A	A	A	A	A	A	A	A	A	A	A	A	A	A	A	A	A	A	A	A	A	A	A	A	A	A	A	A	A	A	A	A	A
1	14309479	T/G	T	T	T	T	T	T	T	T	T	T	T	T	T	T	T	T	T	T	T	T	T	T	T	T	T	T	T	T	T	T	T	T	T	T	T	T	T	T	K	T	T	T	T	T	T	T	T
1	14336801	G/A	G	G	G	G	G	G	G	G	A	G	G	G	G	G	G	G	G	G	G	G	G	G	G	G	G	G	G	G	G	G	G	G	G	G	G	G	G	G	G	G	G	G	G	G	G	G	G
1	14379334	A/G	A	A	A	A	A	A	A	A	G	A	A	A	A	A	A	A	A	A	A	A	A	A	A	A	A	A	A	A	A	A	A	A	A	A	A	A	A	A	A	A	A	A	A	A	A	A	A
1	14381645	T/C	T	T	T	T	T	T	T	T	C	T	T	T	T	T	T	T	T	T	T	T	T	T	T	T	T	T	T	T	T	T	T	T	T	T	T	T	T	T	T	T	T	T	T	T	T	T	T
1	14385298	G/A	G	G	G	G	G	G	G	G	A	G	G	G	G	G	G	G	G	G	G	G	G	G	G	G	G	G	G	G	G	G	G	G	G	G	G	G	G	G	G	G	G	G	G	G	G	G	G
1	14387750	T/A	T	T	T	T	T	T	T	T	A	T	T	T	T	T	T	T	T	T	T	T	T	T	T	T	T	T	T	T	T	T	T	T	T	T	T	T	T	T	T	T	T	T	T	T	T	T	T
1	14405389	G/T	G	G	G	G	G	G	G	G	T	G	G	G	G	G	G	G	G	G	G	G	G	G	G	G	G	G	G	G	G	G	G	G	G	G	G	G	G	G	G	G	G	G	G	G	G	G	G
1	14460984	G/A	G	G	G	G	G	G	G	G	A	G	G	G	G	G	G	G	G	G	G	G	G	G	G	G	G	G	G	G	G	G	G	G	G	G	G	G	G	G	G	G	G	G	G	G	G	G	G
1	14461014	A/C	A	A	A	A	A	A	A	A	C	A	A	A	A	A	A	A	A	A	A	A	A	A	A	A	A	A	A	A	A	A	A	A	A	A	A	A	A	A	A	A	A	A	A	A	A	A	A
1	14659144	C/T	T	T	T	C	T	C	C	C	T	T	C	C	C	C	C	T	C	C	T	T	C	C	C	C	C	C	C	C	C	C	C	T	C	T	C	C	C	C	C	C	T	C	C	T	C	C	C
1	14702964	G/T	G	G	G	G	G	G	K	G	G	G	G	G	G	G	G	G	G	G	G	G	G	G	G	G	G	G	G	G	G	G	G	G	G	T	G	G	G	G	G	G	G	G	G	G	G	G	K
1	14711235	G/A	G	G	G	G	G	G	G	G	A	G	G	G	G	G	G	G	G	G	G	G	G	G	G	G	G	G	G	G	G	G	G	G	G	G	G	G	G	G	G	G	G	G	G	G	G	G	G
1	14720328	C/T	C	C	C	C	C	C	C	C	T	C	C	C	C	C	C	C	C	C	C	C	C	C	C	C	C	C	C	C	C	C	C	C	C	C	C	C	C	C	C	C	C	C	C	C	C	C	C
1	14728708	A/G	A	A	A	A	A	A	A	A	G	A	A	A	A	A	A	A	A	A	A	A	A	A	A	A	A	A	A	A	A	A	A	A	A	A	A	A	A	A	A	A	A	A	A	A	A	A	A
1	14759798	A/G	R	A	A	A	A	A	A	A	G	A	A	A	A	A	A	A	A	A	A	A	A	A	A	A	A	A	A	A	A	A	A	A	A	A	A	A	A	A	A	A	A	A	A	A	A	A	A
1	14760147	T/G	K	T	K	T	T	T	T	T	T	T	T	T	T	T	T	T	T	T	T	T	T	T	T	K	T	T	T	T	T	G	T	T	T	T	T	T	T	T	T	T	T	T	T	T	T	T	T
1	14793332	C/T	C	C	C	C	C	C	C	C	T	Y	C	C	C	C	C	C	C	C	C	C	C	C	C	C	C	C	C	C	Y	C	C	C	C	C	C	Y	C	C	C	C	C	C	C	C	C	C	T
1	14863843	T/C	T	T	T	T	Y	T	T	T	T	T	T	T	T	T	T	T	T	T	T	T	T	T	T	T	T	T	T	T	T	T	Y	T	T	T	Y	Y	T	Y	T	T	T	T	T	T	T	T	Y
1	14933670	A/T	A	A	A	A	A	A	A	A	A	A	A	A	A	A	A	A	A	A	A	A	A	A	A	A	A	T	A	A	A	A	T	A	A	A	A	A	A	A	A	A	A	A	A	A	A	A	T
1	15138522	A/G	A	A	A	A	A	A	A	A	G	A	A	A	A	A	A	A	A	A	A	A	A	A	A	A	A	A	A	A	A	A	A	A	A	A	A	A	A	A	A	A	A	A	A	A	A	A	A
1	15236508	A/G	A	A	A	A	A	A	A	A	A	A	A	A	A	A	A	A	A	A	A	A	A	A	A	A	A	A	A	A	A	A	A	A	A	A	A	A	A	A	A	A	A	A	A	A	A	A	A
1	15277828	T/G	T	T	T	T	T	T	T	T	G	T	T	T	T	T	T	T	T	T	T	T	T	T	T	T	T	T	T	T	T	T	T	G	T	T	T	T	T	T	T	T	T	T	T	T	T	T	T
1	15286149	C/T	C	C	T	C	C	C	C	C	C	C	C	C	T	T	C	Y	C	C	T	C	C	C	T	C	T	C	C	C	T	T	C	Y	C	C	T	T	C	T	C	C	C	Y	T	T	C	Y	C
1	15286166	G/A	G	G	G	G	G	G	G	G	A	G	G	G	G	G	G	G	G	G	G	G	G	G	G	G	G	G	G	G	G	G	G	G	G	G	G	G	G	G	G	G	G	G	G	G	G	G	G
1	15421778	C/T	C	C	C	C	C	C	C	C	T	C	C	C	C	C	C	C	C	C	C	C	C	C	C	C	C	C	C	C	C	C	C	C	C	C	C	C	C	C	C	C	C	C	C	C	C	C	C
1	15442380	C/A	C	M	C	C	C	M	C	C	C	C	C	C	C	C	C	C	C	C	C	C	C	C	C	C	C	C	C	C	C	C	C	C	C	C	C	C	C	C	C	C	C	C	M	C	A	M	C
1	15442721	T/C	T	T	T	T	T	T	T	T	C	T	T	T	T	T	T	T	T	T	T	T	T	T	T	T	T	T	T	T	T	T	T	T	T	T	T	T	T	T	T	T	T	T	T	T	T	T	T
1	15458105	C/T	C	C	C	C	C	Y	C	C	C	C	Y	C	C	C	C	C	C	C	C	C	C	C	C	C	C	C	C	C	C	C	C	C	C	C	C	C	C	Y	C	C	C	C	C	C	C	C	C
1	15458629	C/G	C	C	C	C	C	C	C	C	G	C	C	C	C	C	C	C	C	C	C	C	C	C	C	C	C	C	C	C	C	C	C	C	C	C	C	C	C	C	C	C	C	C	C	C	C	C	C
1	15458952	C/T	C	C	C	C	C	C	C	C	C	C	C	C	C	C	C	C	C	C	C	C	C	C	C	C	C	C	C	Y	T	C	C	C	C	C	C	C	C	C	C	C	C	C	C	C	C	C	C
1	15474007	C/T	C	C	C	C	C	C	C	C	Y	C	C	C	C	C	C	C	C	C	C	C	C	C	C	C	C	C	C	C	C	C	C	C	C	C	C	C	C	C	Y	C	C	C	C	C	C	C	C
1	15491610	G/A	G	G	G	G	G	G	G	G	G	G	G	G	G	G	G	G	G	G	G	G	G	G	G	G	G	G	G	G	G	G	G	G	G	G	G	G	G	G	G	G	G	G	G	G	G	G	G
1	15491632	T/G	T	T	T	T	T	T	T	T	T	T	T	T	T	T	T	T	T	T	T	T	T	T	T	T	T	T	T	T	T	T	G	T	T	T	T	T	T	T	T	T	T	T	T	K	T	T	T
1	15492404	A/G	A	A	A	A	A	A	A	A	A	A	A	A	A	A	R	A	A	A	A	G	G	A	A	A	A	A	A	A	A	A	G	A	A	A	A	A	A	A	A	A	A	A	A	A	A	A	A
1	15538959	G/T	G	G	G	G	G	K	G	G	T	G	G	G	G	G	G	G	G	G	G	G	G	G	G	G	G	G	G	G	G	G	G	G	G	G	G	G	G	G	G	G	G	G	G	G	G	G	G
1	15571045	T/G	T	T	T	T	T	T	T	G	T	K	T	T	T	T	T	T	T	T	T	T	K	K	T	T	T	T	T	T	T	T	T	T	K	T	T	T	T	T	T	T	T	T	T	T	T	T	T
1	15571052	T/C	T	T	T	T	C	T	T	C	T	Y	T	T	T	T	T	T	T	T	T	T	Y	Y	T	T	T	T	T	T	T	C	T	T	T	T	T	T	T	T	T	T	T	Y	Y	T	T	T	T
1	15660347	C/T	C	C	C	C	C	C	C	C	T	C	C	C	C	C	C	Y	C	C	C	C	C	C	C	C	C	C	C	C	C	C	C	C	C	C	C	C	C	C	C	C	C	C	C	C	C	C	C
1	15660351	C/A	C	C	C	C	C	C	C	C	A	C	C	C	C	C	C	C	C	C	C	C	C	C	C	C	C	C	C	C	C	C	C	C	C	C	C	C	C	C	C	C	C	C	C	C	C	C	C
1	15660777	G/A	G	G	A	G	G	G	G	G	A	G	G	G	G	G	G	G	G	G	G	G	G	G	G	G	G	G	G	G	G	G	G	G	G	G	G	G	G	G	G	G	G	G	G	G	G	G	G
1	15672691	T/C	Y	T	T	T	T	T	T	T	T	T	T	T	T	T	T	T	T	Y	T	T	T	T	T	T	T	T	C	T	T	T	T	T	T	T	T	C	T	T	T	T	T	T	T	T	T	T	Y
1	15829002	G/T	G	G	G	G	G	G	G	G	G	G	G	G	G	G	G	G	G	G	G	G	G	T	G	G	G	G	G	G	G	G	G	G	G	G	G	G	G	G	G	T	G	G	G	G	G	G	G
1	16219508	A/C	A	A	A	C	A	A	A	A	A	A	A	A	A	A	A	A	A	C	A	A	A	A	A	A	A	A	M	A	A	A	A	A	A	A	A	A	A	A	A	A	A	A	A	A	M	A	A
1	16219513	C/T	C	C	C	C	C	C	C	C	C	C	C	C	C	C	C	C	C	C	C	C	Y	C	C	C	C	C	C	C	C	C	C	C	C	Y	C	C	C	C	C	C	C	C	C	Y	C	C	C
1	16328667	G/A	G	R	G	G	G	G	G	G	A	G	G	G	G	G	G	G	G	G	G	G	G	G	G	G	G	G	G	G	G	G	G	G	G	G	G	G	G	G	G	G	G	G	G	G	G	G	G
1	16455623	A/G	A	A	A	A	A	A	A	A	G	A	A	A	A	A	A	A	A	A	A	A	A	A	A	A	A	A	A	A	A	A	A	A	A	A	A	A	A	A	A	A	A	A	A	A	A	A	A
1	16556287	T/A	T	T	T	W	T	T	T	T	T	T	T	T	T	A	T	T	T	T	T	A	T	T	T	W	T	T	T	T	T	T	T	T	T	T	T	W	T	T	T	T	W	A	T	T	T	T	T
1	16577427	T/C	T	T	T	T	T	T	T	T	C	T	T	T	T	T	T	C	T	T	T	C	T	T	T	T	T	T	T	C	T	T	T	T	T	T	T	T	T	T	T	T	T	T	T	T	T	T	C
1	16603693	C/T	C	C	C	C	C	C	C	T	T	C	C	C	C	C	C	T	C	C	C	T	C	C	C	C	C	C	C	C	C	C	C	C	C	C	C	C	C	C	T	C	C	C	C	C	C	C	C
1	16627858	C/T	C	C	C	C	C	C	C	C	T	C	C	C	C	C	C	C	C	C	C	C	C	C	C	C	C	C	C	C	C	C	C	C	C	C	C	C	C	C	C	C	C	C	C	C	C	C	C
1	16786915	A/C	A	A	A	A	A	A	A	A	A	C	A	M	A	A	A	A	A	A	A	M	A	A	A	A	M	A	A	A	A	A	A	A	A	A	A	A	A	A	A	A	A	A	A	A	A	A	A
1	16789435	A/G	A	A	A	A	A	A	A	A	R	A	A	A	A	A	A	A	A	A	A	A	A	A	A	A	A	A	A	A	A	A	A	A	A	A	A	A	A	A	A	A	A	A	A	A	A	A	A
1	16789733	G/A	G	G	G	G	G	G	G	G	A	G	G	G	G	G	G	G	G	G	G	G	G	G	G	G	G	G	G	G	G	G	G	G	G	G	G	G	G	G	G	G	G	G	G	G	G	G	G
1	16820670	G/A	G	G	G	G	G	G	G	G	A	G	G	G	G	G	G	G	G	G	G	G	G	G	G	G	G	G	G	G	G	G	G	G	G	G	G	G	G	G	G	G	G	G	G	G	G	G	G
1	16909349	C/G	C	C	C	C	S	C	C	C	C	C	C	C	C	C	C	C	C	C	C	C	C	C	C	C	C	C	C	C	C	C	S	C	C	C	C	C	C	S	C	C	C	C	C	C	C	C	C
1	16909353	C/A	C	C	C	C	M	C	C	C	C	C	C	C	C	C	C	C	M	C	C	C	C	C	C	A	C	C	C	C	C	C	M	C	C	C	C	C	C	M	C	C	A	C	C	C	C	C	M
1	16969215	A/G	A	A	A	A	A	A	A	A	G	A	A	A	A	A	A	A	A	A	A	A	A	A	A	A	A	A	A	A	A	A	A	A	A	A	A	A	A	A	A	A	A	A	A	A	A	A	G
1	17056232	C/T	C	C	C	C	C	C	C	C	T	C	C	C	C	C	C	C	C	C	C	C	C	C	C	C	C	C	C	C	C	C	C	C	C	C	C	C	C	C	C	C	C	C	C	C	C	C	C
1	17059018	G/A	G	G	G	G	G	G	G	G	A	G	G	G	G	G	G	G	G	G	G	G	G	G	G	G	G	G	G	G	G	G	G	G	G	G	G	G	G	G	G	G	G	G	G	G	G	G	G
1	17102161	A/T	A	A	A	A	A	A	A	A	T	A	A	A	A	A	A	A	A	A	A	A	A	A	A	A	A	A	A	A	A	A	A	A	A	A	A	A	A	A	A	A	A	A	A	A	A	A	A
1	17119909	A/G	A	A	A	A	A	A	A	A	G	A	A	A	A	A	A	A	A	A	A	A	A	A	A	A	A	A	A	A	A	A	A	A	A	A	A	A	A	A	A	A	A	A	A	A	A	A	A
1	17180302	T/A	T	T	T	T	T	T	T	T	T	T	T	T	T	T	T	T	T	T	T	T	T	T	T	A	T	T	T	T	T	T	T	T	T	T	W	T	T	T	T	T	T	T	T	T	T	T	T
1	17180306	G/A	G	G	G	G	G	G	G	G	G	G	G	G	G	G	G	G	G	G	G	G	G	G	G	G	G	G	G	G	G	G	R	G	G	G	R	G	G	G	G	G	G	A	G	G	R	G	A
1	17312691	C/A	C	C	C	C	C	M	C	C	C	C	C	C	C	C	C	C	M	C	A	C	C	M	C	C	C	C	C	C	C	C	C	C	C	A	C	C	C	C	C	C	C	C	C	C	A	C	C
1	17343592	A/C	A	A	A	M	M	A	A	A	A	M	A	A	A	A	A	A	A	A	A	A	A	M	A	A	A	A	A	A	A	A	A	A	M	C	A	A	A	A	A	A	A	M	A	M	A	A	M
1	17435282	C/T	C	C	C	C	C	C	C	C	T	C	C	C	C	C	C	C	C	C	C	C	C	C	C	C	C	C	C	C	C	C	C	C	C	C	C	C	C	C	C	C	C	C	C	C	C	C	C
1	17435671	T/G	T	T	T	T	T	T	T	T	T	T	T	T	T	T	T	T	T	T	K	T	T	T	T	T	T	T	T	T	T	T	T	T	T	T	T	K	T	T	T	T	T	T	T	T	T	T	T
1	17435683	C/G	C	C	C	C	C	C	C	C	G	C	C	C	C	C	C	C	C	C	C	C	C	C	C	C	C	C	C	C	C	C	C	C	C	C	C	C	C	C	C	C	C	C	C	C	C	C	C
1	17517762	C/G	C	C	C	C	C	C	C	C	G	C	C	C	C	C	C	C	C	C	C	C	C	C	C	C	C	C	C	C	C	C	C	C	C	C	C	C	C	C	C	C	C	C	C	C	C	C	C
1	17524321	C/A	C	C	C	C	C	C	C	C	C	C	C	C	C	C	C	C	C	C	C	C	C	C	C	C	C	C	C	C	C	C	C	C	C	C	C	C	C	C	C	C	C	C	C	C	C	C	C
1	17580340	G/T	K	G	G	G	G	G	G	G	G	G	G	G	G	G	G	G	G	G	G	G	G	G	G	G	G	G	G	G	G	G	G	G	G	G	G	G	G	G	K	G	G	G	K	G	G	G	G
1	17588553	T/G	T	T	T	G	T	K	T	T	T	T	T	T	T	T	T	T	T	T	K	T	T	T	T	G	T	T	T	T	T	T	T	T	T	T	T	T	T	T	T	T	T	T	T	T	T	T	T
1	17588562	A/C	A	A	A	M	A	M	A	A	A	A	A	A	A	A	A	A	A	A	M	A	A	A	A	A	A	A	A	A	A	A	A	A	C	A	A	A	A	A	A	A	A	A	A	A	M	A	M
1	17801633	C/T	C	C	C	C	C	C	C	C	C	C	C	C	C	C	C	C	C	C	C	C	C	C	C	C	C	C	C	C	C	C	C	C	C	C	C	C	C	C	C	C	C	C	C	C	C	C	C
1	17872067	C/A	C	C	C	C	C	C	C	C	M	C	C	C	C	C	C	C	C	C	C	C	C	C	C	C	C	C	C	C	C	C	C	C	C	C	C	C	C	C	C	C	C	C	C	C	C	C	C
1	17901761	T/G	T	T	T	T	T	T	T	T	T	T	T	T	T	T	T	T	T	T	T	T	T	T	T	T	T	T	T	T	T	T	T	T	T	T	T	T	T	T	T	T	T	T	T	T	T	T	T
1	17945639	G/A	G	G	G	G	G	G	G	G	A	G	G	G	G	G	G	G	G	G	G	G	G	G	G	G	G	G	G	G	G	G	G	G	G	G	G	G	G	G	G	G	G	G	G	G	G	G	G
1	17945982	A/C	A	A	A	A	A	A	A	A	C	A	A	A	A	A	A	A	A	A	A	A	A	A	A	A	A	A	A	A	A	A	A	A	A	A	A	A	A	A	A	A	A	A	A	A	A	A	A
1	17984788	T/G	T	T	T	T	T	K	T	K	T	T	T	T	T	T	T	T	T	T	T	T	T	T	T	T	T	T	K	T	T	T	T	T	T	T	T	T	K	T	T	T	T	T	T	T	T	T	T
1	17984789	G/T	G	G	G	G	G	G	G	K	G	G	G	G	G	G	G	G	G	G	G	G	T	G	G	G	G	G	G	G	G	G	G	G	G	T	G	G	G	G	G	G	G	G	G	G	G	G	G
1	17999764	T/C	T	T	T	T	T	T	T	T	C	T	T	T	T	T	T	T	T	T	T	T	T	T	T	T	T	T	T	T	T	T	T	T	T	T	T	T	T	T	T	T	T	T	T	T	T	T	T
1	18018223	T/C	T	T	T	T	T	T	T	T	C	T	T	T	T	T	T	T	T	T	T	T	T	T	T	T	T	T	T	T	T	T	T	T	T	T	T	T	T	T	T	T	T	T	T	T	T	T	T
1	18048950	C/A	C	C	C	C	C	C	C	C	A	C	C	C	C	C	C	C	C	C	C	C	C	C	C	C	C	C	C	C	C	C	C	C	C	C	C	C	C	C	C	C	C	C	C	C	C	A	C
1	18048951	A/C	A	A	A	A	A	A	A	A	C	A	A	A	A	A	A	A	A	A	A	A	A	A	A	A	A	A	A	A	A	A	A	A	A	A	A	A	A	A	A	A	A	A	A	A	A	A	A
1	18090993	T/G	T	T	T	T	T	T	T	T	T	T	K	T	T	T	T	T	T	T	T	T	T	T	T	T	T	T	G	T	T	T	T	T	T	T	T	T	K	T	T	T	G	K	T	T	T	T	T
1	18162061	A/C	A	A	A	A	A	A	A	A	C	A	A	A	A	A	A	A	A	A	A	A	A	A	A	A	A	A	A	A	A	A	A	A	A	A	A	A	A	A	A	A	A	A	A	A	A	A	A
1	18178186	C/A	C	C	M	C	C	C	C	C	C	C	C	C	M	C	C	C	C	C	C	C	C	C	C	C	C	C	C	C	C	C	M	C	C	M	C	C	M	C	C	C	A	C	C	C	C	C	C
1	18178548	T/G	T	T	T	T	T	T	T	T	T	T	T	T	T	T	T	T	T	T	T	K	T	T	T	T	T	T	T	T	T	T	T	T	T	T	T	T	K	T	T	T	T	T	T	T	T	T	T
1	18178574	A/C	A	A	A	A	A	A	A	A	C	A	A	A	A	A	A	A	A	A	A	A	A	A	A	A	A	A	A	A	A	A	A	A	A	A	A	A	A	A	A	A	A	A	A	A	A	A	A
1	18187535	A/G	A	A	A	A	G	G	A	R	A	A	A	A	A	A	A	A	A	A	A	A	A	A	A	A	A	A	A	A	A	A	A	G	A	A	A	A	A	A	A	A	A	A	A	A	A	A	A
1	18187882	A/C	A	A	A	A	A	A	A	M	A	A	A	A	A	A	A	A	A	A	M	A	A	A	A	A	A	A	A	A	A	A	A	A	A	A	A	A	A	A	A	A	A	A	A	A	A	A	A
1	18198160	A/C	M	A	A	A	A	A	A	A	A	A	A	A	A	A	A	A	A	A	A	A	A	A	A	A	A	A	A	A	A	A	A	A	A	A	A	A	A	A	A	A	A	A	A	A	A	A	C
1	18230697	A/G	A	A	A	A	A	A	A	A	G	A	A	A	A	A	A	A	A	A	A	A	A	A	A	A	A	A	A	A	A	A	A	A	A	A	A	A	A	A	A	A	A	A	A	A	A	A	A
1	18231086	G/T	G	G	G	G	G	G	G	G	G	G	G	G	G	G	G	G	G	G	G	G	G	G	G	G	G	G	G	G	G	T	G	G	G	G	K	G	G	G	G	G	G	G	G	G	G	G	G
1	18249005	G/A	G	G	G	G	G	G	G	G	A	G	G	G	G	G	G	G	G	G	G	G	G	G	G	G	G	G	G	G	G	G	G	G	G	G	G	G	G	G	G	G	G	G	G	G	G	G	G
1	18298930	T/G	T	T	K	T	T	T	T	T	T	T	T	T	T	T	T	K	T	T	T	T	T	T	T	T	T	T	T	T	T	T	T	T	K	T	T	T	T	T	T	T	T	T	T	T	T	T	T
1	18309369	G/T	G	G	G	G	G	G	G	G	T	G	G	G	G	G	G	G	G	G	G	G	G	G	G	G	G	G	G	G	G	G	G	G	G	G	G	G	G	G	G	G	G	G	G	G	G	G	G
1	18315605	T/C	T	T	T	T	T	T	T	T	C	T	T	T	T	T	T	T	T	T	T	T	T	T	T	T	T	T	T	T	T	T	T	T	T	T	T	T	T	T	T	T	T	T	T	T	T	T	T
1	18432940	G/C	G	G	G	G	G	G	G	G	C	G	G	G	G	G	G	G	G	G	G	G	G	G	G	G	G	G	G	G	G	G	G	G	C	G	G	G	G	G	G	G	G	G	G	G	G	G	G
1	18446683	A/C	A	A	A	A	A	A	A	A	A	A	A	A	A	A	A	A	A	A	A	A	A	A	M	A	A	A	A	A	A	A	A	A	A	A	A	A	A	A	A	A	A	A	A	A	A	A	A
1	18447040	T/G	T	G	T	T	T	T	T	T	T	T	T	T	T	T	T	G	T	T	T	T	T	T	T	T	T	T	T	T	T	T	T	K	K	G	T	T	T	T	T	T	G	K	T	T	T	T	T
1	18450595	G/T	G	K	G	G	G	G	G	G	G	T	G	G	G	G	G	G	G	G	G	G	G	G	G	G	G	G	G	G	G	G	G	G	G	G	G	G	G	G	G	G	G	K	G	K	G	G	G
1	18453236	C/T	C	C	C	C	C	C	C	C	T	C	C	C	C	C	C	C	C	C	C	C	C	C	C	C	C	C	C	C	C	C	C	C	C	C	C	C	C	C	C	C	C	C	C	C	C	C	C
1	18479466	A/G	A	A	A	A	A	A	A	A	G	A	A	A	A	A	A	A	A	A	A	A	A	A	A	A	A	A	A	A	A	A	A	A	A	A	A	A	A	A	A	A	A	A	A	A	A	A	A
1	18588224	G/A	G	G	G	G	G	G	G	G	A	G	G	G	G	G	G	G	G	G	G	G	G	G	G	G	G	G	G	G	G	G	G	G	G	G	G	G	G	G	G	G	G	G	G	G	G	G	G
1	18588546	A/G	A	A	A	A	A	A	A	A	A	G	A	A	A	A	A	A	A	A	A	G	A	A	A	A	A	G	A	A	A	A	A	A	A	A	A	A	A	A	A	A	A	A	A	A	A	A	A
1	18612967	G/T	G	G	G	G	G	G	G	G	T	G	G	G	G	G	G	G	G	G	G	G	G	G	G	G	G	G	G	G	G	G	G	G	G	G	G	G	G	G	G	G	G	G	G	G	G	G	G
1	18660177	A/G	A	A	A	A	A	A	A	A	G	A	A	A	A	A	A	A	A	A	A	A	A	A	A	A	A	A	A	A	A	A	A	A	A	A	A	A	A	A	A	A	A	A	A	A	A	A	A
1	18776816	T/G	T	T	T	T	T	T	T	T	T	T	T	T	T	T	T	T	T	T	T	T	G	T	T	G	T	T	T	T	T	T	K	T	T	T	T	T	T	G	T	T	T	G	T	T	T	T	T
1	18776852	C/A	C	C	C	C	C	C	C	C	A	C	C	C	C	C	C	C	C	C	C	C	C	C	C	C	C	C	C	C	C	C	C	C	C	C	C	C	C	C	C	C	C	C	C	C	C	C	C
1	18860799	C/T	C	C	C	C	C	C	C	C	T	C	C	C	C	C	C	C	C	C	C	C	C	C	C	C	C	C	C	C	C	C	C	C	C	C	C	C	C	C	C	C	C	C	C	C	C	C	C
1	18862211	C/T	C	C	C	C	C	C	C	C	T	C	C	C	C	C	C	C	C	C	C	C	C	C	C	C	C	C	C	C	C	C	C	C	C	C	C	C	C	C	C	C	C	C	C	C	C	C	C
1	18866297	T/G	T	T	T	T	T	T	T	T	T	T	T	T	T	T	T	T	T	T	G	T	T	T	T	G	T	T	T	T	T	T	T	T	T	K	T	K	T	T	T	T	T	K	T	T	T	T	K
1	18874650	A/C	A	A	A	A	A	A	A	A	A	A	A	A	A	A	A	A	A	A	A	A	A	A	A	A	M	A	A	A	A	A	A	A	A	A	A	A	A	A	A	A	A	A	A	A	A	A	A
1	18874976	G/C	G	G	G	G	G	G	G	G	C	G	G	G	G	G	G	G	G	G	G	G	G	G	G	G	G	G	G	G	G	G	G	G	G	G	G	G	G	G	G	G	G	G	G	G	G	G	G
1	18970453	G/A	G	G	G	G	G	G	G	G	A	G	G	G	G	G	G	G	G	G	G	G	G	G	G	G	G	G	G	G	G	G	G	G	G	G	G	G	G	G	G	G	G	G	G	G	G	G	G
1	19012595	G/A	G	G	G	G	G	G	G	G	A	G	G	G	G	G	G	G	G	G	G	G	G	G	G	G	G	G	G	G	G	G	G	G	G	G	G	G	G	G	G	G	G	G	G	G	G	G	G
1	19048702	G/A	G	G	G	G	G	G	G	G	A	G	G	G	G	G	G	G	G	G	G	G	G	G	G	G	G	G	G	G	G	G	G	G	G	G	G	G	G	G	G	G	G	G	G	G	G	G	G
1	19052925	A/T	A	A	A	A	A	A	A	A	A	A	A	A	T	A	A	A	A	A	A	A	A	A	A	A	A	A	A	A	A	A	A	A	A	A	A	A	A	A	T	T	T	A	A	A	A	A	A
1	19052928	G/T	G	G	G	G	G	G	G	G	G	G	G	K	T	G	G	G	G	G	G	G	G	G	G	G	G	G	G	G	G	G	G	G	G	G	G	G	G	G	G	G	T	G	G	G	G	G	G
1	19061988	T/C	T	T	T	T	T	Y	T	T	C	T	T	T	T	T	Y	T	T	T	T	T	T	T	T	T	T	T	T	T	T	T	T	T	T	T	T	T	T	T	T	T	Y	T	T	T	T	T	C
1	19062005	C/G	C	C	C	C	C	C	C	C	G	C	C	C	C	C	C	C	C	C	C	C	C	C	C	C	C	C	C	C	C	C	C	C	C	C	C	C	C	C	C	C	C	C	C	C	C	C	C
1	19068159	G/A	G	G	G	G	G	G	G	G	A	G	G	G	G	G	G	G	G	G	R	G	G	G	G	G	G	G	G	G	G	G	G	G	G	G	G	G	G	G	G	G	G	G	G	G	G	G	G
1	19085413	G/C	G	G	G	G	G	G	G	G	C	G	G	G	G	G	G	G	G	G	G	G	G	G	G	G	G	G	G	G	G	G	G	S	G	G	G	G	G	G	G	G	G	G	G	G	G	G	G
1	19113557	A/C	A	A	A	A	A	A	A	A	A	A	A	A	C	A	A	A	A	A	A	A	A	A	A	A	A	A	A	A	A	A	C	A	A	A	A	A	A	M	A	A	C	A	A	A	A	A	A
1	19131619	A/C	A	A	A	A	A	A	A	A	A	A	A	A	A	A	A	A	A	A	A	A	A	A	A	A	A	A	A	A	A	A	M	A	A	A	A	A	A	A	C	A	A	A	A	A	A	A	A
1	19162782	C/T	C	C	C	C	C	C	C	C	T	C	C	C	C	C	C	C	C	C	C	C	C	C	C	C	C	C	C	C	C	C	C	C	C	C	C	C	C	C	C	C	C	C	C	C	C	C	C
1	19162796	T/C	T	T	T	T	T	T	T	T	T	T	T	T	T	T	T	T	T	T	T	T	T	T	T	Y	T	T	T	T	T	T	T	T	C	T	T	Y	T	T	T	T	T	T	T	T	T	T	T
1	19162804	C/A	C	C	C	C	C	C	C	C	C	C	C	C	C	C	C	C	C	C	C	C	C	C	C	M	C	C	C	C	C	C	C	C	C	M	C	C	C	C	C	C	C	C	C	C	C	M	C
1	19194256	T/C	T	T	T	C	Y	T	T	T	T	T	Y	T	T	T	T	T	T	T	Y	T	T	T	T	T	T	T	T	T	T	T	T	T	T	T	T	T	T	T	T	T	T	T	T	T	T	Y	T
1	19197348	A/T	A	A	A	A	A	A	A	A	T	A	A	A	A	A	A	A	A	A	A	A	A	A	A	A	A	A	A	A	A	A	A	A	A	A	A	A	A	A	A	A	A	A	A	A	A	A	A
1	19197686	G/A	G	G	G	G	G	G	G	G	A	G	G	G	G	G	G	G	G	G	G	G	G	G	G	G	G	G	G	G	G	G	G	G	G	G	G	G	G	G	G	G	G	G	G	G	G	G	G
1	19197702	A/G	A	A	A	A	A	A	A	A	G	A	A	A	A	A	A	A	A	A	A	A	A	A	A	A	A	A	A	A	A	A	A	A	A	A	A	A	A	A	A	A	A	A	A	A	A	A	A
1	19231066	T/G	T	T	K	T	K	T	T	T	T	T	T	T	T	T	T	T	T	T	T	T	T	T	T	T	T	K	G	T	T	T	T	K	T	K	T	T	T	T	T	T	K	T	T	K	T	T	T
1	19231083	G/T	G	G	G	G	G	G	G	G	T	G	G	G	G	G	G	G	G	G	G	G	G	G	G	G	G	G	G	G	G	G	G	G	G	G	G	G	G	G	G	G	G	G	G	G	G	G	G
1	19283121	A/G	A	A	A	A	A	A	A	A	G	A	A	A	A	A	A	A	A	A	A	A	A	A	A	A	A	A	A	A	A	A	A	A	A	A	A	A	A	A	A	A	A	A	A	A	A	A	A
1	19363731	A/C	A	A	A	A	A	A	A	A	A	M	A	A	A	A	A	A	A	A	A	A	A	A	A	A	A	A	A	A	A	A	A	A	C	A	A	A	A	A	A	A	A	A	A	A	A	A	A
1	19364014	A/G	A	A	A	A	A	A	A	A	A	A	A	A	A	A	A	A	A	A	A	A	A	A	A	A	A	A	A	A	A	A	A	R	A	A	A	A	A	R	A	A	A	A	A	A	A	A	A
1	19492041	T/C	T	T	T	T	T	T	T	T	T	T	T	T	T	T	T	T	T	T	T	C	T	C	T	T	T	T	T	T	T	T	C	T	T	T	T	Y	T	Y	T	T	T	T	T	C	T	T	T
1	19492048	T/A	T	T	T	T	T	T	T	T	A	T	T	T	T	T	T	T	T	T	T	T	T	T	T	T	T	T	T	T	T	T	T	T	T	T	T	T	T	T	T	T	T	T	T	T	T	T	A
1	19543230	A/G	A	A	A	A	A	A	A	A	G	A	A	A	A	A	A	A	A	A	G	A	A	A	A	A	A	A	A	A	A	A	A	A	A	A	A	A	R	A	A	A	A	A	A	A	A	A	A
1	19552238	A/C	A	A	A	A	A	A	A	A	C	A	A	A	A	A	A	A	A	A	A	A	A	A	A	A	A	A	A	A	A	A	A	A	A	A	A	A	A	A	A	A	A	A	A	A	A	A	C
1	19557884	A/T	A	A	A	T	A	A	A	A	A	A	A	A	A	A	A	A	A	A	A	A	A	A	A	A	A	A	A	A	A	T	A	A	A	A	A	A	A	A	A	A	A	A	A	A	A	A	A
1	19557890	T/C	T	T	T	C	T	T	T	T	T	T	T	T	T	T	T	T	T	T	T	T	T	T	T	T	T	T	T	T	T	C	T	T	T	T	T	T	T	T	T	T	T	T	T	T	T	T	T
1	19558315	G/T	G	G	G	G	G	G	G	G	G	G	T	G	G	G	G	G	G	G	G	G	G	T	G	G	G	G	G	G	G	T	T	G	G	G	G	G	G	G	G	G	G	G	G	G	G	G	G
1	19568814	T/C	T	T	T	T	T	T	T	T	C	T	T	T	T	T	T	T	T	T	T	T	T	T	T	T	T	T	T	T	T	T	T	T	T	T	T	T	T	T	T	T	T	T	T	T	T	T	C
1	19568821	C/T	C	C	C	C	C	C	C	C	T	C	C	C	C	C	C	C	C	C	C	C	C	C	C	C	C	C	C	C	C	C	C	C	C	C	C	C	C	C	C	C	C	C	C	C	C	C	T
1	19595866	C/G	C	C	C	C	C	C	C	C	G	C	C	C	C	C	C	C	C	C	C	C	C	C	C	C	S	C	C	C	C	C	C	C	C	C	C	C	G	C	C	C	C	S	C	C	C	C	G
1	19596310	G/A	G	G	G	G	G	G	G	G	A	G	G	G	G	G	G	G	G	G	G	G	G	G	G	G	R	G	G	G	G	G	G	G	G	G	G	G	A	G	G	G	G	R	G	G	G	G	G
1	19751667	C/T	C	C	C	C	C	C	C	C	T	C	C	C	C	C	C	C	C	C	C	C	C	C	C	C	C	C	C	C	C	C	C	C	C	C	C	C	C	C	C	C	C	C	C	C	C	C	C
1	19752013	A/G	A	A	A	R	A	A	A	A	A	A	A	A	A	A	A	A	A	A	A	A	A	A	A	A	A	A	A	A	A	A	R	A	A	R	A	A	A	A	A	A	A	A	A	A	A	A	A
1	19756914	G/A	G	G	G	G	G	G	G	G	A	G	G	G	G	G	G	G	G	G	G	G	G	G	G	G	G	G	G	G	G	G	G	G	G	G	G	G	G	G	G	G	G	G	G	G	G	G	G
1	19763813	G/A	G	G	G	G	G	G	G	G	A	G	G	G	G	G	G	G	G	G	G	G	G	G	G	G	G	G	G	G	G	G	G	G	G	G	G	G	G	G	G	G	G	G	G	G	G	G	G
1	19764197	C/T	C	C	C	C	C	C	C	C	T	C	C	C	C	C	C	C	C	C	C	C	C	C	C	C	C	C	C	C	C	C	C	C	C	C	C	C	C	C	C	C	C	C	C	C	C	C	C
1	19764218	A/G	A	A	A	A	A	A	A	A	G	A	A	A	A	A	A	A	A	A	A	A	A	A	A	A	A	A	A	A	A	A	A	A	A	A	A	A	A	A	A	A	A	A	A	A	A	A	A
1	19765342	T/C	T	T	T	T	T	T	T	T	T	T	T	C	T	T	T	Y	T	T	T	T	C	T	T	T	T	T	Y	T	T	T	T	T	T	C	T	T	T	T	T	T	T	T	T	T	T	Y	T
1	19792734	A/C	A	A	A	A	A	A	A	A	A	A	A	A	A	A	A	A	A	A	A	A	C	A	M	A	A	A	A	A	A	A	A	A	A	A	A	M	M	A	A	A	A	A	A	A	A	A	A
1	19804022	A/C	A	A	M	A	A	A	A	A	A	A	A	A	A	A	A	A	A	A	A	A	A	A	A	A	A	A	A	A	A	A	A	A	A	A	A	A	A	A	A	A	A	C	A	A	A	C	A
1	19804432	A/C	A	A	A	A	A	A	A	A	C	A	A	A	A	A	A	A	A	A	A	A	A	A	A	A	A	A	A	A	A	A	A	A	A	A	A	A	A	A	A	A	A	A	A	A	A	A	A
1	19850066	C/T	C	C	C	C	C	C	C	C	T	C	C	C	C	C	C	C	C	C	C	C	C	C	C	C	C	C	C	C	C	C	C	C	C	C	C	C	C	C	C	C	C	C	C	C	C	C	C
1	19852030	T/C	T	T	T	T	T	T	T	T	C	T	T	T	T	T	T	T	T	T	T	T	T	T	T	T	T	T	T	T	T	T	T	T	T	T	T	T	T	T	T	T	T	T	T	T	T	T	T
1	19860737	T/A	T	T	T	T	T	T	T	A	T	T	T	T	T	T	T	T	T	T	T	A	T	T	T	A	T	T	T	T	T	T	A	T	T	T	T	T	T	T	T	T	T	T	T	T	A	T	T
1	19861849	A/C	A	A	A	A	A	A	A	A	C	A	A	A	A	A	A	A	A	A	A	A	A	A	A	A	A	A	A	A	A	A	A	A	A	A	A	A	A	A	A	A	A	A	A	A	A	A	A
1	19909276	C/T	C	C	C	C	C	C	C	C	T	C	C	C	C	C	C	C	C	C	C	C	C	C	C	C	C	C	C	C	C	C	C	C	C	C	C	C	C	C	C	C	C	C	C	C	C	C	C
1	19916007	T/C	T	T	T	T	T	T	T	T	C	T	T	T	T	T	T	T	T	T	T	T	T	T	T	T	T	T	T	T	T	T	T	T	T	T	T	T	T	T	T	T	T	T	T	T	T	T	C
1	20066017	A/C	A	A	A	A	A	A	A	A	C	A	A	A	A	A	A	A	A	A	A	A	A	A	A	A	A	A	A	A	A	A	A	A	A	A	A	A	A	A	A	A	A	A	A	A	A	A	A
1	20126969	G/T	G	G	G	G	G	G	G	G	T	G	G	G	G	G	G	G	G	G	G	G	G	G	G	G	G	G	G	G	G	G	G	G	G	G	G	G	G	G	G	G	G	G	G	G	G	G	G
1	20149216	G/A	G	G	G	G	G	G	G	G	A	G	G	G	G	G	G	G	G	G	G	G	G	G	G	G	G	G	G	G	G	G	G	G	G	G	G	G	G	G	G	G	G	G	G	G	G	G	G
1	20153027	G/C	G	G	G	G	G	G	G	G	C	G	G	G	G	G	G	G	G	G	G	G	G	G	G	G	G	G	G	G	G	G	G	G	G	G	G	G	G	G	G	G	G	G	G	G	G	G	G
1	20164195	G/A	G	G	G	G	R	G	G	G	G	G	G	G	G	G	G	G	G	G	G	G	G	A	G	G	G	G	G	G	G	G	G	G	G	G	G	G	G	G	G	G	G	G	G	G	G	G	G
1	20164213	T/C	T	T	T	T	T	T	Y	T	T	T	T	T	T	T	T	T	T	T	T	Y	T	T	T	T	T	T	C	T	T	T	T	T	T	T	T	T	C	T	Y	T	T	T	T	T	T	T	T
1	20169469	C/T	C	C	C	C	C	C	C	C	T	C	C	C	C	C	C	C	C	C	C	C	C	C	C	C	C	C	C	C	C	C	C	C	C	C	C	C	C	C	C	C	C	C	C	C	C	C	C
1	20217579	G/A	G	G	G	G	G	G	G	G	A	G	G	G	G	G	G	G	G	G	G	G	G	G	G	G	G	G	G	G	G	G	G	G	G	G	G	G	G	G	G	G	G	G	G	G	G	G	G
1	20257487	A/G	A	A	A	A	A	A	A	A	A	A	A	A	A	A	A	A	A	A	A	A	A	G	A	A	A	A	A	A	A	A	A	A	A	A	A	A	A	A	A	G	A	A	G	A	A	A	A
1	20297143	C/A	C	C	C	C	C	C	C	C	A	C	C	C	C	C	C	C	C	C	C	C	C	C	C	C	C	C	C	C	C	C	C	C	C	C	C	C	C	C	C	C	C	C	C	C	C	C	C
1	20303199	T/C	T	T	T	T	T	T	T	T	C	T	T	T	T	T	T	T	T	T	T	T	T	T	T	T	T	T	T	T	T	T	T	T	T	T	T	T	T	T	T	T	T	T	T	T	T	T	T
1	20363687	T/C	T	T	T	T	T	T	T	T	C	T	T	T	T	T	T	T	T	T	T	T	T	T	T	T	T	T	T	T	T	T	T	T	T	T	T	T	T	T	T	T	T	T	T	T	T	T	T
1	20391554	A/C	A	A	A	A	A	A	A	A	C	A	A	A	A	A	A	A	A	A	A	A	A	A	A	A	A	A	A	A	A	A	A	A	A	A	A	A	A	A	A	A	A	A	A	A	A	A	C
1	20422651	T/C	T	T	T	T	T	T	T	T	C	T	T	T	T	T	T	T	T	T	T	T	T	T	T	T	T	T	T	T	T	T	T	T	T	T	T	T	T	T	T	T	T	T	T	T	T	T	T
1	20423858	T/A	T	T	T	T	T	T	T	T	T	T	T	T	T	T	T	T	T	T	T	T	A	T	T	T	T	T	T	T	T	T	T	T	T	W	T	T	T	T	T	T	T	T	T	T	T	T	A
1	20561134	G/A	G	G	G	G	G	G	G	G	A	G	G	G	G	G	G	G	G	G	G	G	G	G	G	G	G	G	G	G	G	G	G	G	G	G	G	G	G	G	G	G	G	G	G	G	G	G	G
1	20562374	A/C	A	A	M	A	A	A	A	A	A	A	C	A	A	A	A	A	A	A	A	A	A	A	A	A	A	A	A	A	A	A	C	C	A	A	A	A	A	A	A	A	A	C	A	A	A	A	A
1	20622240	T/C	T	T	T	T	T	T	T	T	C	T	T	T	T	T	T	T	T	T	T	T	T	T	T	T	T	T	T	T	T	T	T	T	T	T	T	T	T	T	T	T	T	T	T	T	T	T	T
1	20670478	A/G	A	A	A	A	A	A	A	A	G	A	A	A	A	A	A	A	A	A	A	A	A	A	A	A	A	A	A	A	A	A	A	A	A	A	A	A	A	A	A	A	A	A	A	A	A	A	A
1	20670837	T/G	T	K	T	T	T	T	T	T	K	T	T	T	T	T	T	T	T	T	T	T	T	T	T	T	T	T	T	T	T	T	T	T	T	T	T	T	T	T	T	T	T	T	T	T	T	T	T
1	20722942	C/T	C	C	C	C	C	C	C	C	T	C	C	C	C	C	C	C	C	C	C	C	C	C	C	C	C	C	C	C	C	C	C	C	C	C	C	C	C	C	C	C	C	C	C	C	C	C	C
1	20723305	A/C	A	A	A	A	A	A	A	A	A	C	A	A	A	A	A	A	A	A	A	A	A	A	A	A	A	A	A	A	A	C	A	A	A	A	A	A	A	M	A	A	A	C	A	A	A	A	A
1	20723324	A/C	A	A	A	C	A	A	A	A	A	A	A	A	A	A	A	A	A	A	A	A	A	A	A	A	A	A	A	A	A	A	A	A	A	A	A	A	A	M	A	A	C	C	M	A	A	A	A
1	20741029	A/G	A	A	A	A	A	A	A	A	G	A	A	A	A	A	A	A	A	A	A	A	A	A	A	A	A	A	A	A	A	A	A	A	A	A	A	A	A	A	A	A	A	A	A	A	A	A	A
1	20789870	T/C	T	T	T	T	T	T	T	T	C	T	T	T	T	T	T	T	T	T	T	T	T	T	T	T	T	T	T	T	T	T	T	T	T	C	T	T	T	T	T	T	T	T	T	T	T	T	T
1	20816262	A/G	A	A	A	A	A	A	R	A	A	A	G	A	A	A	A	A	A	A	A	A	A	G	A	A	A	A	A	A	A	A	A	A	A	A	A	A	R	R	A	A	A	A	A	A	A	A	A
1	20891726	T/C	T	T	T	T	T	T	T	T	C	T	T	T	T	T	T	T	T	T	T	T	T	T	T	T	T	T	T	T	T	T	T	T	T	T	T	T	T	T	T	T	T	T	T	T	T	T	C
1	20958247	G/A	G	G	G	G	G	G	G	G	A	G	G	G	G	G	G	G	G	G	G	G	G	G	G	G	G	G	G	G	G	G	G	G	G	G	G	G	G	G	G	G	G	G	G	G	G	G	G
1	21217538	A/G	A	A	A	A	A	A	A	A	G	A	A	A	A	A	A	A	A	A	A	A	A	A	A	A	A	A	A	A	A	A	A	A	A	A	A	A	A	A	A	A	A	A	A	A	A	A	A
1	21371005	G/A	G	G	G	G	G	G	G	G	A	G	G	G	G	G	G	G	G	G	G	G	G	G	G	G	G	G	G	G	G	G	G	G	G	G	G	G	G	G	G	G	G	G	G	G	G	G	G
1	21377754	A/C	A	A	A	M	A	A	A	A	A	A	A	A	A	A	A	A	A	A	A	C	M	A	A	C	A	A	A	A	A	A	A	A	A	M	A	A	A	A	A	A	A	M	A	A	A	A	A
1	21389229	C/A	A	C	C	C	C	C	C	C	C	C	C	C	A	C	C	C	C	C	C	C	C	C	C	C	A	A	A	A	C	M	C	C	C	C	A	C	C	C	C	C	C	C	A	C	C	C	C
1	21468417	G/A	G	G	G	G	G	G	G	G	A	G	G	G	G	G	G	G	G	G	G	G	G	G	G	G	G	G	G	G	G	G	G	G	G	G	G	G	G	G	G	G	G	G	G	G	G	G	A
1	21570158	A/C	M	A	A	A	A	A	A	A	A	A	A	A	A	A	A	A	A	M	A	A	A	A	A	A	A	A	A	A	A	A	M	A	A	A	A	A	A	A	A	A	C	A	A	M	C	A	A
1	21576223	A/C	A	A	A	A	A	A	A	A	A	A	A	A	A	A	A	M	A	C	A	A	A	A	A	A	A	A	A	A	A	A	A	A	A	A	C	A	A	A	A	A	A	A	M	A	A	C	A
1	21581943	C/T	C	C	C	C	C	C	C	C	C	C	C	C	C	C	C	C	C	C	C	C	C	C	C	C	C	C	C	C	C	C	C	C	C	C	C	C	C	C	C	C	C	C	C	C	C	C	C
1	21603036	G/C	G	G	G	G	G	G	G	G	C	G	G	G	G	G	G	G	G	G	G	G	G	G	G	G	G	G	G	G	G	G	G	G	G	G	G	G	G	G	G	G	G	G	G	G	G	G	G
1	21608022	T/C	T	T	T	T	T	T	T	T	C	T	T	T	T	T	T	T	T	T	T	T	T	T	T	T	T	T	T	T	T	T	T	T	T	T	T	T	T	T	T	T	T	T	T	T	T	T	T
1	21608221	A/C	A	A	C	A	A	A	A	A	A	A	A	A	A	A	A	A	A	A	A	A	M	A	A	A	A	A	A	A	A	A	A	M	A	C	A	A	A	A	A	A	A	C	A	A	A	C	A
1	21766120	A/G	A	A	A	A	A	A	A	A	G	A	A	A	A	A	A	A	A	A	A	A	A	A	A	A	A	A	A	A	A	A	A	A	A	A	A	A	A	A	A	A	A	A	A	A	A	A	A
1	21780029	A/C	A	A	A	A	A	C	A	A	A	A	A	A	A	A	A	C	A	A	C	A	A	C	A	A	A	A	A	A	A	A	A	A	A	A	A	A	A	A	A	A	A	A	A	A	A	A	A
1	21781765	T/G	T	T	T	T	T	T	T	T	T	T	T	T	T	T	T	T	T	T	T	T	T	T	T	T	T	T	T	T	T	T	T	K	T	T	T	T	T	T	T	T	K	T	T	T	T	G	T
1	21785754	C/T	C	C	C	C	C	C	C	C	Y	C	C	C	C	C	C	C	C	C	C	C	C	C	C	C	C	C	C	C	C	C	C	C	C	C	C	C	C	C	C	C	C	C	C	C	C	C	C
1	21818407	C/A	C	C	C	C	C	C	C	C	A	C	C	C	C	C	C	C	C	C	C	C	C	C	C	C	C	C	C	C	C	C	C	C	C	C	C	C	C	C	C	C	C	C	C	C	C	C	C
1	21868044	G/A	G	G	G	A	G	A	G	G	G	G	G	G	G	G	G	G	G	G	G	G	G	G	G	G	G	G	G	G	G	G	G	G	G	G	G	G	G	G	G	G	G	G	G	G	A	A	G
1	21884325	G/T	G	G	G	T	G	G	G	G	G	G	G	G	G	G	G	G	G	G	G	G	G	G	G	G	G	G	G	G	G	G	G	G	G	G	G	G	G	G	G	G	G	G	G	G	G	G	G
1	21885014	G/A	G	G	G	G	G	G	G	G	A	G	G	G	G	G	G	G	G	G	G	G	G	G	G	G	G	G	G	G	G	G	G	G	G	G	G	G	G	G	G	G	G	G	G	G	G	G	G
1	21912561	G/A	G	G	G	G	G	G	G	G	A	G	G	G	G	G	G	G	G	G	G	G	G	G	G	G	G	G	G	G	G	G	G	G	G	G	G	G	G	G	G	G	G	G	G	G	G	G	G
1	21971508	T/G	T	T	G	K	T	T	T	T	T	K	T	T	T	T	T	T	T	T	T	T	T	T	T	T	T	T	T	T	T	K	G	T	T	T	T	K	T	T	T	T	K	T	K	K	T	T	T
1	21971520	C/G	C	C	C	C	C	C	C	C	G	C	C	C	C	C	C	C	C	C	C	C	C	C	C	C	C	C	C	C	C	C	C	C	C	C	C	C	C	C	C	C	C	C	C	C	C	C	C
1	21971547	G/A	G	G	G	G	G	G	G	G	A	G	G	G	G	G	G	G	G	G	G	G	G	G	G	G	G	G	G	G	G	G	G	G	G	G	G	G	G	G	G	G	G	G	G	G	G	G	G
1	22099226	A/C	A	C	C	A	C	C	A	A	A	A	A	A	A	A	A	A	A	A	A	A	A	A	A	A	C	C	C	A	A	A	C	A	C	A	A	A	A	A	A	A	A	C	C	A	A	A	A
1	22110152	G/T	T	G	G	G	G	G	G	G	G	G	G	G	G	G	G	G	G	T	G	G	G	G	G	G	G	K	G	T	G	G	G	G	G	G	G	G	G	T	G	K	G	G	G	G	G	G	G
1	22173545	G/A	G	R	G	G	G	G	G	G	A	G	G	G	G	G	G	G	G	G	G	G	G	G	G	G	G	G	G	G	G	G	G	G	G	G	G	G	G	G	G	G	G	G	G	G	G	G	G
1	22225993	A/G	A	A	A	A	G	R	A	A	A	A	A	A	A	A	R	A	A	R	A	A	A	A	A	A	A	A	A	A	A	A	A	A	A	A	A	A	A	A	A	A	A	A	A	A	A	A	A
1	22269710	T/C	T	Y	T	T	T	T	T	T	C	T	T	T	T	T	T	T	T	T	T	T	T	T	T	T	Y	T	T	T	T	T	T	T	T	T	T	T	T	T	T	T	T	T	T	T	T	T	T
1	22332734	C/T	C	C	C	C	C	C	C	C	T	C	C	C	C	C	C	C	C	C	C	C	C	C	C	C	C	C	C	C	C	C	C	C	C	C	C	C	C	C	C	C	C	C	C	C	C	C	C
1	22387017	G/A	G	G	G	G	G	G	G	G	R	G	G	G	G	G	G	G	G	G	G	G	G	G	G	G	G	G	G	G	G	G	G	G	G	G	G	G	G	G	G	G	G	G	G	G	G	G	G
1	22393457	G/C	G	G	G	G	G	G	G	G	C	G	G	G	G	G	G	G	G	G	G	G	G	G	G	G	G	G	G	G	G	G	G	G	G	G	G	G	G	G	G	G	G	G	G	G	G	G	G
1	22472231	C/T	C	C	C	C	C	C	C	C	T	C	C	C	C	C	C	C	C	C	C	C	C	C	C	C	C	C	C	C	C	C	C	C	C	C	C	C	C	C	C	C	C	C	C	C	C	C	C
1	22553086	T/C	T	T	T	T	T	T	T	T	C	T	T	T	T	T	T	T	T	T	T	T	T	T	T	T	T	T	T	T	T	T	T	T	T	T	T	T	T	T	T	T	T	T	T	T	T	T	C
1	22582832	A/G	A	A	A	A	A	A	A	A	G	A	A	A	A	A	A	A	A	A	A	A	A	A	A	A	A	A	A	A	A	A	A	A	A	A	A	A	A	A	A	A	A	A	A	A	A	A	A
1	22706220	A/C	A	A	A	C	C	A	A	A	C	A	A	A	A	A	A	A	A	A	A	A	A	C	A	A	A	A	M	A	A	A	A	M	A	A	A	A	A	A	A	A	A	C	A	A	A	A	C
1	22730386	A/G	A	G	A	A	A	A	A	G	A	A	A	A	A	A	A	A	A	A	A	A	A	A	A	A	A	A	A	A	A	G	A	A	A	A	A	A	G	A	G	A	A	A	A	A	A	A	A
1	22730419	C/T	C	C	C	C	C	C	C	C	C	C	C	C	C	C	C	C	C	C	C	C	C	C	C	T	C	C	C	C	C	C	C	C	C	C	C	C	C	C	C	C	C	C	C	C	C	C	C
1	22738039	T/C	T	T	T	T	T	T	T	T	C	T	T	T	T	T	T	T	T	T	T	T	T	T	T	T	T	T	T	T	T	T	T	T	T	T	T	T	T	T	T	T	T	T	T	T	T	T	T
1	22768106	G/A	G	G	G	G	G	G	G	G	A	G	G	G	G	G	G	G	G	G	G	G	G	G	G	G	G	G	G	G	G	G	G	G	G	G	G	G	G	G	G	G	G	G	G	G	G	G	G
1	22768107	G/A	G	G	G	G	G	G	G	G	A	G	G	G	G	G	G	G	G	G	G	G	G	G	G	G	G	G	G	G	G	G	G	G	G	G	G	G	G	G	G	G	G	G	G	G	G	G	G
1	22778717	A/G	A	A	A	A	R	A	A	A	A	A	A	A	A	A	A	A	A	A	A	A	A	G	A	A	A	A	A	A	A	A	A	A	A	A	A	A	A	A	A	A	A	A	A	A	A	A	A
1	22828355	G/A	G	G	G	G	G	G	G	A	A	A	G	G	G	G	A	G	G	A	G	G	G	A	G	A	G	A	A	G	G	G	A	G	A	A	G	G	G	G	G	G	G	G	G	G	G	G	A
1	22855519	C/T	C	C	C	C	C	C	C	C	C	C	C	C	C	C	C	C	C	C	C	C	C	C	C	C	C	C	C	C	C	C	C	C	C	C	C	C	C	C	C	C	C	C	C	C	C	C	T
1	22855547	A/G	A	A	A	A	A	A	A	A	A	A	A	A	A	A	A	A	A	A	A	G	A	A	A	A	A	A	A	A	A	A	A	A	A	A	A	R	A	A	A	A	A	A	R	A	A	A	A
1	22881036	T/C	C	T	T	T	T	T	C	T	T	T	T	T	T	T	T	T	T	T	T	T	T	T	T	T	T	T	T	T	T	T	T	T	T	T	T	T	T	T	T	T	T	T	T	Y	T	T	T
1	22881380	C/T	C	C	T	C	C	C	C	C	C	C	C	C	T	T	C	C	C	C	T	C	C	C	C	C	Y	C	C	C	T	C	C	C	C	C	T	C	C	T	C	C	C	C	T	C	C	Y	C
1	22881383	A/C	A	A	C	A	A	A	A	A	A	A	A	A	C	C	A	C	A	A	C	A	A	A	A	A	C	A	A	A	C	M	A	C	A	A	C	C	A	C	C	A	A	A	C	C	A	C	A
1	22881386	C/A	C	C	A	C	C	C	C	C	C	C	C	C	A	A	C	C	C	C	A	C	C	C	C	C	A	C	C	C	A	M	C	M	C	C	A	M	C	A	C	C	C	C	A	C	C	M	C
1	22881390	A/C	A	A	C	A	A	A	A	A	A	A	A	A	C	C	A	C	A	A	C	A	A	A	A	A	C	A	A	A	C	M	A	C	A	A	C	C	A	C	A	A	A	A	C	C	A	C	A
1	22889313	A/C	A	A	A	A	A	A	A	A	A	A	A	A	A	A	A	A	C	A	A	A	A	A	A	A	A	A	A	A	A	A	A	A	A	A	A	A	A	A	A	A	A	A	A	A	C	A	A
1	22918745	T/G	T	T	T	T	T	T	T	T	T	G	K	T	T	T	T	K	T	T	T	T	T	T	T	T	T	T	T	T	T	T	T	T	T	T	T	T	T	T	T	T	G	T	T	T	T	T	K
1	22975398	A/C	A	A	A	A	A	A	A	A	A	A	A	A	A	A	A	A	A	A	A	A	A	A	A	A	A	A	M	A	A	M	M	A	M	A	A	A	A	A	A	A	A	A	A	A	A	A	A
1	22976610	T/G	T	T	T	T	T	T	T	T	T	T	T	T	T	T	T	T	T	T	T	T	T	K	T	T	T	T	T	T	T	T	G	T	T	T	T	T	T	K	T	T	T	K	T	T	T	T	T
1	23039246	A/G	A	A	A	A	A	A	A	A	G	A	A	A	A	A	A	A	A	A	A	A	A	A	A	A	A	A	A	A	A	A	A	A	A	A	A	A	A	A	A	A	A	A	A	A	A	A	A
1	23070039	A/G	A	A	A	A	A	A	A	A	G	A	A	A	A	A	A	A	A	A	A	A	A	A	A	A	A	A	A	A	A	A	A	A	A	A	A	A	A	A	A	A	A	A	A	A	A	A	A
1	23070377	A/G	A	A	A	A	A	A	A	A	G	A	A	A	A	A	A	A	A	A	A	A	A	A	A	A	A	A	A	A	A	A	A	A	A	A	A	A	A	A	A	A	A	A	A	A	A	A	A
1	23168294	A/T	A	A	A	A	T	A	A	A	T	A	A	A	A	W	A	A	A	A	A	A	A	A	A	A	A	A	T	A	A	A	A	A	A	A	A	A	A	A	A	A	A	A	A	A	A	A	A
1	23168644	T/G	T	T	T	T	T	T	T	T	T	T	T	T	T	T	T	T	T	T	T	T	T	T	T	T	T	T	T	T	T	T	T	T	T	T	T	T	K	T	T	T	T	T	T	G	T	T	T
1	23168648	T/G	T	T	T	T	T	T	T	T	K	T	T	T	T	T	T	T	T	K	T	T	T	T	T	T	T	K	T	T	T	K	T	T	T	T	T	G	T	T	T	T	T	T	T	T	T	T	T
1	23287659	G/A	G	G	G	G	G	G	G	G	A	G	G	G	G	G	G	G	G	G	G	G	G	G	G	G	G	G	G	G	G	G	G	G	G	G	G	G	G	G	G	G	G	G	G	G	G	G	G
1	23287674	T/G	T	T	T	T	T	T	T	T	G	T	T	T	T	T	T	T	T	T	T	T	T	T	T	T	T	T	T	T	T	T	T	T	T	T	T	T	T	T	T	T	T	T	T	T	T	T	T
1	23350410	T/C	T	T	T	T	T	T	T	T	T	T	T	T	T	T	T	T	T	T	T	T	T	T	T	T	T	T	T	T	T	T	T	C	T	T	T	T	T	T	C	T	T	T	T	T	T	T	T
1	23390004	G/A	G	G	G	G	G	G	G	G	A	G	G	G	G	G	G	G	G	G	G	G	G	G	G	G	G	G	G	G	G	G	G	G	G	G	G	G	G	G	G	G	G	G	G	G	G	G	G
1	23390024	C/T	C	C	C	C	C	C	C	C	T	C	C	C	C	C	C	C	C	C	C	C	C	C	C	C	C	C	C	C	C	C	C	C	C	C	C	C	C	C	C	C	C	C	C	C	C	C	C
1	23390330	A/G	A	A	A	A	A	A	A	A	A	A	A	A	A	A	A	A	A	A	A	G	A	A	A	A	A	A	A	A	A	A	R	A	A	A	A	A	A	A	A	A	A	A	R	A	A	A	A
1	23424856	C/T	C	C	C	C	C	C	Y	C	T	C	C	C	C	C	C	C	C	C	C	C	C	C	C	C	C	C	C	C	C	C	C	C	C	C	C	C	C	C	C	C	C	C	C	C	C	C	C
1	23433086	C/T	C	C	C	C	C	C	C	C	T	C	C	C	C	C	C	C	C	C	C	C	C	C	C	C	C	C	C	C	C	C	C	C	C	C	C	C	C	C	C	C	C	C	C	C	C	C	C
1	23433099	G/A	G	G	G	G	G	G	G	G	A	G	G	G	G	G	G	G	G	G	G	G	G	G	G	G	G	G	G	G	G	G	G	G	G	G	G	G	G	G	G	G	G	G	G	G	G	G	G
1	23439138	T/C	T	T	Y	T	T	T	T	T	C	T	T	T	T	T	T	T	T	T	T	T	T	T	T	T	T	T	T	T	T	T	T	T	T	T	T	T	T	T	T	T	T	T	T	T	T	T	T
1	23439526	T/C	T	T	T	T	T	C	T	C	C	T	T	T	T	T	T	T	T	C	T	T	T	T	T	T	T	T	T	T	T	C	T	T	T	C	T	T	Y	T	T	T	T	T	T	T	T	C	T
1	23480823	C/T	C	C	C	C	C	C	C	C	C	C	C	C	C	C	C	C	C	C	C	C	C	C	C	C	C	C	C	C	C	C	C	C	C	C	C	C	C	C	C	C	C	C	C	C	C	C	C
1	23629395	A/G	A	A	A	A	A	A	A	A	A	A	A	A	A	A	A	A	A	A	A	A	A	A	A	A	R	A	A	A	A	G	A	A	R	R	A	A	A	A	R	A	R	A	R	R	A	A	A
1	23629728	T/G	T	T	T	G	T	K	T	T	T	T	T	T	T	T	T	T	T	G	T	T	T	T	T	T	T	T	T	T	T	T	T	G	K	T	T	T	T	T	T	T	T	T	T	T	T	T	T
1	23633314	T/G	T	G	T	T	T	T	T	T	T	T	T	T	T	T	T	T	T	T	T	T	T	T	K	T	T	T	T	T	T	T	K	T	K	K	T	T	T	T	T	T	T	T	T	T	T	T	T
1	23648284	C/A	C	C	C	C	C	M	C	C	C	C	C	C	C	C	C	C	C	C	M	C	C	C	M	C	C	C	C	C	C	C	C	M	C	C	C	M	C	C	C	C	C	C	M	C	C	C	C
1	23918051	C/G	C	C	C	S	C	S	G	C	C	C	S	C	C	C	C	C	C	C	C	C	C	C	C	C	C	C	C	C	C	C	C	S	C	C	C	S	C	C	C	C	C	S	C	C	S	C	C
1	23993375	T/G	T	T	T	T	T	G	T	T	T	T	T	T	T	T	T	G	T	K	T	K	T	K	G	T	T	T	T	T	T	T	T	G	T	T	T	T	T	T	T	T	T	T	T	T	T	T	T
1	24045415	A/G	A	A	A	A	A	A	A	A	A	A	A	A	A	A	A	A	A	A	A	A	G	A	A	A	A	A	G	A	A	A	A	A	A	A	A	A	A	A	A	A	A	A	A	A	A	A	A
1	24136030	T/G	T	T	T	T	K	T	T	T	T	T	G	T	T	T	T	T	T	K	T	T	T	T	T	T	T	T	T	T	T	T	T	T	K	T	T	T	T	T	T	K	K	G	T	T	T	T	T
1	24158380	A/G	A	G	A	A	A	A	A	A	A	G	G	A	A	A	A	A	A	G	A	R	A	A	A	A	A	G	G	R	A	A	G	A	A	A	A	A	A	R	A	A	A	A	A	A	G	R	A
1	24172338	T/G	T	T	T	T	K	T	T	T	T	T	T	T	T	T	T	T	T	G	T	T	T	T	T	T	T	T	T	T	T	T	T	T	T	T	T	T	T	T	T	T	T	T	T	T	T	T	T
1	24379707	A/C	A	A	A	M	A	A	A	A	A	A	A	A	A	A	A	A	A	A	M	C	A	A	A	A	A	A	A	A	A	A	A	A	A	A	A	A	A	A	A	A	A	A	A	A	A	A	A
1	24379741	T/C	T	T	T	T	T	T	T	T	C	T	T	T	T	C	T	T	T	C	T	T	C	C	T	T	C	T	T	C	T	T	T	T	T	T	C	C	T	C	C	T	C	T	T	T	T	C	T
1	24486082	T/G	T	K	T	T	T	T	T	T	T	T	T	T	T	T	T	T	T	K	T	T	T	T	T	T	T	T	T	T	T	T	T	T	T	K	T	T	T	T	T	T	T	T	T	K	T	T	T
1	24526010	G/T	G	G	G	G	G	G	G	G	G	G	G	G	G	G	G	G	G	G	G	G	G	G	G	G	G	G	G	G	G	G	G	G	G	G	T	K	G	G	G	G	K	G	G	G	G	T	G
1	24548389	A/C	A	A	A	A	A	M	A	A	A	A	A	A	A	A	A	A	A	A	A	A	A	A	A	C	A	A	A	A	A	A	A	M	A	A	A	A	A	A	A	A	A	A	M	A	A	M	M
1	24552637	A/T	A	A	A	A	T	T	A	A	A	A	A	T	A	A	T	A	T	A	A	A	T	A	A	A	A	T	T	T	A	A	A	A	T	W	T	A	T	A	T	T	T	T	A	A	T	A	A
1	24552676	C/A	C	C	C	C	C	C	C	C	C	C	C	C	C	C	C	C	C	C	C	C	C	M	C	C	A	C	C	C	C	C	C	C	C	C	C	C	C	C	C	C	C	C	C	C	C	C	C
1	24646838	A/C	A	A	A	A	A	A	A	A	A	C	A	A	M	A	A	A	A	A	A	A	A	A	A	A	A	A	A	A	M	M	A	A	A	A	A	A	A	A	A	A	A	A	A	A	A	A	A
1	24667536	T/G	T	T	T	T	T	T	T	T	T	T	T	T	T	T	T	T	T	T	T	K	T	T	T	T	T	T	T	T	T	T	T	T	T	K	T	K	T	T	T	T	T	T	T	T	T	T	T
1	24726655	T/G	T	T	T	T	T	T	T	T	T	K	T	T	T	T	T	T	T	T	T	T	T	T	T	K	K	T	T	T	T	T	T	K	T	T	T	T	T	T	T	T	K	T	T	G	T	K	T
1	24766403	A/C	A	A	A	M	A	A	A	A	A	C	C	A	A	A	A	A	A	A	A	A	C	A	A	A	A	A	A	A	A	A	A	A	A	A	A	A	A	A	A	A	A	A	A	A	A	A	M
1	24814513	A/C	A	A	A	A	A	A	C	C	A	A	A	A	A	A	A	A	A	A	A	A	A	A	A	A	A	A	A	A	A	A	A	A	A	A	A	A	A	A	A	A	A	A	A	A	A	A	A
1	24817228	T/G	T	T	T	T	K	T	T	T	T	G	T	G	T	T	T	T	T	T	T	T	K	T	T	T	T	T	T	T	T	T	T	T	K	T	T	T	K	T	T	T	G	T	T	T	T	K	T
1	24936783	T/C	T	T	Y	T	T	T	T	T	T	T	T	Y	T	T	T	Y	T	C	T	T	Y	T	T	T	T	T	T	T	T	Y	T	T	T	T	T	T	Y	T	T	T	T	T	T	T	T	T	T
1	24971467	A/C	A	A	A	A	A	A	A	A	A	A	A	A	A	A	A	A	A	A	A	A	A	C	A	A	A	A	A	A	A	A	A	A	A	A	A	A	A	A	A	A	A	A	A	A	A	A	A
1	24971800	A/G	A	A	A	A	A	A	A	A	A	A	A	A	A	A	A	R	A	A	A	A	R	G	A	A	A	A	R	A	A	A	R	A	A	A	A	A	G	A	A	A	A	A	A	A	A	A	A
1	25034077	A/G	A	A	A	R	A	A	A	A	A	A	A	A	A	A	A	A	A	A	A	G	A	G	A	A	A	A	G	A	A	A	A	A	A	A	G	A	A	A	A	A	A	G	A	A	A	A	A
1	25114222	T/C	T	T	T	T	T	T	T	T	Y	T	T	T	T	T	T	Y	T	T	C	T	T	Y	T	T	T	T	C	T	T	T	C	T	T	C	T	T	T	C	T	T	T	T	T	T	T	C	T
1	25135597	T/C	T	T	T	T	T	C	T	T	T	T	Y	T	T	T	T	T	T	Y	T	T	T	T	T	T	T	T	Y	T	T	T	C	T	T	T	T	T	T	T	T	Y	T	T	T	Y	Y	T	Y
1	25135885	A/C	A	A	A	A	A	A	A	A	A	A	A	A	A	A	A	A	A	A	A	C	A	C	A	A	A	A	M	A	A	A	A	C	A	A	A	A	A	A	A	A	A	A	A	A	A	A	A
1	25135900	A/C	A	A	A	A	A	A	A	A	A	A	A	A	A	A	A	A	A	A	A	C	A	C	A	A	A	A	M	A	A	A	A	C	A	A	A	A	A	A	A	A	A	A	A	A	A	A	A
1	25186483	A/C	A	A	A	A	A	A	A	A	M	C	A	A	A	A	A	A	A	A	A	A	A	A	A	A	A	A	A	A	A	A	A	C	A	A	A	A	C	A	A	A	A	A	A	A	A	A	A
1	25395106	A/C	A	A	A	M	A	A	A	A	A	A	A	A	A	A	A	A	A	A	A	A	A	C	A	A	A	A	A	A	A	A	A	A	A	A	A	A	A	A	A	A	A	A	A	A	A	A	A
1	25410230	A/G	A	A	A	A	A	A	A	A	A	A	A	A	A	A	A	A	A	A	A	G	A	A	A	A	A	A	A	A	A	A	A	A	A	G	A	A	A	R	A	A	A	R	A	A	A	A	A
1	25442539	T/G	T	T	T	T	T	T	T	T	T	T	T	T	T	T	T	T	T	T	K	T	T	T	T	T	T	T	T	T	T	T	T	T	T	T	T	T	T	T	T	T	T	T	T	T	T	T	T
1	25443730	C/T	C	C	C	T	C	T	C	C	C	C	C	T	C	C	T	C	T	T	C	T	T	C	C	T	C	T	T	T	C	C	T	C	T	C	C	C	T	C	T	T	T	C	C	C	T	C	C
1	25477272	T/C	T	T	Y	T	T	T	T	T	T	T	T	T	T	T	T	T	T	T	T	T	T	T	T	T	T	Y	T	T	T	T	T	T	Y	T	Y	T	Y	T	Y	T	T	T	T	Y	T	T	T
1	25533552	A/C	A	A	A	A	A	A	M	A	A	A	A	A	A	A	A	A	A	A	A	A	A	A	M	A	A	M	A	A	A	A	A	A	A	A	A	A	A	A	A	A	A	A	A	C	C	A	A
1	25536286	T/G	T	T	T	T	T	T	K	T	T	T	T	T	T	T	T	G	T	T	T	G	T	T	T	T	T	T	T	T	T	T	T	T	T	T	T	T	K	T	T	T	T	G	K	T	T	T	T
1	25697483	A/C	A	A	M	A	A	A	A	A	A	A	A	A	A	A	M	A	A	M	A	A	A	A	A	A	A	A	A	A	A	A	A	A	A	M	A	A	A	A	A	A	M	M	A	A	A	A	A
1	25698332	A/C	A	A	A	C	A	A	A	A	A	C	A	A	A	A	A	A	A	A	A	A	A	A	A	A	A	A	A	A	A	A	A	A	A	A	A	C	A	A	A	A	A	A	A	A	A	A	A
1	25758696	T/G	T	K	T	T	T	T	G	T	T	T	T	T	T	T	T	T	T	T	K	T	T	T	T	T	T	T	T	T	T	T	T	T	T	T	T	T	T	T	T	T	T	T	T	G	T	T	T
1	25938570	T/C	T	T	C	T	T	T	T	T	T	T	T	T	T	T	T	T	T	T	T	T	T	T	T	C	T	T	T	T	T	T	T	T	T	T	T	C	T	T	T	T	T	T	T	T	T	T	T
1	25966425	T/G	T	T	T	G	T	T	T	T	T	T	T	T	T	T	T	T	T	T	T	T	T	T	T	T	T	T	T	T	T	T	T	T	T	T	T	T	T	T	T	T	T	T	T	T	T	T	T
1	25966440	T/C	T	C	T	T	C	C	T	T	T	T	T	T	T	T	T	T	T	T	T	T	T	T	T	C	T	T	T	T	T	T	T	T	T	T	T	T	T	T	T	T	T	T	T	T	T	T	C
1	26030755	A/G	A	A	A	A	A	A	A	A	A	A	A	A	A	A	A	A	A	A	A	A	A	A	A	R	A	A	A	A	A	A	A	A	A	A	A	A	A	A	A	A	R	A	A	A	A	A	A
1	26065347	C/T	C	C	C	C	C	C	C	C	C	C	C	C	C	C	C	C	C	C	C	C	C	C	C	C	C	C	C	C	C	C	T	C	C	C	C	C	C	C	C	C	C	C	C	C	C	C	C
1	26100205	C/A	C	C	C	C	C	C	C	C	C	A	C	C	C	C	C	C	C	C	C	C	A	C	M	C	C	C	C	C	C	C	C	C	A	A	C	C	C	C	C	C	C	C	C	C	C	C	C
1	26178076	G/T	G	G	K	G	G	G	G	G	G	G	G	G	G	G	G	G	G	G	G	G	G	G	G	K	G	G	K	G	G	G	G	T	G	G	G	G	G	G	G	G	G	G	G	G	G	G	G
1	26178082	G/T	G	G	K	G	G	G	G	T	G	K	G	G	G	G	G	G	G	G	G	G	G	G	G	K	G	K	G	G	G	G	G	G	G	G	G	G	G	G	G	G	G	T	K	G	G	G	G
1	26222174	T/G	T	T	T	T	T	G	T	T	T	T	T	T	T	T	T	T	K	T	T	T	T	T	T	K	T	T	T	T	T	T	K	T	T	T	K	T	T	T	T	T	T	T	T	T	T	T	T
1	26222178	T/G	T	T	T	T	T	K	T	T	T	T	T	T	T	T	T	T	T	T	T	T	T	T	T	T	T	T	T	T	T	T	T	T	T	T	T	T	T	T	T	T	T	T	T	T	T	T	T
1	26284959	T/G	T	T	T	T	T	T	T	T	T	T	T	T	T	T	T	T	K	T	T	T	T	T	T	K	T	T	T	T	T	T	T	T	K	T	T	T	T	T	T	T	T	K	T	T	T	T	T
1	26284972	G/T	G	G	G	G	G	G	T	G	G	G	G	G	G	G	G	G	G	G	G	G	G	G	G	G	G	G	K	G	G	G	G	G	G	G	G	G	K	G	G	G	G	K	G	G	G	G	G
1	26316836	T/C	T	T	T	C	Y	C	T	T	T	T	T	T	T	T	T	T	T	C	C	T	T	C	T	T	T	T	T	T	T	T	C	Y	T	T	T	T	T	T	T	T	T	T	T	T	T	T	C
1	26338575	T/G	T	T	T	T	K	T	T	T	T	T	T	T	T	T	T	T	T	T	T	T	T	T	T	T	T	T	G	K	T	T	T	T	T	T	T	T	T	T	T	T	T	T	T	K	T	K	T
1	26361926	G/T	G	K	K	G	G	G	G	G	G	G	T	G	G	G	T	G	G	G	G	G	G	G	G	G	G	G	G	G	G	G	G	K	G	G	G	G	G	G	G	G	G	G	G	G	G	T	K
1	26361956	G/A	G	G	A	G	G	G	G	G	G	G	G	G	A	G	G	G	G	G	A	G	G	G	A	G	A	G	G	G	A	G	G	A	G	G	A	A	G	A	G	G	G	A	A	A	G	A	G
1	26494631	T/G	T	T	T	T	T	T	T	T	T	G	T	T	T	T	T	T	T	T	T	T	T	T	T	T	T	T	T	T	T	T	T	T	T	T	T	G	T	T	T	T	T	T	T	T	T	T	T
1	26513855	C/T	C	C	T	C	C	C	C	C	C	C	C	C	C	C	C	C	C	C	C	Y	C	C	C	C	C	C	C	C	C	C	C	Y	C	C	C	C	C	C	C	C	C	C	C	C	C	C	C
1	26514198	A/G	A	A	R	R	A	A	A	A	A	A	A	A	A	A	A	A	A	A	R	R	A	A	A	A	A	A	A	A	A	A	G	R	A	A	A	A	A	A	A	A	A	A	A	A	A	A	A
1	26553824	C/A	M	C	C	C	M	C	C	C	C	C	C	C	C	C	M	C	C	C	C	C	C	C	C	C	C	C	M	C	C	C	C	C	C	A	C	M	C	C	C	C	C	C	C	C	C	C	C
1	26678329	T/A	T	T	T	T	T	T	T	T	T	T	T	T	T	T	T	T	T	T	T	T	T	T	T	W	T	T	T	T	A	T	T	T	T	T	W	A	T	T	T	T	T	T	T	W	T	T	T
1	26779462	C/A	C	C	C	M	C	C	C	C	M	C	C	C	C	C	C	C	C	C	C	C	C	C	C	M	C	M	C	C	C	C	C	M	M	C	C	M	C	C	M	C	C	C	C	C	C	C	C
1	26790782	T/G	T	T	T	T	T	T	T	T	T	T	T	T	T	T	T	T	T	T	T	T	T	T	T	T	T	T	T	T	T	T	T	T	T	T	T	T	T	T	T	T	T	T	T	T	T	T	T
1	26895767	T/G	T	T	T	T	T	T	T	T	T	T	T	T	T	T	T	T	T	T	T	G	K	T	T	T	K	T	T	T	T	T	T	K	T	T	T	T	T	T	T	T	T	T	T	T	T	K	G
1	27087619	G/T	G	G	G	T	T	G	G	G	G	G	T	T	T	G	T	G	T	T	G	G	T	G	G	G	T	T	T	T	G	G	T	G	G	G	G	G	T	G	T	G	T	G	G	G	T	G	G
1	27087630	A/G	A	A	A	G	G	A	A	A	A	A	G	G	G	A	G	A	G	G	A	A	G	A	A	G	G	G	G	G	A	A	G	A	A	A	A	A	G	A	G	A	G	A	A	A	G	A	G
1	27087640	C/A	C	C	C	C	C	C	C	C	C	C	C	C	C	C	C	C	C	C	C	C	C	C	C	C	C	C	C	C	C	C	C	C	C	C	C	C	C	C	C	C	C	C	C	C	C	C	C
1	27093962	A/G	A	A	A	G	G	A	A	A	A	A	G	G	G	A	G	A	G	G	A	A	G	A	A	G	G	G	G	G	A	A	G	A	A	A	A	A	G	A	G	A	G	A	A	A	G	A	G
1	27095341	G/C	G	G	G	C	C	G	G	G	G	G	C	C	C	G	C	G	C	C	G	C	C	G	G	C	C	C	C	C	G	G	C	G	G	G	G	G	C	G	C	G	C	G	G	G	C	G	C
1	27095352	A/G	A	A	A	G	G	A	A	A	A	A	G	G	G	A	G	A	G	G	A	G	G	A	A	G	G	G	G	G	A	A	G	A	A	A	A	A	G	A	G	A	G	A	A	A	G	A	G
1	27117136	T/G	T	T	T	T	T	G	T	T	T	T	T	T	T	T	T	T	T	T	T	T	T	T	T	T	K	T	T	T	T	T	T	T	T	T	T	T	T	T	T	T	T	K	T	T	T	T	T
1	27143798	A/C	A	A	A	A	A	A	A	A	A	A	A	A	A	A	A	A	A	A	A	A	A	A	M	A	A	A	A	A	A	A	M	C	A	A	A	A	M	A	A	A	A	A	A	A	A	A	A
1	27201072	T/G	T	T	T	T	T	T	T	T	T	T	T	T	T	T	T	G	T	T	T	T	T	G	T	T	T	T	T	T	T	G	T	T	T	T	T	T	T	T	T	T	T	T	T	T	T	T	T
1	27257801	A/G	A	A	A	A	G	A	A	A	A	A	G	A	A	G	G	A	G	G	A	G	G	A	A	G	G	G	G	G	A	A	G	A	G	A	A	A	G	A	G	A	A	A	A	A	G	A	G
1	27257812	G/A	G	G	G	G	A	G	G	G	G	G	A	G	G	A	A	G	A	A	G	A	A	G	G	A	A	A	A	A	G	G	A	G	A	G	G	G	A	G	A	G	G	G	G	G	A	G	G
1	27290710	T/G	T	T	T	T	T	T	T	T	T	T	T	T	G	T	T	T	T	T	K	T	T	T	K	T	T	T	T	T	T	T	T	T	T	T	T	T	T	G	T	T	T	T	T	T	T	T	G
1	27325416	T/G	T	T	T	T	T	T	T	T	T	T	T	T	T	T	T	T	T	T	T	T	T	T	T	T	T	T	T	T	T	T	T	T	T	T	T	T	T	T	T	T	T	T	T	T	T	T	T
1	27520995	A/G	A	A	A	A	G	A	A	A	A	A	A	A	A	A	A	A	A	G	G	G	A	A	R	A	A	A	A	A	A	A	G	A	A	A	A	A	A	A	A	A	A	G	A	A	A	G	A
1	27540410	A/C	A	A	A	A	C	A	A	A	A	A	A	A	A	A	A	A	C	A	A	A	A	C	A	A	A	A	A	A	A	A	C	A	A	A	A	A	A	A	A	A	A	M	A	M	A	A	A
1	27634766	T/G	T	T	T	T	T	T	T	T	T	K	T	T	T	T	T	T	T	T	T	T	T	T	T	T	T	T	T	T	T	T	G	T	T	T	T	T	T	T	T	T	T	T	T	T	T	T	T
1	27637195	C/T	C	C	C	T	C	T	C	C	C	C	T	C	T	C	C	T	C	T	C	T	C	C	C	C	T	T	T	T	C	C	C	C	T	C	C	C	T	C	C	C	T	C	C	C	T	C	T
1	27668649	A/G	A	A	A	A	A	A	A	G	A	A	A	A	A	A	A	G	A	A	A	A	A	A	A	R	A	A	A	A	A	A	A	A	A	A	A	A	A	A	A	A	A	A	A	A	A	A	A
1	27682965	T/G	T	T	T	T	K	T	T	T	T	T	T	T	T	T	T	T	T	T	T	K	T	K	T	K	T	T	T	T	T	T	G	T	T	T	K	T	T	T	T	T	T	T	T	T	K	T	T
1	27684647	G/T	G	G	G	G	G	G	G	G	G	G	G	G	G	G	G	K	G	G	G	G	G	G	G	G	G	G	G	G	G	G	G	K	G	G	G	G	G	G	G	G	T	G	G	G	G	G	G
1	27732977	C/A	C	C	C	A	A	A	C	C	C	C	A	A	A	C	A	A	A	A	C	A	A	A	C	C	A	A	C	A	C	C	A	C	C	C	C	C	C	C	A	C	C	C	A	C	A	C	A
1	27818734	T/C	T	T	T	C	C	C	T	T	T	T	C	C	Y	T	C	C	C	C	T	C	C	C	T	T	C	C	T	C	T	T	C	T	T	T	T	T	T	T	C	T	T	T	C	T	C	T	C
1	28043156	A/G	A	A	A	A	A	A	A	A	A	A	A	A	A	R	A	A	A	A	A	A	R	A	A	A	A	A	A	A	A	A	A	A	A	A	G	A	A	A	A	A	A	A	A	A	A	A	A
1	28059146	C/T	C	C	C	T	T	C	C	C	C	C	T	T	T	C	T	T	T	T	C	T	Y	T	C	T	Y	T	T	Y	T	C	T	T	T	C	C	C	T	C	T	C	T	C	T	C	T	C	C
1	28122947	A/C	A	A	A	A	A	A	A	A	M	A	A	A	A	A	C	A	A	A	A	A	A	A	A	A	A	M	A	A	A	A	A	A	A	A	A	A	A	A	A	A	A	A	A	A	A	A	A
1	28123313	C/A	C	C	C	A	A	A	C	C	C	C	A	C	A	C	C	M	C	A	C	A	A	A	C	A	A	M	A	M	C	C	A	A	A	C	C	C	M	C	M	C	A	C	A	C	A	C	C
1	28145916	T/G	T	T	T	K	T	K	T	T	T	T	T	T	T	T	T	T	T	T	K	T	T	T	T	K	T	T	T	T	T	G	T	T	T	T	T	T	T	T	T	T	T	T	T	T	T	T	G
1	28160340	C/A	C	C	C	C	C	C	C	C	C	C	C	C	C	C	C	C	C	C	C	C	C	C	C	C	C	C	A	C	C	C	C	C	M	C	C	C	C	C	C	C	C	C	C	C	C	C	C
1	28196784	A/G	A	A	A	A	A	A	A	A	A	A	A	A	A	A	A	A	A	A	A	A	A	A	A	A	A	A	A	A	A	A	A	A	A	A	A	A	A	A	A	A	A	A	A	A	A	A	G
1	28258122	G/T	G	G	G	G	G	G	G	G	G	G	G	G	G	G	G	G	G	G	G	G	K	G	G	G	G	G	G	G	G	G	K	G	G	G	G	G	G	G	G	G	G	G	G	G	G	G	G
1	28330385	A/C	M	A	A	A	M	A	A	A	A	A	A	A	A	A	A	A	A	A	A	A	A	A	A	A	A	A	A	M	A	A	A	A	A	A	A	A	A	A	A	A	A	M	A	A	A	A	A
1	28377508	A/C	A	A	A	A	A	A	A	A	A	A	A	A	A	A	A	A	A	A	A	A	A	A	A	A	A	A	A	A	A	A	A	A	A	A	A	A	A	A	A	A	A	A	A	A	A	A	A
1	28398789	T/C	T	T	T	T	T	T	T	T	T	T	T	T	T	T	T	T	T	T	T	T	T	T	T	T	T	T	T	T	T	T	T	T	T	T	T	T	T	T	T	T	T	T	T	T	T	T	C
1	28544771	A/G	A	A	A	G	G	G	A	A	A	A	A	A	G	A	G	A	G	A	A	G	A	A	A	A	A	A	A	A	A	A	A	A	A	A	A	A	G	A	A	A	A	A	G	A	A	A	G
1	28544772	T/A	T	T	T	A	A	A	T	T	T	T	A	A	A	T	A	T	A	T	T	A	A	T	T	A	T	A	T	T	T	T	T	T	T	T	T	T	A	T	T	T	T	T	A	T	T	T	A
1	28544774	A/T	A	A	A	T	T	T	A	A	A	A	T	T	T	A	T	A	T	A	A	T	T	A	A	T	A	T	A	A	A	A	A	A	A	A	A	A	T	A	A	A	A	A	T	A	A	A	T
1	28544775	C/A	C	C	C	A	A	A	C	C	C	C	A	A	A	C	A	C	A	C	C	A	A	C	C	A	C	A	C	C	C	C	C	C	C	C	C	C	A	C	C	C	C	C	A	C	C	C	A
1	28544777	A/T	A	A	A	T	T	T	T	A	A	A	T	T	T	A	T	A	T	A	A	T	T	A	A	T	A	T	A	A	A	A	A	A	A	A	A	A	T	A	A	A	A	A	T	A	A	A	T
1	28585425	A/G	A	A	A	A	A	A	A	A	A	A	A	A	A	A	A	A	R	A	A	A	A	A	A	A	A	A	A	A	R	A	A	A	A	A	A	A	A	A	A	A	A	A	A	A	A	R	A
1	28659924	A/G	A	A	A	G	G	G	A	A	A	A	G	G	G	A	G	G	G	G	A	G	G	G	A	G	G	G	G	G	A	A	G	G	G	A	A	A	G	A	G	A	G	A	G	A	G	A	G
1	28705978	T/G	T	T	T	T	T	T	T	T	T	T	T	T	T	T	T	K	T	T	T	T	T	T	T	T	T	T	T	G	T	T	T	K	T	T	T	K	T	G	T	T	T	T	T	T	T	T	T
1	28754042	G/A	G	G	G	A	A	A	G	G	G	G	A	A	A	G	A	A	A	A	G	A	A	A	G	A	A	A	A	A	G	G	A	A	A	G	G	R	A	G	A	G	A	G	A	G	A	G	G
1	28774234	T/G	T	T	T	T	K	T	T	T	T	T	T	T	T	T	T	T	T	T	T	T	T	T	T	T	T	T	T	T	T	T	K	T	T	T	T	T	T	T	T	T	T	T	T	T	T	G	T
1	28803153	C/T	C	C	Y	Y	C	C	C	C	C	C	C	C	C	C	C	C	C	C	C	C	C	C	C	C	C	C	C	C	C	C	C	C	C	C	C	C	C	C	C	T	T	C	C	C	C	C	C
1	28818818	T/C	T	T	Y	T	T	T	T	T	T	T	T	T	T	T	T	T	T	T	T	T	T	T	T	T	Y	Y	Y	T	T	T	T	T	T	T	T	T	T	T	T	T	T	Y	T	T	T	T	T
1	28828010	A/C	A	A	A	A	A	A	A	A	A	M	A	A	A	A	A	A	A	A	A	A	A	A	A	A	A	A	A	A	A	A	A	A	A	A	A	A	A	M	A	A	A	A	A	A	A	A	A
1	28949868	A/G	A	A	A	A	A	A	A	A	A	A	A	A	A	A	A	A	A	A	A	A	A	R	A	A	R	A	G	A	A	A	A	A	A	A	A	A	A	A	A	A	G	A	A	A	A	A	A
1	28949872	T/G	T	T	T	T	T	T	T	T	T	T	T	T	T	T	T	T	T	T	T	T	T	T	T	T	T	T	G	T	T	T	T	T	T	G	T	T	G	T	T	T	T	T	T	T	T	T	T
1	28958781	T/A	T	T	T	T	T	T	T	T	T	T	T	T	T	T	T	T	T	T	T	T	T	T	T	T	T	T	T	T	T	T	T	T	T	T	T	T	T	T	T	T	T	A	T	T	T	T	T
1	29047304	T/C	T	T	T	T	T	T	T	T	T	T	T	T	T	T	Y	T	T	T	T	C	T	T	T	T	T	T	T	T	T	Y	T	T	T	T	Y	T	T	T	T	T	T	T	T	T	T	T	T
1	29074193	A/C	A	A	A	A	A	A	A	A	A	A	A	A	A	A	A	A	A	A	A	A	A	A	A	A	A	A	A	A	A	A	A	A	A	A	A	A	A	A	C	A	A	A	A	A	A	A	A
1	29331024	A/C	A	A	A	M	A	A	A	A	A	A	A	A	A	A	A	A	A	A	A	A	A	A	A	A	A	A	M	C	A	A	A	M	A	C	A	A	A	A	A	A	A	A	A	M	A	A	A
1	29374217	A/G	A	A	A	G	A	A	A	A	G	A	A	G	G	A	A	G	A	A	A	A	A	G	A	A	A	A	A	G	A	A	A	A	G	R	A	A	A	A	A	A	A	A	G	A	G	A	A
1	29374220	G/T	G	G	G	G	G	G	G	G	T	G	T	T	T	G	G	T	G	G	G	G	G	T	G	G	G	G	G	G	G	G	G	T	T	K	G	G	G	G	G	G	G	G	T	G	G	G	G
1	29446458	C/A	C	C	C	A	A	C	C	C	C	C	A	A	A	C	C	A	C	C	C	C	C	A	C	A	A	C	C	A	C	C	C	A	A	C	C	C	C	C	C	C	C	C	A	C	A	C	C
1	29480125	A/G	A	A	A	A	A	A	A	A	R	A	A	A	A	A	A	A	A	A	A	A	A	A	A	A	A	A	A	A	A	A	A	A	A	A	A	A	A	A	A	A	A	A	A	A	A	A	G
1	29528698	C/A	C	C	C	C	C	C	C	C	C	M	C	C	C	C	C	A	C	C	A	C	C	C	C	C	C	C	C	C	C	C	C	C	C	C	C	A	C	C	C	C	C	C	C	C	C	C	C
1	29601713	C/A	C	C	C	C	C	C	C	C	C	C	C	C	C	C	C	C	C	C	C	C	C	C	C	C	C	C	C	C	C	C	C	C	C	C	C	M	C	C	C	C	C	C	C	C	C	C	C
1	29601722	C/T	C	C	C	C	C	Y	C	C	C	C	C	C	C	C	C	C	C	C	C	C	C	C	C	C	C	C	C	C	C	C	C	C	C	C	C	C	C	C	C	C	C	C	C	Y	C	C	C
1	29823742	G/C	G	G	G	G	G	G	G	G	G	G	G	G	G	G	G	G	G	G	G	G	G	G	G	G	G	G	G	G	G	G	G	G	G	G	C	G	G	G	G	G	G	G	G	G	G	G	G
1	29846126	T/C	T	T	T	T	T	T	T	T	T	T	T	T	T	T	T	Y	T	T	T	T	T	Y	C	C	Y	T	T	T	T	T	T	Y	T	T	T	T	T	T	T	T	T	T	T	T	T	T	T
1	29846131	T/G	T	T	T	T	T	T	T	T	K	T	T	T	T	T	T	T	T	T	T	T	T	T	T	T	T	T	T	T	T	T	T	T	T	T	T	T	T	T	T	T	T	T	T	T	T	T	T
1	29846145	T/G	T	T	T	T	T	T	T	T	T	T	T	T	T	T	T	T	T	T	T	T	T	T	T	T	T	T	T	T	T	T	T	T	T	T	T	T	T	T	T	T	T	T	T	T	T	T	T
1	29895835	A/T	A	A	A	A	A	A	A	A	A	A	W	A	A	A	A	A	A	A	A	A	A	A	A	A	A	A	A	A	A	A	A	A	A	A	A	A	A	A	A	A	A	T	A	A	A	W	A
1	29963385	A/C	A	A	A	M	M	C	A	A	A	M	A	A	A	A	A	A	A	A	A	A	M	A	A	A	A	A	M	M	A	A	A	A	A	A	A	A	A	A	A	A	A	A	A	A	A	A	A
1	29992887	T/G	T	T	T	T	T	T	T	G	G	T	T	T	T	T	T	T	T	G	T	T	T	T	T	T	T	T	T	T	T	T	T	G	T	T	T	T	T	T	T	T	T	T	T	T	T	T	T
1	30007271	T/C	T	C	T	T	T	T	T	T	T	Y	T	T	T	T	T	T	T	T	T	T	Y	T	T	T	T	T	T	T	T	T	T	T	T	T	T	T	T	T	T	T	T	T	T	T	T	T	T
1	30007284	A/C	A	C	A	A	A	A	A	A	A	M	A	A	A	A	A	A	A	A	A	A	M	A	A	A	A	A	A	A	A	A	A	A	A	A	A	A	A	A	A	A	A	A	A	A	A	A	A
1	30018103	A/G	A	A	A	A	A	A	A	A	A	A	G	A	A	A	A	A	A	A	A	A	A	A	A	G	A	A	A	R	A	A	A	A	A	A	A	A	A	A	A	A	A	A	A	A	A	A	A
1	30018448	A/C	A	A	A	A	A	A	A	A	A	A	A	A	A	A	A	A	A	A	A	A	A	A	A	A	A	A	A	A	A	A	A	A	A	A	A	A	A	A	A	A	A	A	A	A	A	C	A
1	30068453	T/C	T	T	T	T	T	T	T	T	T	T	T	T	T	T	T	T	T	T	T	T	T	T	T	T	T	T	T	C	T	T	T	T	T	T	T	T	T	T	T	T	T	T	C	T	Y	C	T
1	30174280	G/A	G	G	G	A	A	A	G	G	G	G	G	G	A	G	A	A	A	A	G	G	A	A	G	A	A	A	A	G	G	G	A	G	G	G	G	G	A	G	A	G	A	G	A	G	A	G	G
1	30175071	G/A	G	G	G	A	A	A	G	G	G	G	A	A	A	G	A	A	A	A	R	A	A	A	G	A	A	A	A	A	G	G	A	A	A	G	G	G	A	G	A	G	A	G	A	G	A	G	G
1	30235325	A/G	A	A	A	G	G	G	A	A	A	A	G	G	G	A	G	G	G	G	A	G	G	G	A	G	G	G	G	G	A	A	G	G	G	A	A	A	G	A	G	A	G	A	G	A	G	A	G
1	30240044	C/T	C	C	C	C	C	C	C	C	C	C	C	C	C	C	C	C	C	T	C	C	C	C	C	C	C	C	C	Y	C	C	C	C	C	C	C	C	C	C	C	C	C	C	C	C	C	C	T
1	30270449	C/A	C	C	C	C	C	C	C	C	C	C	C	C	C	C	C	C	C	C	C	C	C	C	C	C	C	C	C	C	C	C	C	C	C	C	M	C	C	C	C	C	C	A	C	C	C	C	C
1	30279960	C/T	C	C	T	C	T	C	C	C	T	C	C	T	C	C	C	C	C	C	T	C	C	C	C	C	C	C	C	C	C	C	T	C	T	T	C	C	C	C	C	T	C	C	C	C	C	T	T
1	30279961	G/A	G	G	A	G	A	G	G	G	A	G	G	A	G	G	G	G	G	G	A	G	G	G	G	G	G	G	G	G	G	G	A	G	A	A	G	G	G	G	G	A	G	G	G	G	G	A	A
1	30279971	G/A	G	G	G	G	G	G	G	G	G	G	G	G	G	G	G	G	G	G	G	G	G	G	G	G	G	G	G	G	G	G	G	G	G	G	G	G	A	G	G	G	G	G	G	A	G	G	G
1	30282977	T/C	T	T	T	T	T	T	T	T	T	C	T	T	T	T	T	T	T	T	T	T	T	T	T	C	Y	T	T	Y	T	T	T	T	T	T	T	T	T	T	T	T	T	T	T	T	T	T	T
1	30329022	G/C	G	G	G	G	G	G	G	G	G	G	G	C	G	G	G	G	G	G	G	G	G	G	G	G	G	G	G	G	G	G	G	G	G	G	G	G	G	G	G	G	G	G	G	G	G	G	C
1	30388880	C/A	C	C	C	C	C	C	C	C	C	C	C	C	C	C	C	C	C	M	C	C	C	C	C	C	C	C	C	C	C	C	C	C	C	C	C	C	C	C	C	C	C	M	C	C	C	C	C
1	30489651	G/A	G	G	G	G	G	G	G	G	G	R	G	G	G	G	G	R	G	G	G	G	G	G	G	G	G	R	A	G	G	A	G	G	G	G	G	G	R	G	G	G	G	G	G	G	G	G	R
1	30552194	A/C	A	A	A	A	C	A	A	A	A	A	A	A	A	A	M	A	A	A	A	A	A	A	A	A	A	A	A	A	A	A	A	A	A	A	A	A	A	A	A	A	A	M	A	A	A	M	A
1	30569477	A/C	A	A	A	A	A	A	A	A	A	A	A	A	A	A	A	A	A	A	A	A	A	A	A	A	A	A	A	A	A	A	A	A	A	A	A	A	A	C	A	A	A	A	A	A	A	A	C
1	30616046	T/C	T	T	T	C	C	C	T	T	T	T	C	C	C	T	C	C	C	C	T	C	C	C	T	C	C	C	C	C	C	T	C	C	C	T	T	T	C	T	C	T	C	T	C	T	C	T	C
1	30720444	A/C	A	A	A	A	A	A	A	A	A	C	A	A	A	A	A	A	A	A	A	A	A	C	A	C	A	A	A	A	A	A	A	A	A	A	A	A	A	A	A	A	A	A	A	A	A	A	A
1	30753090	C/A	C	C	C	M	C	C	C	C	C	A	C	C	C	C	C	M	C	C	C	C	C	C	C	C	M	M	C	C	C	C	C	C	C	C	C	C	C	A	C	C	C	C	C	C	C	M	M
1	30753091	A/C	A	A	A	A	A	A	A	M	A	A	A	A	A	A	A	A	A	A	A	A	A	A	A	A	A	A	A	A	A	A	C	A	A	A	A	M	A	A	A	A	A	A	A	A	A	A	A
1	30756640	A/T	A	A	A	W	A	A	A	A	A	A	A	A	A	A	A	A	A	A	A	A	A	A	A	A	A	A	A	A	A	A	A	A	A	A	A	A	A	A	A	A	A	A	A	A	A	A	W
1	30758365	A/C	A	A	A	A	A	A	A	A	A	A	A	A	A	A	A	A	A	A	A	A	A	A	A	A	A	A	M	A	A	A	A	A	A	A	A	A	A	A	A	A	A	A	A	C	A	A	A
1	30764881	A/C	A	A	A	C	C	C	A	A	A	A	A	C	C	A	C	C	C	C	A	C	A	C	A	C	C	C	C	C	A	A	C	C	C	A	A	A	C	A	C	A	C	A	C	A	C	A	C
1	30795479	A/T	A	A	A	T	T	T	A	A	A	A	A	T	T	A	T	T	T	T	A	T	A	T	A	A	T	T	T	T	A	A	T	T	T	A	A	A	T	A	T	A	T	A	T	A	T	A	A
1	30868465	A/C	C	A	A	A	A	A	A	A	A	C	A	A	A	A	A	A	A	A	A	A	A	A	A	A	A	A	A	A	A	A	A	A	A	C	A	A	A	M	A	A	A	A	A	A	M	A	A
1	30903516	T/G	G	T	T	T	T	T	T	T	T	T	T	T	T	T	T	T	T	T	T	T	T	T	T	T	T	T	T	T	T	T	T	T	T	T	T	T	T	T	K	T	T	T	T	T	T	T	T
1	30969911	G/A	G	G	G	G	G	G	G	G	G	G	G	G	G	G	G	G	G	G	G	G	G	A	G	G	G	G	A	A	G	G	G	A	G	G	G	G	A	G	G	G	G	G	G	G	G	G	G
1	31076911	C/A	C	C	C	C	C	C	C	C	C	C	C	C	C	C	C	C	C	C	C	C	C	C	C	C	C	C	C	C	C	C	C	C	C	C	C	C	C	C	C	C	A	C	C	C	C	C	A
1	31229059	A/C	A	A	A	C	C	C	A	A	A	A	C	C	C	A	C	C	C	C	A	C	C	A	A	C	C	C	C	C	A	A	C	C	C	A	A	A	C	A	A	A	C	A	C	A	C	A	A
1	31265047	C/T	C	C	C	C	T	T	C	C	C	C	C	C	C	C	C	C	C	C	C	C	C	C	C	T	C	C	C	C	C	C	C	T	C	C	C	C	C	C	C	C	C	C	T	C	C	C	C
1	31265411	C/T	C	C	C	T	C	C	C	C	C	C	T	C	C	C	T	C	C	T	C	C	T	C	C	C	T	C	T	C	C	C	C	C	C	C	C	C	C	C	C	C	C	C	C	C	C	C	C
1	31339469	T/G	T	T	T	T	T	T	T	T	T	T	T	T	T	T	T	T	T	T	T	T	T	T	T	T	T	G	T	G	T	T	T	T	K	T	T	T	G	T	T	T	T	T	T	T	T	T	T
1	31341777	T/G	T	T	T	G	T	T	T	G	T	G	T	T	T	T	T	T	T	T	T	T	T	T	T	T	T	T	T	T	T	T	T	T	G	T	T	T	T	T	K	K	T	T	T	T	T	T	T
1	31396403	A/C	A	M	A	A	A	A	A	A	A	A	A	A	A	A	A	A	A	A	A	A	A	A	A	A	A	C	A	A	A	A	A	A	A	A	A	A	A	A	A	A	A	A	A	A	A	A	A
1	31423434	T/G	T	T	T	T	T	T	T	T	T	T	T	T	T	T	T	T	T	T	T	T	T	T	K	T	T	T	T	T	T	T	T	T	T	K	T	K	T	T	T	T	T	T	T	T	T	T	T
1	31480993	A/C	A	A	A	C	C	C	A	A	A	A	C	C	C	A	C	C	C	C	A	C	C	C	A	C	C	C	C	C	A	A	C	C	C	A	A	A	C	A	C	A	C	A	C	A	C	A	C
1	31493913	T/A	T	T	T	T	T	T	T	T	T	T	T	A	A	T	A	T	A	A	T	T	T	T	T	T	T	T	T	A	T	T	T	A	T	T	T	T	T	T	T	T	T	T	A	T	A	T	T
1	31515916	G/C	G	G	G	G	G	G	G	G	G	G	G	G	G	G	G	G	G	G	G	G	G	G	G	G	G	G	G	G	G	G	G	G	G	G	G	G	G	G	G	G	G	G	G	G	G	G	C
1	31587902	A/C	A	A	A	A	A	A	A	A	A	A	A	A	A	A	A	A	A	A	A	A	A	M	M	A	A	A	A	A	A	A	A	A	A	A	A	A	C	A	A	A	A	A	A	A	A	A	A
1	31627173	C/A	M	C	C	C	A	C	C	C	C	C	C	C	C	C	C	C	C	C	C	C	C	C	C	A	C	M	C	C	C	C	C	C	C	C	C	C	C	C	C	C	C	C	C	C	C	C	C
1	31627526	A/C	A	A	A	A	A	A	A	A	A	A	A	A	A	A	A	M	A	A	A	A	A	A	A	A	A	A	A	A	A	A	A	A	A	C	A	A	A	A	A	A	A	A	A	A	A	A	A
1	31670491	T/G	T	T	T	K	T	T	T	T	T	T	T	T	T	T	T	T	G	T	T	T	T	T	T	T	T	T	T	T	T	K	T	T	T	K	T	T	T	T	T	T	T	T	T	T	T	T	T
1	31743918	G/A	G	G	G	G	G	G	G	G	G	G	G	A	G	G	G	G	G	G	G	G	G	G	G	G	G	G	G	G	G	G	G	G	G	G	G	G	G	G	G	G	G	G	G	G	G	G	A
1	31895210	T/G	T	T	T	T	G	T	T	T	T	T	T	T	T	T	T	T	T	T	T	T	T	T	T	T	T	T	T	T	T	T	G	T	T	T	T	T	T	T	G	T	T	T	T	T	T	T	T
1	31915446	G/T	K	G	G	G	K	G	G	G	G	G	G	G	G	G	G	G	G	G	G	G	G	G	K	G	G	G	G	G	G	G	T	G	G	G	G	G	G	G	G	G	G	G	G	G	G	G	G
1	31972287	G/T	G	G	G	G	T	T	G	G	G	G	T	T	G	G	T	G	G	G	G	G	T	T	G	T	T	G	T	G	G	G	T	G	T	G	G	G	T	G	T	G	T	G	G	G	G	G	T
1	31991838	T/G	T	K	T	G	T	T	T	K	T	T	T	T	T	T	T	T	T	T	T	T	T	T	T	K	T	K	T	T	T	T	T	T	T	T	T	T	T	T	T	T	T	G	T	G	T	T	T
1	31992191	G/T	G	G	G	G	G	G	G	G	G	G	G	G	G	G	G	G	G	G	G	G	G	G	G	G	G	G	G	G	G	T	G	G	G	G	G	G	G	G	G	G	G	G	G	G	G	K	K
1	31993724	A/C	A	A	A	C	C	C	A	A	A	A	C	C	C	A	C	C	A	C	A	C	C	C	A	C	C	C	C	C	A	A	C	C	C	A	A	A	C	A	C	A	C	A	A	A	C	A	C
1	32054652	C/A	C	C	C	C	C	C	C	C	C	C	C	C	C	C	C	C	C	C	C	C	A	C	C	C	C	C	C	C	C	C	C	C	C	C	C	C	C	C	C	C	C	C	C	C	C	C	C
1	32054654	A/C	A	A	A	A	A	A	A	A	A	A	A	A	A	A	A	A	A	A	A	A	A	A	M	A	A	A	A	A	A	A	A	A	A	A	A	A	A	A	A	A	C	A	A	A	A	A	A
1	32054659	T/C	T	T	T	T	T	T	Y	T	T	T	T	T	T	T	T	T	T	T	T	T	T	T	T	T	T	T	T	T	T	T	T	T	T	T	T	T	T	T	T	T	T	T	T	T	T	T	Y
1	32149493	C/A	C	C	C	C	A	C	C	C	C	C	C	C	C	C	C	C	C	C	C	A	C	A	C	C	C	C	C	C	C	C	C	C	C	C	C	C	C	C	C	C	C	C	C	C	C	C	C
1	32310478	C/T	C	C	C	T	T	C	C	C	C	C	T	T	T	C	T	C	T	T	C	T	T	C	C	T	T	T	T	T	C	C	C	T	T	C	T	C	T	C	T	C	T	C	T	C	T	C	C
1	32371915	G/T	G	G	G	G	G	G	G	G	G	G	G	G	G	G	G	G	G	G	G	G	G	G	G	G	K	G	G	G	G	G	G	G	K	G	G	G	G	G	G	G	G	G	G	G	G	G	G
1	32433482	T/G	T	T	T	T	T	T	T	T	T	T	T	T	T	T	T	T	T	T	T	T	T	T	T	T	T	G	T	T	T	T	T	T	T	T	T	T	T	T	T	T	T	T	T	G	T	T	T
1	32433489	A/G	A	A	A	A	A	A	A	A	A	A	A	A	A	A	A	A	A	A	A	A	A	A	A	R	A	A	A	A	A	A	A	A	A	A	A	A	A	A	A	A	A	A	A	G	A	A	A
1	32433490	T/G	T	T	T	T	T	T	T	T	T	T	T	T	T	T	T	T	T	T	T	T	T	T	T	K	T	T	T	T	T	T	T	T	T	T	T	T	T	T	T	T	T	T	T	G	T	T	T
1	32433815	A/C	A	A	A	A	A	A	A	A	A	A	A	A	A	A	A	A	A	A	A	A	A	A	A	M	A	A	A	A	A	A	A	A	A	A	A	A	A	A	A	A	A	A	A	C	A	A	A
1	32494456	T/G	T	T	T	T	T	T	T	T	T	T	T	K	T	T	T	T	T	T	T	T	T	T	T	T	T	T	T	T	T	T	T	T	T	T	T	T	T	T	T	T	T	T	T	G	T	T	T
1	32501747	G/A	G	G	G	G	A	G	G	G	G	G	G	A	G	G	G	G	G	G	G	G	G	A	G	G	G	G	G	G	G	G	G	A	G	G	G	G	G	G	G	G	G	G	G	G	G	G	G
1	32501757	C/T	C	C	C	C	C	C	C	C	C	C	C	C	C	C	C	C	C	C	C	C	C	C	C	C	C	C	C	C	C	C	C	C	C	C	C	C	C	C	C	C	C	C	C	T	C	C	T
1	32502090	A/G	A	A	A	A	A	A	A	A	A	A	A	A	A	A	G	A	A	A	A	A	G	A	A	A	G	A	A	A	A	A	A	A	A	A	A	A	G	A	A	A	A	A	A	A	A	A	A
1	32502093	A/C	A	A	C	C	A	A	A	A	A	A	A	A	A	M	A	A	A	A	A	A	A	A	A	C	A	A	A	A	C	A	A	A	C	A	A	A	A	A	A	A	M	A	A	A	A	A	A
1	32509689	G/T	G	G	G	G	G	G	G	G	G	K	G	G	G	G	G	G	G	G	G	G	G	G	G	G	G	G	G	G	G	G	G	K	G	K	G	G	G	G	G	G	K	G	G	G	G	G	G
1	32540045	C/T	C	C	C	T	T	T	C	C	C	C	T	T	T	C	T	T	T	T	C	T	T	T	C	T	T	T	T	T	C	C	T	T	T	C	C	C	T	C	T	C	T	C	T	C	T	C	C
1	32668422	A/C	A	A	A	A	M	A	A	A	A	A	A	A	A	A	A	A	A	A	A	A	A	M	A	A	A	A	A	A	A	A	A	A	A	A	A	A	A	A	A	A	A	A	A	C	A	A	A
1	32754363	C/A	A	C	C	C	C	C	C	C	C	C	C	C	C	C	C	C	C	C	C	C	C	C	C	C	C	C	C	C	C	C	C	C	A	C	C	C	C	A	C	C	C	C	M	C	C	C	C
1	32763479	T/G	K	T	T	T	K	T	T	T	K	T	T	T	T	T	T	K	T	T	K	T	T	T	K	T	T	T	T	T	T	T	T	T	T	T	T	T	T	T	T	T	T	T	T	T	K	T	T
1	32773522	G/A	A	G	A	A	G	A	A	G	G	A	G	G	G	G	G	G	G	A	A	G	A	G	A	G	G	G	G	G	G	G	G	G	G	A	A	A	G	A	G	G	G	A	A	A	G	A	G
1	32810602	A/C	C	A	C	A	A	A	C	A	A	A	A	A	A	C	A	A	A	A	C	A	A	A	C	A	A	A	A	A	C	C	A	A	A	A	C	C	A	C	A	C	A	C	A	C	A	C	A
1	32813672	A/C	A	M	A	A	A	A	A	A	A	A	A	A	A	A	A	A	A	A	A	A	A	A	A	A	M	M	A	A	A	M	A	A	A	A	A	A	A	A	A	A	A	A	A	A	M	A	A
1	32814040	T/C	T	T	T	T	T	T	T	C	T	C	T	T	T	T	T	T	T	T	T	T	T	T	T	T	T	T	T	T	T	T	T	T	T	T	T	T	T	T	T	T	T	T	T	T	T	T	C
1	32838023	A/G	A	A	A	A	A	A	A	G	A	A	G	A	A	A	A	A	A	A	A	A	A	A	A	A	A	A	A	A	A	A	A	A	A	A	A	A	A	R	A	A	A	A	A	A	A	A	G
1	32840763	G/A	A	A	A	G	G	G	A	G	A	G	G	G	G	A	G	G	G	G	A	G	G	G	A	G	G	G	G	G	A	A	G	G	A	A	A	A	G	A	G	A	G	A	G	A	G	A	G
1	32873781	A/C	A	A	A	A	A	A	A	A	A	A	A	A	A	A	A	C	A	A	A	A	A	C	A	A	A	A	A	A	A	A	A	A	A	C	A	A	A	A	A	A	A	A	A	A	C	A	A
1	32906555	C/A	C	C	C	C	C	C	C	C	C	C	C	C	C	C	C	M	C	C	C	C	C	C	C	C	C	C	C	C	C	C	C	C	C	C	C	C	C	C	C	C	C	C	C	C	C	C	C
1	32953275	C/T	C	C	C	C	C	C	C	C	C	C	C	C	C	C	C	C	C	C	T	C	Y	C	C	C	C	C	C	C	C	C	C	C	C	C	C	C	C	C	C	T	C	C	C	C	C	C	C
1	32953587	A/G	A	A	A	A	A	A	A	G	A	A	A	A	A	A	A	A	A	A	A	A	A	A	A	A	A	A	A	A	A	A	A	A	A	G	A	A	A	A	A	A	A	A	A	A	A	A	G
1	33010110	G/A	G	G	G	G	G	G	G	A	G	R	G	G	G	G	G	G	G	G	G	G	G	G	G	G	G	G	G	G	G	G	G	G	G	A	G	G	G	G	G	G	G	G	R	G	G	G	A
1	33011590	A/C	A	A	A	A	A	A	A	A	A	A	A	A	A	A	A	A	A	A	A	A	A	A	A	A	A	A	A	M	A	A	A	A	A	C	A	C	A	A	A	A	A	A	A	A	A	A	A
1	33018523	G/T	K	G	G	G	G	G	G	G	G	G	T	G	G	G	G	G	G	G	G	G	G	G	G	G	G	G	G	G	G	G	G	K	K	G	G	G	G	G	G	G	G	G	G	G	G	G	G
1	33112071	C/T	C	C	C	T	C	T	C	T	C	C	C	T	T	C	C	T	C	T	C	C	T	T	C	T	C	T	T	T	C	C	C	T	T	C	C	C	C	C	C	C	C	C	T	C	T	C	C
1	33112136	C/A	C	C	C	C	C	A	C	C	C	C	C	C	C	C	C	C	M	C	C	C	C	C	M	C	C	C	M	C	C	C	C	C	C	C	C	A	C	C	C	C	C	C	C	M	C	C	C
1	33143578	A/G	A	A	A	R	A	A	A	G	A	G	A	A	A	A	R	A	A	A	A	A	A	A	A	A	A	A	A	A	A	A	A	R	A	G	A	A	A	A	A	A	A	A	A	A	A	A	A
1	33181271	T/G	T	T	K	T	T	T	T	T	T	T	T	T	T	T	T	T	T	T	T	G	T	T	G	T	T	T	T	T	T	T	T	T	T	T	T	T	T	T	T	T	T	T	T	T	K	T	T
1	33224519	C/T	C	C	C	C	C	C	C	C	C	C	C	C	C	C	C	C	C	C	C	C	C	C	C	C	C	C	C	C	C	C	C	C	C	C	C	C	C	C	C	C	C	C	C	C	C	C	C
1	33299832	T/C	T	T	T	T	T	T	T	T	T	T	T	T	T	T	T	T	T	T	T	T	T	T	T	C	T	T	T	T	T	T	T	T	T	T	T	T	T	T	T	T	T	T	T	T	T	T	T
1	33302627	A/C	A	A	A	A	A	A	A	A	A	A	A	A	A	A	A	A	A	A	A	A	A	A	A	A	A	C	A	A	A	A	A	A	A	A	C	A	A	A	A	A	A	A	A	A	A	A	A
1	33346322	G/A	G	A	G	G	G	G	G	G	A	G	G	G	G	G	G	G	G	G	G	G	G	G	G	G	G	G	G	G	G	G	G	G	G	G	G	G	G	G	G	G	G	G	G	G	G	R	G
1	33398977	A/G	A	G	A	G	A	G	A	G	A	G	A	A	A	A	A	A	G	A	A	A	A	A	A	A	A	G	A	G	A	A	A	G	A	G	A	A	A	A	A	A	A	A	G	A	A	A	G
1	33399361	A/C	A	A	A	C	A	C	A	C	A	C	A	A	A	A	A	A	C	A	A	A	A	A	A	A	A	C	A	C	A	A	A	C	A	C	A	A	A	A	A	A	A	A	C	A	A	A	A
1	33411008	T/G	T	T	T	T	T	T	T	T	K	T	T	T	T	T	T	T	T	T	T	G	T	T	T	T	T	T	T	T	T	T	T	T	T	T	T	T	K	T	T	T	T	T	T	T	T	T	T
1	33437738	T/C	T	T	T	T	T	T	T	C	T	C	T	T	T	T	T	T	T	T	T	T	T	T	T	T	T	T	T	T	T	T	T	T	T	C	T	T	T	T	T	T	T	T	T	T	T	T	T
1	33443338	C/T	C	T	C	C	C	C	C	C	T	C	C	C	C	C	C	C	C	C	C	C	C	C	C	C	C	C	C	C	C	C	C	C	C	C	C	C	C	C	C	C	C	C	C	C	C	C	C
1	33445514	G/T	G	G	G	G	G	G	G	T	G	T	G	G	G	G	G	G	G	G	G	G	G	G	G	G	G	G	G	G	G	G	G	G	G	T	G	G	G	G	G	G	G	G	G	G	G	G	G
1	33451869	A/G	A	A	A	A	A	A	A	G	A	G	A	A	A	A	A	A	A	A	A	A	A	A	A	A	A	A	A	A	A	A	A	A	A	G	A	A	A	A	A	A	A	A	A	A	A	A	A
1	33451873	C/T	C	C	C	C	C	C	C	T	C	T	C	C	C	C	C	C	C	C	C	C	C	C	C	C	C	C	C	C	C	C	C	C	C	T	C	C	C	C	C	C	C	C	C	C	C	C	C
1	33466383	C/A	A	C	C	C	C	C	A	C	C	C	C	C	A	A	C	C	C	C	C	A	C	A	A	C	A	C	A	C	C	C	A	C	A	M	C	C	C	C	A	A	A	C	A	C	A	C	A
1	33537874	C/T	C	T	C	C	C	C	C	C	T	C	C	C	C	C	C	C	C	C	C	C	C	C	C	C	C	C	C	C	C	C	C	C	C	C	C	C	C	C	C	C	C	C	C	C	C	C	C
1	33537897	T/C	T	Y	T	T	T	T	T	C	C	C	T	T	T	T	T	T	T	T	T	T	T	T	T	T	T	T	T	T	T	T	Y	T	T	C	T	T	T	T	T	T	T	T	Y	T	T	T	T
1	33538273	G/A	G	G	G	G	G	G	G	A	G	A	G	G	G	G	G	G	G	G	G	G	G	G	G	G	G	G	G	G	G	G	G	G	G	A	G	G	G	G	G	G	G	G	G	G	G	G	G
1	33547736	G/A	G	A	G	G	G	G	G	A	A	A	G	G	G	G	G	G	G	G	G	G	G	G	G	G	G	G	G	G	G	G	G	G	G	A	G	G	G	G	G	G	G	G	G	G	G	G	G
1	33548088	C/T	C	T	C	C	C	C	C	C	T	C	C	C	C	C	C	C	C	C	C	C	C	C	C	C	C	C	C	C	C	C	C	C	C	C	C	C	C	C	C	C	C	C	C	C	C	C	C
1	33562248	T/C	T	C	T	T	T	T	T	C	C	C	T	T	T	T	T	T	T	T	T	T	T	T	T	T	T	T	T	T	T	T	T	T	T	C	T	T	T	T	T	T	T	T	T	T	T	T	T
1	33562255	G/A	G	A	G	G	G	G	G	A	A	A	G	G	G	G	G	G	G	G	G	G	G	G	G	G	G	G	G	G	G	G	G	G	G	A	G	G	G	G	G	G	G	G	G	G	G	G	G
1	33609041	A/G	A	G	A	A	A	A	A	A	G	A	A	A	A	A	A	A	A	A	A	A	A	A	A	A	A	A	A	A	A	A	A	A	A	A	A	A	A	A	A	A	A	A	A	A	A	A	A
1	33615350	C/A	C	A	C	C	C	C	C	C	A	C	C	C	C	C	C	C	C	C	C	C	C	C	C	C	C	C	C	C	C	C	C	C	C	C	C	C	C	C	C	C	C	C	C	C	C	C	C
1	33631783	T/C	T	C	T	T	T	T	T	T	T	T	T	T	T	T	T	T	T	T	T	T	T	T	T	T	T	T	T	T	T	T	T	T	T	T	T	T	T	T	T	T	T	T	T	T	T	T	T
1	33632186	C/A	C	A	C	C	C	C	C	C	A	C	C	C	C	C	C	C	C	C	C	C	C	C	C	C	C	C	C	C	C	C	C	C	C	C	C	C	C	C	C	C	C	C	C	C	C	C	C
1	33686057	G/T	G	T	G	G	G	G	G	G	G	G	G	G	G	G	G	G	G	G	G	G	G	G	G	G	G	G	G	G	G	G	G	G	G	G	G	G	G	G	G	G	G	G	G	G	G	G	G
1	33692147	A/G	A	G	A	A	A	A	A	A	A	A	A	A	A	A	A	A	A	A	A	A	A	A	A	A	A	A	A	A	A	A	A	A	A	A	A	A	A	A	A	A	A	A	A	A	A	A	A
1	33698102	A/G	A	G	A	A	A	A	A	A	G	A	A	A	A	A	A	A	A	A	A	A	A	A	A	A	A	A	A	A	A	A	A	A	A	A	A	A	A	A	A	A	A	A	A	A	A	A	A
1	33700831	C/T	C	T	C	C	C	C	C	C	T	C	C	C	C	C	C	C	C	C	C	C	C	C	C	C	C	C	C	C	C	C	C	C	C	C	C	C	C	C	C	C	C	C	C	C	C	C	C
1	33701309	G/A	G	A	G	G	G	G	G	G	A	G	G	G	G	G	G	G	G	G	G	G	G	G	G	G	G	G	G	G	G	G	G	G	G	G	G	G	G	G	R	G	G	G	G	G	G	G	G
1	33701319	T/G	T	G	T	T	T	T	T	T	G	T	T	T	T	T	T	T	T	T	T	T	T	T	T	T	T	T	T	T	T	T	T	T	T	T	T	T	T	T	K	T	T	T	T	T	T	T	T
1	33701626	T/G	T	T	T	T	T	T	T	T	T	T	T	T	T	T	T	T	T	T	T	T	T	T	T	T	T	T	G	T	T	T	G	K	T	T	T	T	T	T	T	T	T	T	T	K	T	T	T
1	33701646	C/T	C	T	C	C	C	C	C	C	T	C	C	C	C	C	C	C	C	C	C	C	C	C	C	C	C	C	C	C	C	C	C	C	C	C	C	C	C	C	C	C	C	C	C	C	C	C	C
1	33701654	C/A	C	A	C	C	C	C	C	C	A	C	C	C	C	C	C	C	C	C	C	C	C	C	C	C	C	C	C	C	C	C	C	C	C	C	C	C	C	C	C	C	C	C	C	C	C	C	C
1	33744649	A/T	A	T	A	A	A	A	A	A	T	A	A	A	A	A	A	A	A	A	A	A	A	A	A	A	A	A	A	A	A	A	A	A	A	A	A	A	A	A	A	A	A	A	A	A	A	A	A
1	33744990	T/C	T	C	T	T	T	T	T	T	C	T	T	T	T	T	T	T	T	T	T	T	T	T	T	T	T	T	T	T	T	T	T	T	T	T	T	T	T	T	T	T	T	T	T	T	T	T	T
1	33775082	A/G	A	G	A	A	A	A	A	A	G	A	A	A	A	A	A	A	A	A	A	A	A	A	A	A	A	A	A	A	A	A	A	A	A	A	A	A	A	A	A	A	A	A	A	A	A	A	A
1	33775095	T/G	G	T	T	T	T	T	T	T	T	T	T	T	T	T	T	T	T	T	T	T	T	T	T	T	T	T	T	T	T	T	T	T	T	T	T	T	T	T	T	T	T	T	T	T	T	T	T
1	33775432	T/C	T	C	T	T	T	T	T	T	C	T	T	T	T	T	T	T	T	T	T	T	T	T	T	T	T	T	T	T	T	T	T	T	T	T	T	T	T	T	T	T	T	T	T	T	T	T	T
1	33777668	A/G	A	A	A	A	A	A	A	A	A	A	A	A	A	A	A	A	A	A	A	A	A	A	A	A	A	A	A	A	A	A	A	A	A	A	A	A	A	A	A	A	A	A	A	A	A	A	A
1	33851737	A/C	A	C	A	C	A	C	A	C	C	C	A	A	A	A	A	C	C	A	A	A	A	A	A	A	A	C	A	C	A	A	A	C	A	C	A	A	A	A	A	A	A	A	C	A	A	A	C
1	33852112	T/C	T	C	T	T	T	T	T	T	C	T	T	T	T	T	T	T	T	T	T	T	T	T	T	T	T	T	T	T	T	T	T	T	T	C	T	T	T	T	T	T	T	T	T	T	T	T	T
1	33854575	A/G	A	G	A	A	A	A	A	A	G	A	A	A	A	A	A	A	A	A	A	A	A	A	A	A	A	A	A	A	A	A	A	A	A	G	A	A	A	A	A	A	A	A	A	A	A	A	A
1	33864230	A/G	A	G	A	A	A	A	A	A	G	A	A	A	A	A	A	A	A	A	A	A	A	A	A	A	A	A	A	A	A	A	A	A	A	G	A	A	A	A	A	A	A	A	A	A	A	A	A
1	33897088	G/A	G	A	G	G	G	A	G	A	A	G	A	G	G	G	G	A	A	G	G	G	G	G	G	G	G	A	G	G	G	G	G	G	G	G	G	G	G	G	G	G	G	G	G	G	G	G	A
1	33897095	A/C	A	C	C	C	A	C	A	A	C	C	C	C	C	A	A	A	C	A	A	A	A	A	A	A	A	C	A	C	A	A	A	C	A	A	A	A	A	A	A	C	A	A	C	C	A	A	C
1	33960650	T/A	T	A	T	T	T	T	T	T	A	T	T	T	T	T	T	T	T	T	T	T	T	T	T	T	T	T	T	T	T	T	T	T	T	A	T	T	T	T	T	T	T	T	T	T	T	T	T
1	34044445	A/G	A	A	A	A	A	A	A	A	A	A	A	A	A	A	A	A	A	A	A	A	A	A	A	A	R	A	A	A	R	A	A	A	A	A	A	A	A	A	A	A	A	A	A	A	A	A	A
1	34044966	C/T	C	T	C	C	C	C	C	C	T	C	C	C	C	C	C	C	C	C	C	C	C	C	C	C	C	C	C	C	C	C	C	C	C	T	C	C	C	C	C	C	C	C	C	C	C	C	C
1	34044979	T/G	T	G	T	T	T	T	T	T	G	T	T	T	T	T	T	T	T	T	T	T	T	T	T	T	T	T	T	T	T	T	T	T	T	G	T	T	T	T	T	T	T	T	T	T	T	T	T
1	34045391	A/G	A	G	A	A	A	A	A	A	G	A	A	A	A	A	A	A	A	A	A	A	A	A	A	A	A	A	A	A	A	A	A	A	A	G	A	A	A	A	A	A	A	A	A	A	A	A	A
1	34090539	C/T	C	C	C	C	C	C	C	C	C	C	C	C	C	C	C	C	T	C	C	C	C	C	C	C	C	T	C	T	C	C	C	T	C	C	C	C	C	C	C	C	C	C	T	C	C	C	C
1	34145328	T/G	T	T	T	T	T	T	T	T	T	T	T	T	T	T	T	T	T	T	T	T	T	T	T	T	T	T	T	T	T	T	T	T	T	T	T	T	T	T	T	T	T	T	T	T	T	T	T
1	34214658	C/T	C	C	C	T	C	T	C	C	C	C	C	C	C	C	C	T	T	C	C	C	C	C	C	C	C	T	C	T	C	C	C	T	C	C	C	C	C	C	C	C	C	C	T	C	C	C	C
1	34233704	A/G	A	A	R	G	A	A	A	A	A	A	A	A	A	A	A	G	G	A	A	A	A	A	A	A	A	G	A	G	A	A	A	G	A	A	A	A	A	A	A	A	A	A	G	A	A	A	A
1	34250139	T/C	T	T	T	T	T	T	T	T	T	T	T	T	T	T	T	T	T	T	T	T	T	T	T	T	T	T	T	T	T	T	T	T	T	T	T	T	T	T	Y	T	T	T	T	T	T	T	T
1	34260848	T/A	T	T	T	T	T	T	T	T	T	T	T	T	T	T	T	T	T	T	T	T	T	W	T	T	T	T	T	T	T	T	A	T	T	T	T	T	T	T	T	T	T	T	T	T	T	T	T
1	34273670	A/C	A	A	A	A	A	A	A	A	A	A	A	A	A	A	A	A	A	M	A	A	A	A	A	A	A	A	M	A	A	A	A	A	A	A	A	M	A	A	A	A	A	A	A	A	A	A	A
1	34278292	T/C	T	T	T	T	T	T	T	T	T	Y	T	T	T	T	T	T	T	T	T	T	T	Y	T	T	T	T	T	T	T	T	T	T	T	T	T	T	Y	Y	T	T	T	T	T	T	T	T	T
1	34293242	G/C	G	G	G	G	G	G	G	G	G	G	G	G	G	G	G	G	G	G	G	G	G	G	S	G	G	G	C	G	G	G	G	G	G	G	G	C	G	G	G	G	G	G	G	G	G	G	G
1	34313694	A/G	A	A	A	A	A	A	A	A	A	A	A	R	A	A	A	A	A	A	A	A	A	A	R	A	A	A	A	A	A	A	A	A	A	A	A	A	A	A	A	A	G	A	A	A	A	A	A
1	34314070	T/G	T	T	T	T	T	T	T	T	T	T	T	T	T	T	T	T	T	G	T	T	T	T	T	T	T	T	T	T	T	T	T	K	T	T	T	T	K	T	T	T	T	K	T	T	T	T	T
1	34323249	A/T	A	A	A	A	A	A	A	A	A	A	A	A	A	A	A	T	T	A	A	A	A	A	A	A	A	T	A	T	A	A	A	T	A	A	A	A	A	A	A	A	A	A	T	A	A	A	A
1	34332756	A/C	A	A	A	A	A	A	A	A	A	A	A	A	A	A	A	A	A	A	A	A	A	A	A	A	A	A	A	A	A	A	A	A	A	M	A	M	A	A	A	A	A	A	A	A	A	A	A
1	34346335	C/A	C	C	C	C	M	C	C	C	C	C	C	C	C	C	C	C	C	C	C	A	C	C	C	C	C	C	C	C	C	C	C	C	C	C	C	C	C	M	C	C	C	C	C	C	C	C	A
1	34444621	T/G	T	T	T	G	G	G	T	G	G	T	T	T	G	G	T	G	G	G	T	T	T	T	T	T	T	G	T	G	G	T	T	G	G	G	T	T	G	T	T	T	T	T	G	T	G	T	G
1	34482255	C/A	C	C	C	C	C	C	M	C	C	C	C	C	C	C	C	C	C	C	C	C	C	C	C	C	C	C	C	C	C	C	C	C	C	A	C	C	C	C	C	C	A	C	C	C	M	C	C
1	34490173	T/G	T	T	T	K	T	K	T	K	T	T	T	T	T	T	T	T	T	G	T	T	T	T	T	T	T	T	T	T	T	T	T	T	T	K	T	T	T	K	T	T	T	T	T	T	T	G	T
1	34545219	G/A	G	A	G	G	G	G	G	G	A	G	G	G	G	G	G	G	G	G	G	G	G	G	G	G	G	G	G	G	G	G	G	G	G	A	G	G	G	G	G	G	G	G	G	G	G	G	G
1	34563479	C/T	C	C	C	C	C	T	C	C	C	T	C	C	C	C	C	T	C	C	C	C	C	C	C	C	C	T	C	T	C	C	C	C	C	C	C	C	C	C	C	C	C	C	C	C	C	C	C
1	34598142	T/G	T	T	T	T	T	T	T	T	T	T	T	T	G	T	T	T	T	T	T	T	T	T	T	T	G	T	T	T	T	T	G	T	G	T	T	T	T	T	T	T	K	T	T	T	K	T	T
1	34598143	G/A	G	G	G	G	G	G	G	G	G	G	G	G	G	G	G	G	G	G	G	G	G	G	G	G	G	G	G	G	G	G	G	G	G	G	G	G	G	A	A	G	G	G	G	G	G	G	G
1	34598155	C/T	C	C	C	C	C	C	C	C	C	C	C	C	C	C	C	C	C	C	C	C	C	C	C	C	C	C	C	C	C	C	C	C	C	C	C	C	C	T	T	C	C	C	C	C	C	C	C
1	34678248	C/A	C	C	C	C	C	M	C	C	C	C	C	C	C	C	C	C	C	C	C	C	M	C	C	M	C	M	C	C	C	C	C	C	C	C	C	C	C	C	C	C	C	C	C	C	C	C	C
1	34709845	T/G	T	T	T	G	T	G	T	G	T	G	T	T	T	T	T	G	T	T	T	T	T	T	T	T	T	G	T	G	T	T	T	G	T	T	T	T	T	T	T	T	T	T	G	T	T	T	T
1	34743152	C/G	C	C	C	C	C	C	C	C	C	C	C	C	G	C	C	C	C	C	C	C	C	C	C	C	G	C	C	C	C	C	C	C	C	C	C	C	C	C	C	C	C	C	C	C	C	C	C
1	34756384	G/A	G	G	G	A	G	A	G	G	G	G	G	G	G	G	G	A	A	G	G	G	G	G	G	G	G	A	G	G	G	G	G	A	G	G	G	G	G	G	G	G	G	G	A	G	G	G	G
1	34994390	C/T	C	C	C	C	C	C	C	C	C	C	C	C	C	C	C	C	C	C	C	C	C	C	C	C	C	C	C	C	C	C	C	C	C	C	C	C	C	C	C	C	C	C	C	C	C	C	C
1	35001954	C/T	C	C	C	C	C	C	C	T	C	T	C	C	C	C	C	C	C	C	C	C	C	C	C	C	C	C	C	C	C	C	C	C	C	C	C	C	C	C	C	C	C	C	C	C	C	C	C
1	35016685	A/G	A	A	A	G	A	A	A	A	A	A	A	A	A	A	A	A	A	A	A	G	A	A	A	A	A	A	A	A	A	A	A	A	A	A	A	A	A	A	A	A	A	R	A	A	A	A	R
1	35016954	T/G	T	K	G	G	T	T	T	T	T	T	T	T	T	T	T	T	T	T	T	T	T	T	T	T	K	T	T	T	T	T	T	T	T	T	T	T	T	T	T	T	K	T	T	T	T	G	T
1	35016959	T/G	T	K	T	T	T	T	T	K	T	T	T	T	T	T	T	T	T	T	T	T	G	T	T	T	T	T	T	T	T	T	T	T	T	T	T	T	T	T	T	T	K	T	T	T	T	G	T
1	35020322	C/T	C	C	C	C	T	C	C	C	C	Y	C	C	C	C	C	C	C	C	C	C	C	C	C	C	C	C	T	C	C	C	T	C	C	C	C	C	C	C	C	C	C	C	C	C	C	C	T
1	35032944	A/C	A	A	A	A	A	M	A	A	A	A	A	A	A	A	A	A	A	A	A	A	C	M	A	A	A	A	A	A	A	A	A	A	A	A	A	A	A	A	C	A	A	A	A	A	A	A	A
1	35045519	G/T	G	G	G	T	G	T	G	G	G	G	G	G	G	G	G	T	T	G	G	G	G	G	G	G	G	T	G	T	G	G	G	T	K	G	G	G	G	G	G	G	G	G	T	G	G	G	G
1	35050811	T/G	T	T	T	T	T	T	T	T	T	T	T	T	T	T	T	G	T	T	T	T	T	G	T	T	T	T	T	T	T	T	G	K	T	T	T	T	T	T	T	T	T	T	T	T	T	T	T
1	35111251	G/T	G	G	G	G	G	G	G	G	G	G	T	K	G	G	G	G	G	G	G	G	G	G	G	G	G	G	G	G	G	G	G	G	T	G	G	G	G	G	K	G	G	G	G	G	G	G	G
1	35267411	G/A	G	G	G	G	R	G	G	G	G	G	G	G	G	G	R	G	G	G	G	R	G	G	G	G	G	G	R	G	G	G	G	G	G	G	G	R	G	G	G	G	G	G	G	G	G	G	G
1	35269644	A/C	A	A	A	A	A	A	A	A	A	A	A	A	A	C	A	A	A	M	A	A	A	A	A	A	A	A	A	C	A	A	A	A	A	A	A	M	A	A	A	A	A	A	A	A	A	A	A
1	35274315	G/A	G	A	G	A	G	A	G	G	A	G	G	G	G	G	G	A	A	G	G	G	G	G	G	G	G	A	G	A	G	G	G	A	G	A	G	G	G	G	G	G	G	G	A	G	G	G	A
1	35280516	T/G	T	T	T	T	T	T	T	T	K	T	T	T	T	T	T	T	T	T	T	T	T	T	T	T	T	T	T	T	T	T	T	T	T	T	T	T	T	T	T	T	T	T	K	T	T	T	T
1	35280529	G/C	G	G	G	G	G	C	G	G	G	G	G	G	G	G	G	G	G	G	G	G	G	G	G	G	G	G	G	G	G	G	G	G	G	G	G	S	G	G	G	G	S	G	G	S	G	G	G
1	35312870	G/T	G	T	G	T	G	K	G	G	T	G	G	G	G	G	G	T	T	G	G	G	G	G	G	G	G	K	G	T	G	G	G	T	G	T	G	G	G	G	G	G	G	G	T	G	G	G	T
1	35321708	C/T	C	C	C	T	C	T	C	C	C	C	C	C	C	C	C	T	T	C	C	C	C	C	C	C	C	Y	C	T	C	C	C	T	C	C	C	C	C	C	C	C	C	C	T	C	C	C	C
1	35341847	C/T	C	T	C	T	C	T	C	T	T	C	C	C	C	C	C	T	T	C	C	C	C	C	C	C	C	T	C	T	C	C	C	T	C	T	C	C	C	C	C	C	C	C	T	C	C	C	C
1	35342159	A/C	A	C	A	C	A	C	A	C	C	C	A	A	A	A	A	C	C	A	A	A	A	A	A	A	A	C	A	C	A	A	A	C	A	C	A	A	A	A	A	A	A	A	C	A	A	A	A
1	35406062	T/C	T	C	T	C	T	C	T	C	C	T	T	T	T	T	T	C	C	T	T	T	T	T	T	T	T	C	T	C	T	T	T	C	T	C	T	T	T	T	T	T	T	T	C	T	T	T	T
1	35406496	G/A	G	A	G	A	G	A	G	A	A	G	G	G	G	G	G	A	A	G	G	G	G	G	G	G	G	A	G	A	G	G	G	A	G	A	G	G	G	G	G	G	G	G	A	G	G	G	G
1	35411432	T/G	T	G	T	G	T	G	T	G	G	G	T	T	T	T	T	G	G	T	T	T	T	T	T	T	T	G	T	G	T	T	T	G	T	G	T	T	T	T	T	T	T	T	G	T	T	T	T
1	35414220	G/A	G	G	G	A	G	A	G	G	G	G	G	G	G	G	G	A	A	G	G	G	G	G	G	G	G	A	G	A	G	G	G	A	G	G	G	G	G	G	G	G	G	G	A	G	G	G	G
1	35414250	T/C	Y	T	T	T	T	T	T	T	T	T	T	T	T	T	T	T	T	T	T	T	T	T	T	Y	T	T	T	T	T	T	T	T	T	T	T	T	T	Y	T	T	T	T	T	T	T	T	T
1	35414257	G/T	G	G	G	G	G	G	G	G	G	G	G	K	G	K	T	G	G	G	G	G	G	G	G	G	G	G	K	K	G	G	G	G	G	G	G	G	G	G	G	G	G	G	K	G	K	G	G
1	35415464	A/C	A	C	A	C	A	C	A	C	C	C	A	A	A	A	A	C	C	A	A	A	A	A	A	A	A	C	A	C	A	A	A	C	A	C	A	A	A	A	A	A	A	A	C	A	A	A	A
1	35452673	G/A	G	G	G	A	G	A	G	G	G	G	G	G	G	G	G	A	A	G	G	G	G	G	G	G	G	A	G	A	G	G	G	A	G	G	G	G	G	G	G	G	G	G	A	G	G	G	G
1	35471698	T/C	T	T	T	T	T	T	T	T	T	Y	T	T	T	T	T	T	T	T	Y	T	T	T	T	T	T	T	T	T	T	T	T	T	T	T	T	C	T	T	T	T	T	T	T	T	T	T	T
1	35521699	T/G	G	T	T	T	K	T	T	T	T	T	T	T	T	T	T	T	T	T	T	T	T	T	T	K	T	T	T	T	T	T	T	T	T	T	T	T	T	T	T	T	T	T	T	T	T	T	T
1	35589523	A/T	A	A	A	A	A	A	A	T	A	T	A	A	A	A	A	A	A	A	A	A	A	A	A	A	A	A	A	A	A	A	A	A	A	A	A	A	A	A	A	A	A	A	A	A	A	A	A
1	35591089	A/G	A	A	G	R	G	A	A	A	A	A	A	A	A	A	A	A	A	A	A	A	A	A	A	A	A	A	A	A	A	A	A	A	A	A	A	A	A	A	A	A	A	A	A	G	A	A	A
1	35628056	C/A	C	C	A	C	C	C	A	C	C	C	C	C	C	A	A	C	C	C	C	C	C	C	A	A	C	C	C	C	C	C	C	C	A	C	A	C	C	A	A	C	C	C	C	A	C	C	C
1	35628064	A/G	A	A	A	A	A	A	A	A	A	A	G	A	A	A	A	A	A	A	A	A	A	A	A	G	A	A	A	A	A	A	A	A	A	A	A	A	A	A	A	A	A	A	A	A	A	A	A
1	35635428	A/G	A	G	A	G	A	G	A	G	G	G	A	A	A	A	A	G	G	A	A	A	A	A	A	A	A	G	A	G	A	A	A	G	A	G	A	A	A	A	A	G	A	A	G	A	A	A	G
1	35655284	A/G	A	G	A	G	A	G	A	G	G	G	A	A	A	A	A	G	G	A	A	A	A	A	A	A	A	G	A	G	A	A	A	G	A	G	A	A	A	A	A	G	A	A	G	A	A	A	G
1	35824487	C/A	C	C	C	C	C	C	C	C	C	C	C	C	C	C	C	C	C	C	C	C	C	C	C	C	C	C	M	C	A	A	C	C	M	C	C	C	C	C	C	C	C	C	C	M	C	C	C
1	36006656	A/C	C	A	A	C	A	C	C	C	A	C	A	A	A	A	A	A	C	A	A	A	A	A	A	A	A	C	A	C	A	A	A	C	A	A	A	A	A	A	A	C	A	A	C	A	A	A	C
1	36006991	G/A	A	G	G	A	G	A	A	G	G	G	G	G	G	G	G	G	A	G	G	G	G	G	G	G	G	A	G	A	G	G	G	A	G	R	G	G	R	G	G	A	G	G	A	G	G	G	A
1	36047970	T/C	C	T	T	C	T	C	C	C	T	C	T	T	T	T	T	T	C	T	T	T	T	T	T	T	T	C	T	C	T	T	T	C	T	T	T	T	T	T	T	C	T	T	C	T	T	T	C
1	36048309	A/G	A	A	A	A	A	A	A	A	A	A	A	A	G	A	A	A	A	G	A	A	A	G	A	A	G	A	A	A	A	A	A	A	A	A	A	A	A	A	A	A	A	A	A	A	A	A	A
1	36053212	G/A	A	G	G	A	G	A	A	A	G	A	G	G	G	G	G	G	A	G	G	G	G	G	G	G	G	A	G	A	G	G	G	A	G	G	G	G	G	G	G	A	G	G	A	G	G	G	A
1	36217193	A/C	A	C	A	A	A	A	A	A	A	A	A	A	A	A	A	A	A	A	A	A	A	A	A	A	A	A	A	A	A	A	A	A	A	A	A	A	A	A	A	A	A	A	A	A	A	C	A
1	36246832	T/G	T	T	T	K	T	T	T	T	K	T	T	T	T	T	T	K	T	T	T	T	T	T	T	T	T	T	T	T	T	T	T	T	T	T	T	T	T	T	T	T	T	K	T	T	T	T	T
1	36297834	G/T	G	G	G	G	G	G	G	G	G	G	G	G	G	G	G	G	G	G	G	G	G	G	G	G	G	G	G	G	G	G	G	G	G	K	G	G	K	G	G	G	G	G	G	G	G	G	G
1	36297835	T/G	T	T	T	T	T	T	T	T	T	T	T	T	T	T	T	T	T	T	T	T	T	T	T	T	T	T	T	T	T	T	T	T	T	T	T	T	T	K	T	T	T	T	T	K	T	T	T
1	36297837	T/G	T	T	T	T	T	T	T	T	T	T	T	T	T	T	T	T	T	T	T	T	T	T	T	T	T	T	T	T	T	T	G	T	T	T	T	T	T	T	T	T	T	T	T	T	T	T	T
1	36338219	A/C	A	A	A	A	A	M	A	A	A	A	A	A	A	A	A	A	A	A	A	A	A	A	A	A	A	A	A	M	A	A	A	A	C	A	A	M	A	A	A	A	A	C	A	A	A	A	A
1	36492421	A/C	A	A	A	C	A	A	A	A	A	A	A	A	A	A	A	A	A	M	A	A	A	A	A	A	A	A	A	A	A	A	A	A	A	A	A	M	A	A	A	A	A	A	A	A	A	A	A
1	36592367	G/T	G	G	G	G	G	G	G	G	G	G	G	G	G	G	G	G	G	G	G	G	G	G	G	G	G	G	G	G	G	G	G	G	G	G	G	G	G	G	G	G	G	G	G	G	G	G	T
1	36831261	T/G	G	T	T	K	T	T	T	T	T	T	T	T	T	T	T	T	T	T	T	T	T	T	T	T	T	T	T	T	T	T	T	T	T	T	T	T	T	T	T	T	K	T	T	T	T	T	T
1	36834997	T/C	T	T	T	T	T	T	T	T	T	T	T	T	T	T	T	T	T	T	T	T	T	T	T	T	T	T	T	T	T	T	T	C	T	T	T	T	T	T	T	T	T	T	T	T	T	T	T
1	36889020	A/G	A	A	A	A	A	A	A	G	A	A	A	A	A	A	A	A	A	A	A	A	A	A	A	A	A	A	A	A	A	A	A	A	A	A	A	A	R	A	A	A	A	A	A	A	A	A	A
1	37100272	T/C	C	T	T	C	T	C	C	C	T	C	T	T	T	T	T	T	C	T	T	T	T	T	T	T	T	C	T	C	T	T	T	C	T	C	T	T	T	T	T	C	T	T	C	T	T	T	C
1	37140261	C/T	T	C	C	T	C	T	T	C	C	C	C	C	C	C	C	C	T	C	C	C	C	Y	C	C	C	T	C	T	C	C	C	T	C	T	C	C	C	C	C	T	Y	C	T	C	C	C	T
1	37146219	C/T	C	C	Y	C	C	C	C	C	Y	C	C	C	C	C	C	C	C	C	C	C	C	C	C	C	C	C	C	C	C	C	C	Y	C	C	C	C	C	C	C	C	C	C	C	C	C	Y	C
1	37146224	A/G	A	A	A	A	A	A	A	A	A	A	A	A	A	A	A	A	A	A	A	A	A	A	A	A	A	A	A	A	A	A	A	A	A	R	A	A	A	A	A	A	A	A	A	A	A	A	A
1	37195968	G/A	A	G	G	A	G	A	A	G	G	G	G	G	G	G	G	G	A	G	G	G	G	G	G	G	G	A	G	A	G	G	G	A	G	A	G	G	G	G	G	A	G	G	A	G	G	G	A
1	37239582	T/G	G	G	T	G	T	G	G	T	T	T	T	T	T	T	T	T	G	T	T	T	T	T	T	T	T	G	T	G	T	T	T	G	T	G	T	T	T	T	T	G	T	T	G	T	T	T	G
1	37259247	T/C	T	T	T	T	T	C	T	Y	T	T	T	T	T	T	T	T	T	T	T	T	T	T	T	T	T	T	T	T	T	T	T	T	T	T	T	T	T	T	T	C	T	T	T	T	T	T	T
1	37299013	C/G	C	C	C	C	C	C	C	C	C	C	C	C	C	C	C	C	C	C	C	C	C	C	S	G	C	C	C	C	C	C	C	C	C	C	C	G	C	C	C	C	C	S	C	C	C	C	C
1	37299018	C/A	C	C	C	C	M	M	A	C	C	A	C	C	C	C	C	C	C	C	C	C	C	M	C	C	C	C	C	A	C	C	C	C	C	C	C	C	C	C	C	C	C	C	C	C	C	C	C
1	37300438	C/T	T	T	C	T	C	T	T	T	C	T	C	C	C	C	C	C	T	C	C	C	C	C	C	C	C	T	C	T	C	C	C	T	C	T	C	C	C	C	C	T	C	C	T	C	C	C	T
1	37300844	A/G	G	G	A	G	A	G	G	A	A	A	A	A	A	A	A	A	G	A	A	A	A	A	A	A	A	G	A	G	A	A	A	G	A	G	A	A	A	A	A	G	A	A	G	A	A	A	G
1	37300876	A/G	G	G	A	G	A	G	G	A	A	A	A	A	A	A	A	A	G	A	A	A	A	A	A	A	A	G	A	G	A	A	A	G	A	G	A	A	A	A	A	G	A	A	G	A	A	A	G
1	37303524	G/A	A	A	G	A	G	A	A	G	G	G	G	G	G	G	G	G	A	G	G	G	G	G	G	G	G	A	G	A	G	G	G	A	G	A	G	G	G	G	G	A	G	G	A	G	G	G	A
1	37305314	T/C	T	C	T	T	T	T	T	T	T	T	T	T	T	T	T	T	T	T	T	T	T	T	T	T	T	T	T	T	T	T	T	T	T	C	T	T	T	T	T	T	T	T	T	T	T	T	C
1	37374452	T/C	C	C	T	Y	T	T	C	C	T	C	T	T	T	T	T	T	C	T	T	T	T	T	T	T	T	C	T	C	T	T	T	C	T	C	T	T	T	T	T	C	T	T	C	T	T	T	C
1	37374456	A/C	C	C	A	M	A	A	C	C	A	C	A	A	A	A	A	A	C	A	A	A	A	A	A	A	A	C	A	C	A	A	A	C	A	C	A	A	A	A	A	C	A	A	C	A	A	A	C
1	37374881	G/A	A	A	G	A	G	G	A	A	G	A	G	G	G	G	G	G	A	G	G	G	G	G	G	G	G	A	G	A	G	G	G	A	G	A	G	G	G	G	G	A	G	G	A	G	G	G	A
1	37374889	A/G	G	G	A	G	A	A	G	G	A	G	A	A	A	A	A	A	G	A	A	A	A	A	A	A	A	G	A	G	A	A	A	G	A	G	A	A	A	A	A	G	A	A	G	A	A	A	G
1	37379582	A/C	C	C	A	C	A	A	C	C	A	C	A	A	A	A	A	A	C	A	A	A	A	A	A	A	A	C	A	C	A	A	A	C	A	C	A	A	A	A	A	C	A	A	C	A	A	A	C
1	37400658	G/A	A	A	G	A	G	G	A	G	G	G	G	G	G	G	G	G	A	G	G	G	G	G	G	G	G	A	G	A	G	G	G	A	G	A	G	G	G	G	G	A	G	G	A	G	G	G	A
1	37433374	C/T	T	T	C	T	C	T	T	C	C	C	C	C	C	C	C	C	T	T	C	C	T	C	C	C	C	T	C	T	C	T	T	T	C	T	C	T	C	C	C	T	C	C	T	T	C	C	T
1	37433414	C/G	C	C	C	C	C	C	C	C	C	C	C	C	C	C	C	C	S	G	C	C	G	C	C	C	C	C	C	C	C	C	G	C	C	C	C	C	C	C	C	C	C	C	C	G	C	C	C
1	37433415	G/C	G	G	G	G	G	G	G	G	C	G	G	G	G	G	G	C	G	G	G	G	G	G	G	G	G	G	C	G	C	G	G	G	G	S	G	G	G	G	G	G	G	G	G	G	G	G	G
1	37484133	C/A	A	A	C	A	C	C	A	C	C	C	C	C	C	C	C	C	A	C	C	C	C	C	C	C	C	A	C	A	C	C	C	A	C	A	C	C	C	C	C	A	C	C	A	C	C	C	A
1	37541397	A/C	A	A	A	A	A	A	A	A	A	A	A	A	A	A	A	C	A	A	A	A	A	A	A	A	A	A	C	A	A	A	A	A	A	M	A	A	A	A	A	A	A	A	A	A	A	A	A
1	37606953	G/A	G	G	A	G	R	A	G	G	G	G	G	G	G	G	G	G	G	G	G	G	G	R	G	G	G	G	G	G	G	G	G	G	G	G	G	G	G	G	G	G	G	G	G	G	G	G	R
1	37660008	T/C	C	C	T	C	T	T	C	T	T	T	T	T	T	T	T	T	C	T	T	T	T	T	T	T	T	C	T	C	T	T	T	C	T	C	T	T	T	T	T	C	T	T	C	T	T	T	C
1	37683982	C/T	T	T	C	T	C	C	T	C	C	C	C	C	C	C	C	C	T	C	C	Y	C	C	C	C	C	T	C	T	C	C	C	T	C	T	C	C	C	C	C	T	C	C	T	C	C	C	T
1	37734964	T/C	C	C	T	C	T	T	C	T	T	T	T	T	T	T	T	T	C	T	T	T	T	T	T	T	T	C	T	C	T	T	T	C	T	C	T	T	T	T	T	C	T	T	C	T	T	T	C
1	37734994	A/C	A	A	A	A	A	A	M	A	M	M	A	A	A	A	A	A	A	A	A	A	A	A	A	A	A	A	A	A	A	A	A	A	A	A	A	A	A	A	A	A	A	A	M	A	A	A	A
1	37734998	A/C	A	A	A	A	A	A	A	A	A	M	A	A	A	A	A	M	A	A	A	A	A	A	A	A	A	A	A	A	A	A	A	A	M	A	A	A	A	A	A	A	A	A	A	A	A	A	A
1	37735000	T/C	Y	T	C	T	T	T	T	T	T	T	T	T	T	T	T	Y	T	T	T	C	T	T	T	T	T	T	Y	T	T	T	T	T	T	T	T	T	T	T	T	T	T	C	T	T	T	T	Y
1	37743143	C/T	T	T	C	T	C	C	T	C	C	C	C	C	C	C	C	C	T	C	C	C	C	C	C	C	C	T	C	T	C	C	C	T	C	T	C	C	C	C	C	T	C	C	T	C	C	C	T
1	37774814	T/C	C	C	T	C	T	T	C	T	T	T	T	T	T	T	T	T	C	T	T	T	T	T	T	T	T	C	T	C	T	T	T	C	T	C	T	T	T	T	T	C	T	T	C	T	T	T	C
1	37775135	C/T	T	T	C	T	C	C	T	C	C	C	C	C	C	C	C	C	T	C	C	C	C	C	C	C	C	T	C	T	C	C	C	T	C	T	C	Y	C	C	C	T	C	C	T	C	C	C	T
1	37779900	G/A	A	A	G	A	G	G	A	G	G	G	G	G	G	G	G	G	A	G	G	G	G	G	G	G	G	A	G	A	G	G	G	A	G	A	G	G	G	G	G	A	G	G	A	G	G	G	A
1	37781341	C/T	T	T	C	T	C	C	T	C	C	C	C	C	C	C	C	C	T	C	C	C	C	C	C	C	C	T	C	T	C	C	C	T	C	T	C	C	C	C	C	T	C	C	T	C	C	C	T
1	37991278	T/G	T	T	T	T	G	G	T	T	T	T	T	T	T	T	T	T	T	T	T	T	T	T	T	T	T	T	T	T	T	T	G	T	T	T	T	T	T	T	T	T	T	T	T	T	T	T	T
1	38015793	A/C	A	A	A	M	A	A	A	A	A	A	A	A	A	A	A	A	A	A	A	A	A	A	A	A	A	A	A	A	A	A	A	A	A	A	A	A	A	A	A	A	A	A	A	A	A	A	A
1	38106354	A/G	G	A	A	G	A	A	G	A	A	A	A	A	A	A	A	A	G	A	A	A	A	A	A	A	A	G	A	G	A	A	A	G	A	A	A	A	A	A	A	G	A	A	G	A	A	A	A
1	38108686	C/T	T	C	C	T	C	C	T	C	C	C	C	C	C	C	C	C	T	C	C	C	T	C	C	C	C	T	C	T	C	C	C	T	C	C	C	C	T	C	C	T	C	C	T	Y	C	C	Y
1	38109056	T/C	C	C	T	C	T	T	C	T	C	T	T	T	T	T	T	T	C	T	T	T	T	T	T	T	T	C	T	C	T	T	T	C	T	C	T	T	T	T	T	C	T	T	C	T	T	T	Y
1	38109068	G/A	A	G	G	A	G	G	A	G	G	G	G	G	G	G	G	G	A	G	G	G	G	G	G	G	G	A	G	A	G	G	G	A	G	G	G	G	G	G	G	A	G	G	A	G	G	G	R
1	38110996	T/A	T	A	T	T	T	T	T	T	A	T	T	T	T	T	T	T	T	T	T	T	T	T	T	T	T	T	T	T	T	T	T	T	T	A	T	T	T	T	T	T	T	T	T	T	T	T	T
1	38111370	G/A	A	G	G	A	G	G	A	G	G	G	G	G	G	G	G	G	A	G	G	G	G	G	G	G	G	A	G	A	G	G	G	A	G	G	G	G	G	G	G	A	G	G	A	G	G	G	G
1	38150820	C/T	C	T	C	C	C	C	C	C	T	C	C	C	C	C	C	C	C	C	C	C	C	C	C	C	C	C	C	C	C	C	C	C	C	T	C	C	C	C	C	C	C	C	C	C	C	C	C
1	38156685	T/C	C	T	T	C	T	T	C	T	T	T	T	T	T	T	T	T	C	T	T	T	T	T	T	T	T	C	T	C	T	T	T	C	T	T	T	T	T	T	T	C	T	T	C	T	T	T	T
1	38170127	T/C	T	C	T	T	T	T	T	T	C	T	T	T	T	T	T	T	T	T	T	T	T	T	T	T	T	T	T	T	T	T	T	T	T	C	T	T	T	T	T	T	T	T	T	T	T	T	T
1	38190884	G/C	G	C	G	G	G	G	G	G	C	G	G	G	G	G	G	G	G	G	G	G	G	G	G	G	G	G	G	G	G	G	G	G	G	C	G	G	G	G	G	G	G	G	G	G	G	G	G
1	38215206	G/C	G	C	G	G	G	G	G	G	C	G	G	G	G	G	G	G	G	G	G	G	G	G	G	G	G	G	G	G	G	G	G	G	G	C	G	G	G	G	G	G	G	G	G	G	G	G	G
1	38215228	T/A	T	A	T	T	T	T	T	T	A	T	T	T	T	T	T	T	T	T	T	T	T	T	T	T	T	T	T	T	T	T	T	T	T	A	T	T	T	T	T	T	T	T	T	T	T	T	T
1	38215573	A/C	A	C	A	A	A	A	A	A	C	A	A	A	A	A	A	A	A	A	A	A	A	A	A	A	A	A	A	A	A	A	A	A	A	C	A	A	A	A	A	A	A	A	A	A	A	A	A
1	38219893	T/C	C	C	T	C	T	T	C	T	T	T	T	T	T	T	T	T	C	T	T	T	T	T	T	T	T	C	T	C	T	T	T	C	T	T	T	T	T	T	T	C	T	T	C	T	T	T	T
1	38256813	G/T	G	G	G	G	G	G	G	G	G	G	G	G	G	G	G	G	G	G	G	G	G	G	G	G	G	G	G	G	G	G	G	K	G	G	G	G	G	G	K	G	K	G	G	K	G	G	G
1	38299033	G/A	G	A	G	G	G	G	G	G	A	G	G	G	G	G	G	G	G	G	G	G	G	G	G	G	G	G	G	G	G	G	G	G	G	A	G	G	G	G	G	G	G	G	G	G	G	G	G
1	38321289	A/C	A	C	A	A	A	A	A	A	C	A	A	A	A	A	A	A	A	A	A	A	A	A	A	A	A	A	A	A	A	A	A	A	A	C	A	A	A	A	A	A	A	A	A	A	A	A	A
1	38321290	C/A	C	A	C	C	C	C	C	C	A	C	C	C	C	C	C	C	C	C	C	C	C	C	C	C	C	C	C	C	C	C	C	C	C	A	C	C	C	C	C	C	C	C	C	C	C	C	C
1	38321292	A/C	A	C	A	A	A	A	A	A	C	A	A	A	A	A	A	A	A	A	A	A	A	A	A	A	A	A	A	A	A	A	A	A	A	C	A	A	A	A	A	A	A	A	A	A	A	A	A
1	38337423	T/C	C	T	T	C	T	T	C	T	T	T	T	T	T	C	T	T	C	T	T	T	T	T	T	T	T	C	T	C	T	C	T	C	T	T	T	T	T	T	T	C	T	T	C	C	C	T	C
1	38437508	C/A	A	A	C	A	C	C	A	C	A	C	C	C	C	C	C	C	A	C	C	C	C	C	C	C	C	A	C	A	C	C	C	A	C	A	C	C	C	C	C	A	C	C	A	C	C	C	A
1	38447005	G/T	T	G	G	T	G	G	T	G	K	G	G	G	G	G	G	G	T	G	G	T	G	G	G	G	G	T	G	T	G	G	G	T	G	G	G	G	G	G	G	T	G	G	T	G	G	G	G
1	38467255	C/T	T	C	C	T	C	C	T	C	C	C	C	C	C	C	C	C	T	C	C	C	C	C	C	C	C	T	C	T	C	C	C	T	C	C	C	C	C	C	C	T	C	C	T	C	C	C	C
1	38501883	A/C	C	C	A	C	A	A	C	A	C	A	A	A	A	A	A	A	C	A	A	A	A	A	A	A	A	C	A	C	A	A	A	C	A	C	A	A	A	A	A	C	A	A	C	A	A	A	A
1	38511351	T/C	C	C	T	C	T	T	C	T	C	T	T	T	T	T	T	T	C	T	T	T	T	T	T	T	T	C	T	C	T	T	T	C	T	C	T	T	T	T	T	C	T	T	C	T	T	T	C
1	38511370	A/C	A	A	A	A	A	A	A	A	M	A	M	A	A	A	A	A	A	A	A	A	A	A	A	A	A	A	A	A	A	A	A	M	A	A	A	A	A	A	A	A	M	A	A	M	A	A	A
1	38532643	C/T	C	C	C	C	C	C	C	C	C	C	C	C	C	C	C	C	C	C	C	C	C	C	C	C	C	C	C	C	C	C	C	C	C	C	C	T	C	C	C	C	C	C	C	C	C	C	C
1	38533768	T/A	T	T	T	T	T	T	W	T	T	T	T	T	T	T	T	T	T	T	T	T	T	T	T	T	T	T	T	T	T	T	W	T	T	T	T	T	T	T	T	T	A	T	W	T	T	T	T
1	38533771	C/A	C	C	C	C	C	C	M	C	C	C	C	C	C	C	C	C	C	C	C	C	C	C	C	C	C	C	C	C	C	C	M	C	C	C	C	C	C	C	C	C	A	C	M	C	C	C	C
1	38533772	A/C	A	A	A	A	A	A	A	A	A	A	A	A	C	A	A	A	A	A	A	A	A	A	A	A	A	A	A	A	A	A	A	C	A	A	A	M	C	A	A	A	A	A	A	C	A	A	A
1	38534133	C/T	C	T	C	C	C	C	C	C	T	C	C	C	C	C	C	C	C	C	C	C	C	C	C	C	C	C	C	C	C	C	C	C	C	T	C	C	C	C	C	C	C	C	C	C	C	C	C
1	38537781	G/C	C	G	G	C	G	G	C	G	G	G	G	G	G	G	G	G	C	G	G	G	G	G	G	G	G	C	G	C	G	G	G	C	G	G	G	G	G	G	G	C	G	G	C	G	G	G	G
1	38556437	C/G	C	G	C	C	C	C	C	C	G	C	C	C	C	C	C	C	C	C	C	C	C	C	C	C	C	C	C	C	C	C	C	C	C	G	C	C	C	C	C	C	C	C	C	C	C	C	C
1	38556801	A/G	A	G	A	A	A	A	A	A	G	A	A	A	A	A	A	A	A	A	A	A	A	A	A	A	A	A	A	A	A	A	A	A	A	G	A	A	A	A	A	A	A	A	A	A	A	A	A
1	38556820	T/C	T	C	T	T	T	T	T	T	C	T	T	T	T	T	T	T	T	T	T	T	T	T	T	T	T	T	T	T	T	T	T	T	T	C	T	T	T	T	T	T	T	T	T	T	T	T	T
1	38568725	C/T	T	C	C	T	C	C	T	C	C	C	C	C	C	C	C	C	T	C	C	C	C	C	C	C	C	T	C	T	C	C	C	T	C	C	C	C	C	C	C	T	C	C	T	C	C	C	C
1	38589075	G/T	G	G	G	G	K	G	G	G	G	G	G	G	G	G	G	T	G	G	G	G	G	K	G	G	G	G	G	G	G	G	G	K	G	G	G	G	G	G	G	G	G	G	G	G	G	G	G
1	38589081	G/A	G	A	G	G	G	G	G	G	A	G	G	G	G	G	G	G	G	G	G	G	G	G	G	G	G	G	G	G	G	G	G	G	G	A	G	G	G	G	G	G	G	G	G	G	G	G	G
1	38673752	T/G	T	G	T	T	T	T	T	T	G	T	T	G	T	T	T	T	T	T	T	T	T	T	T	T	T	T	T	T	T	T	T	T	T	G	T	T	T	T	T	T	T	K	T	T	T	T	T
1	38701227	A/C	A	A	A	A	A	A	A	A	A	A	A	A	A	A	A	A	A	A	A	A	A	A	A	A	A	A	A	A	A	A	C	A	A	A	A	A	A	A	A	A	A	A	M	A	A	A	A
1	38701231	A/C	A	A	A	A	A	A	A	A	A	A	C	A	A	A	A	A	A	A	A	A	A	A	A	A	A	A	A	A	A	A	A	A	A	A	A	A	A	A	A	A	A	A	A	A	A	A	A
1	38701621	C/T	T	C	C	T	C	C	T	C	C	C	C	C	C	C	C	C	Y	C	C	C	C	C	C	C	C	T	C	T	C	C	C	T	C	C	C	C	C	C	C	T	C	C	T	C	C	C	T
1	38701623	G/A	G	G	G	G	G	G	G	G	G	G	A	G	G	G	A	G	G	G	G	G	G	G	A	G	G	G	G	G	G	G	A	G	G	G	G	G	G	R	G	G	R	G	G	G	A	G	G
1	38742920	C/A	C	C	C	C	M	C	C	C	C	C	C	C	C	C	C	C	C	C	C	C	C	C	C	C	C	C	C	C	C	C	C	C	C	C	C	C	M	C	C	C	C	M	C	C	C	M	C
1	38742930	C/T	C	C	C	C	C	T	C	C	Y	C	C	C	C	C	C	C	C	C	C	C	C	C	C	C	C	C	C	Y	C	C	C	C	C	C	C	C	Y	Y	C	C	C	Y	C	C	C	C	C
1	38746306	T/G	T	T	T	G	T	T	T	T	T	T	T	T	T	T	T	T	T	T	T	T	T	G	T	T	T	T	T	T	T	T	G	K	T	T	T	T	T	T	T	T	T	G	T	T	T	T	T
1	38746321	A/G	A	A	A	G	A	A	A	A	A	A	A	A	A	A	A	A	A	A	A	A	A	G	A	A	A	A	A	A	A	A	G	R	A	A	A	A	A	A	A	A	A	G	A	A	A	A	A
1	38764278	C/T	T	T	C	T	C	C	T	C	T	C	C	C	C	C	C	C	T	C	C	C	C	C	C	C	C	T	C	T	C	C	C	T	C	T	C	C	C	C	C	T	C	C	T	C	C	C	C
1	38782205	G/T	T	G	G	G	G	G	G	G	G	G	G	G	G	G	G	G	G	G	G	G	G	G	G	G	G	G	G	G	G	G	G	G	G	G	K	G	T	K	G	T	G	G	G	G	G	G	G
1	38783043	G/C	G	C	G	C	G	G	C	G	C	G	G	G	G	G	G	G	C	G	G	G	G	G	G	G	G	G	G	G	G	G	G	C	G	C	G	G	G	G	G	C	G	G	G	G	G	G	G
1	38796044	A/C	C	C	A	C	A	A	C	A	C	A	A	C	A	A	A	A	C	A	A	A	A	A	A	A	A	C	A	C	A	C	A	C	A	C	A	A	A	A	A	C	A	A	C	A	A	A	A
1	38829844	G/T	G	G	G	G	G	G	G	G	G	G	G	G	G	G	G	G	G	G	G	G	K	K	G	G	G	G	G	G	G	G	G	G	G	G	G	G	G	G	G	G	G	G	G	G	G	G	G
1	38829862	T/G	T	T	T	T	T	T	T	T	T	T	T	T	T	T	T	T	K	T	K	T	T	T	T	T	T	T	T	G	T	T	T	T	T	K	T	T	T	T	T	T	T	T	T	T	T	T	T
1	38843279	G/C	C	C	G	C	G	G	C	G	C	G	G	G	G	G	G	G	C	G	G	G	G	G	G	G	G	C	G	C	G	C	G	C	G	C	G	G	G	G	G	C	G	G	C	G	G	G	G
1	38843609	A/G	G	G	A	G	A	A	G	A	G	A	A	A	A	A	A	A	G	A	A	A	A	A	A	A	A	G	A	G	A	G	A	G	A	G	A	A	A	A	A	G	A	A	G	A	A	A	A
1	38860191	A/G	G	G	A	G	A	A	G	A	G	A	A	G	A	A	A	A	G	A	A	A	A	A	A	A	A	G	A	G	A	G	A	G	A	G	A	A	A	A	A	G	A	A	G	A	A	A	A
1	38875778	G/T	G	G	G	G	G	G	G	G	G	G	K	G	G	G	G	G	G	G	G	G	G	G	G	G	G	G	G	G	G	G	G	G	G	G	G	G	G	G	G	G	G	T	G	G	G	G	G
1	38937026	A/C	A	A	A	A	A	A	A	A	A	A	A	A	A	A	A	A	A	A	A	A	A	A	A	A	A	A	A	C	A	A	A	A	A	A	A	A	C	A	A	A	A	A	A	A	A	A	A
1	39038671	A/G	A	A	A	A	A	A	A	A	A	A	A	A	A	A	A	A	A	A	A	A	A	A	A	A	A	A	A	A	A	A	A	A	A	A	A	R	A	A	A	A	A	A	A	G	A	R	A
1	39087447	G/T	T	T	G	T	G	G	T	G	T	G	G	T	G	G	G	G	T	G	G	G	G	G	G	G	G	T	G	T	G	T	G	T	G	T	G	G	G	G	G	T	G	G	T	G	G	G	T
1	39106399	A/C	A	A	A	C	M	A	A	A	A	A	A	A	A	A	A	A	A	A	A	A	A	A	A	A	A	A	A	A	A	A	A	A	A	A	A	A	C	A	A	A	M	A	A	A	A	A	A
1	39135156	T/G	T	T	G	T	T	T	T	T	T	T	T	T	T	T	G	T	T	T	G	T	T	T	T	T	T	T	T	T	T	T	T	T	T	T	G	T	T	T	T	T	T	G	T	T	G	T	T
1	39143117	T/C	C	C	T	C	T	T	C	C	C	T	T	C	T	T	T	T	C	T	T	T	T	T	T	T	T	C	T	C	T	C	T	C	T	C	T	T	T	T	T	C	T	T	C	T	T	T	C
1	39144797	C/A	C	C	C	M	M	C	C	C	C	A	M	C	C	C	C	C	C	C	C	M	C	C	C	C	C	C	C	C	C	C	C	C	M	C	C	C	C	C	C	C	C	C	C	C	C	C	C
1	39168369	C/T	T	T	C	T	C	C	T	C	T	C	C	T	C	C	C	C	T	C	C	C	C	C	C	C	C	T	C	T	C	T	C	T	C	T	C	C	C	C	C	T	C	C	T	C	C	C	T
1	39168786	T/G	T	T	T	T	T	T	T	T	T	T	T	T	T	T	T	T	T	T	T	T	T	T	T	T	T	T	T	T	T	T	T	T	T	T	T	G	T	T	T	T	T	T	T	T	T	T	T
1	39183700	A/C	A	A	A	A	A	A	A	A	A	A	A	A	A	A	A	A	A	A	A	A	A	A	A	A	A	A	A	A	A	A	C	A	A	A	A	A	A	A	C	A	A	M	A	A	A	A	A
1	39334296	G/T	T	T	G	T	G	G	T	G	T	G	G	T	G	G	G	G	T	G	G	G	G	G	G	G	G	T	G	T	G	G	G	T	G	G	G	G	G	G	G	T	G	G	T	G	G	G	G
1	39407679	A/G	G	G	A	G	A	A	G	A	G	A	A	G	A	A	A	A	G	A	A	A	A	A	A	A	A	G	A	G	A	G	A	G	A	G	A	A	A	A	A	G	A	A	G	A	A	A	G
1	39407695	T/C	C	C	T	C	T	T	C	T	C	T	T	C	T	T	T	T	C	T	T	T	T	T	T	T	T	C	T	C	T	C	T	C	T	C	T	T	T	T	T	C	T	T	C	T	T	T	C
1	39475279	A/G	G	G	A	G	A	A	G	A	G	A	A	G	A	A	A	A	G	A	A	A	A	A	A	A	A	G	A	G	A	G	A	G	A	G	A	A	A	R	A	G	A	G	G	A	G	A	G
1	39475291	A/G	A	A	A	A	A	A	A	A	A	A	A	A	A	A	A	A	A	A	A	A	A	A	A	A	A	A	A	A	A	A	A	A	A	A	A	A	A	R	A	A	A	A	A	A	A	A	A
1	39475310	A/G	G	G	A	G	A	A	G	A	G	A	A	G	G	A	A	A	G	A	A	A	A	G	A	A	A	G	A	G	A	G	A	G	A	G	A	A	A	R	G	G	A	G	G	A	G	A	G
1	39475629	A/T	T	T	A	T	A	A	T	A	T	A	A	T	A	A	A	A	T	A	A	A	A	T	A	A	A	T	A	T	A	T	A	T	A	T	A	A	A	A	T	T	A	T	T	A	T	A	T
1	39508617	G/T	G	G	G	G	G	G	G	G	G	G	G	G	G	G	G	G	G	G	G	G	G	G	G	G	G	G	G	G	G	G	G	G	G	G	G	G	G	G	G	G	G	G	G	G	G	G	G
1	39508634	C/A	C	C	C	C	C	C	C	A	C	C	C	C	A	C	C	C	C	A	A	C	C	C	M	C	A	C	C	C	C	C	C	C	C	C	C	C	M	A	C	C	C	C	C	C	C	C	C
1	39513670	A/G	G	G	A	G	A	A	G	A	G	A	A	G	A	A	A	A	G	A	A	A	A	A	A	A	A	G	A	G	A	G	A	G	A	G	A	A	A	A	A	G	A	A	G	A	A	A	G
1	39513690	C/G	G	G	C	G	C	C	G	C	G	C	C	G	C	C	C	C	G	C	C	C	C	C	C	C	C	G	C	G	C	G	C	G	C	G	C	C	C	C	C	G	C	C	G	C	C	C	G
1	39562884	T/C	T	T	T	T	T	T	T	C	T	T	T	T	T	C	T	T	T	C	T	T	T	T	C	T	T	T	T	T	T	T	T	T	T	T	T	C	T	T	T	T	T	T	T	T	T	T	T
1	39569337	T/G	T	T	T	T	T	T	T	T	T	T	T	T	T	T	T	T	T	T	T	T	K	T	T	T	T	T	T	T	T	T	T	T	T	T	T	T	T	T	T	T	T	T	T	T	T	T	K
1	39571619	A/G	G	G	A	G	A	A	G	A	G	A	A	G	A	A	A	A	G	A	A	A	A	A	A	A	A	G	A	G	A	G	A	G	A	G	A	A	A	A	A	G	A	A	G	A	A	A	G
1	39611774	A/G	G	G	A	G	A	A	G	A	G	A	A	G	A	G	A	A	G	A	A	A	A	A	A	A	A	G	A	G	A	G	A	G	A	G	A	G	A	A	A	G	A	A	G	A	A	A	G
1	39640968	C/A	A	A	C	A	C	C	A	C	A	C	C	A	C	A	C	C	A	C	C	C	C	C	C	C	C	A	C	A	C	A	C	A	C	M	C	A	C	C	C	A	C	C	A	C	C	C	A
1	39650137	G/A	A	A	G	A	G	G	A	R	A	G	G	A	G	A	G	G	A	G	G	G	G	G	G	G	G	A	G	A	G	A	G	A	G	A	G	A	G	G	G	A	G	G	A	G	G	G	A
1	39658593	A/G	G	G	A	G	A	A	G	A	A	A	A	G	A	G	A	A	G	A	A	A	A	A	A	A	A	G	A	G	A	G	A	G	A	G	A	G	A	A	A	G	A	A	G	A	A	A	G
1	39671837	A/C	C	A	A	C	A	A	A	A	A	A	A	A	A	A	A	A	C	A	A	A	A	A	A	A	A	C	A	C	A	C	A	C	A	A	A	C	A	A	A	A	A	A	C	A	A	A	A
1	39672246	C/T	C	C	C	C	C	C	C	C	C	C	C	T	C	C	C	C	Y	C	C	C	C	C	C	C	C	C	C	C	C	T	C	C	C	T	C	C	C	C	C	C	C	C	C	C	C	C	C
1	39682073	C/T	T	T	C	T	C	C	T	C	T	C	C	T	C	T	C	C	T	C	C	C	C	C	C	C	C	T	C	T	C	T	C	T	C	T	C	T	C	C	C	T	C	C	T	C	C	C	T
1	39682109	A/C	A	A	A	A	A	A	A	A	A	A	A	A	A	A	A	A	A	A	A	A	A	A	A	A	A	A	A	A	A	A	A	A	A	A	A	A	A	A	A	A	A	A	A	A	A	A	A
1	39682518	A/G	G	G	A	G	A	A	G	A	G	A	A	G	A	G	A	A	G	A	A	A	A	A	A	A	A	G	A	G	A	G	A	G	A	G	A	G	A	A	A	G	A	A	G	A	A	A	G
1	39683030	T/C	T	C	T	T	T	T	T	T	C	T	T	C	T	T	T	T	T	T	T	T	T	T	T	T	T	T	T	T	T	C	T	T	T	C	T	T	T	T	T	T	T	T	T	T	T	T	C
1	39683366	G/T	T	T	G	T	G	G	T	G	T	G	G	T	G	T	G	G	T	G	G	G	G	G	G	G	G	T	G	T	G	T	G	T	G	T	G	T	G	G	G	T	G	G	T	G	G	G	T
1	39697339	A/G	G	G	A	G	A	A	G	A	G	A	A	G	A	G	A	A	G	A	A	A	A	A	A	A	A	G	A	G	A	G	A	G	A	G	A	G	A	A	A	G	A	A	G	A	A	A	G
1	39706448	G/A	A	G	G	A	G	G	A	G	G	G	G	G	G	A	G	G	A	G	G	G	G	G	G	G	G	A	G	A	G	G	G	A	G	G	G	A	G	G	G	A	G	G	A	G	G	G	G
1	39713477	T/C	T	T	T	T	C	T	T	C	T	T	T	T	C	T	C	T	T	T	T	C	C	T	T	T	C	T	T	T	T	T	C	T	T	T	T	T	C	T	T	T	C	C	T	C	C	T	T
1	39713479	G/A	G	A	G	G	G	G	G	G	A	G	G	A	G	G	G	G	G	G	G	G	G	G	G	G	G	G	G	G	G	A	G	G	G	A	G	G	G	G	G	G	G	G	G	G	G	G	A
1	39713481	A/T	A	A	T	A	A	T	A	A	A	T	T	A	A	A	A	T	A	T	T	A	A	T	T	T	A	A	T	A	T	A	A	A	T	A	T	A	A	T	T	A	A	A	A	T	A	A	A
1	39713510	A/G	A	A	A	A	G	A	A	G	A	A	A	A	G	A	G	A	A	A	A	G	G	A	A	A	G	A	A	A	A	A	G	A	A	A	A	A	G	A	A	A	G	G	A	A	G	G	A
1	39763155	G/A	G	G	A	G	G	G	G	G	G	G	G	G	A	G	A	G	G	G	G	G	G	G	G	G	A	G	A	G	A	G	A	G	G	G	A	G	G	A	A	G	G	G	G	G	A	G	G
1	39763539	A/G	A	G	A	A	A	A	A	A	G	G	A	G	A	A	A	G	A	G	G	A	A	G	G	A	A	A	A	A	A	G	A	A	A	G	A	A	A	A	A	A	A	A	A	A	A	G	G
1	39765890	T/C	T	T	C	T	T	T	T	T	T	T	T	Y	T	T	T	T	T	T	T	T	T	T	T	T	T	T	T	T	T	T	T	T	T	T	T	Y	T	T	T	T	T	T	T	T	T	C	T
1	39766255	G/T	G	G	G	G	G	G	G	G	G	G	G	G	G	G	G	G	G	G	G	G	G	G	G	G	G	G	G	G	G	G	G	K	G	K	G	G	G	G	G	G	G	G	G	G	G	G	T
1	39783486	C/T	T	T	C	T	C	C	T	C	C	C	C	T	C	T	C	C	T	C	C	C	C	Y	C	C	C	T	C	T	C	C	C	T	C	C	C	T	C	C	C	T	C	C	T	C	C	C	C
1	39783487	C/G	G	G	C	G	C	C	G	C	G	C	C	G	C	G	G	C	G	C	C	C	C	C	C	C	C	G	C	G	C	G	C	G	C	G	C	G	C	C	C	G	C	C	G	C	C	C	G
1	39793476	T/C	C	T	T	C	T	T	C	T	T	T	T	T	T	C	T	T	C	T	T	T	T	T	T	T	T	C	T	C	T	T	T	C	T	C	T	C	T	T	T	C	T	T	C	T	T	T	T
1	39830521	G/T	T	T	G	T	G	G	T	G	T	G	G	T	G	T	G	G	T	G	G	G	G	G	G	G	G	T	G	T	G	T	G	T	G	T	G	T	G	G	G	T	G	G	T	G	K	G	T
1	39830549	G/T	T	T	G	T	G	G	T	G	T	G	G	T	G	T	G	G	T	G	G	G	G	G	G	G	G	T	G	T	G	T	G	T	G	T	G	T	G	G	G	T	G	G	T	G	G	G	T
1	39858673	C/T	C	C	T	C	C	C	C	T	C	C	C	C	T	C	T	C	C	T	C	C	C	C	T	C	T	C	C	C	C	C	C	C	C	C	C	C	C	C	C	C	C	C	C	C	C	C	C
1	39896753	T/C	C	C	T	C	T	T	C	T	C	T	T	C	T	Y	T	T	C	T	T	T	T	T	T	T	T	C	T	C	T	C	T	C	T	C	T	C	T	T	T	C	T	T	C	T	T	T	C
1	39896783	G/A	A	G	G	A	G	G	A	G	G	G	G	G	G	A	G	G	A	G	G	G	G	G	G	G	G	A	G	A	G	G	G	A	G	A	G	A	G	G	G	A	G	G	A	G	G	G	G
1	39914631	G/A	A	A	G	A	G	G	A	G	A	G	G	A	G	A	G	G	A	G	G	G	G	G	G	G	G	A	G	A	G	A	G	A	G	A	G	A	G	G	G	A	G	G	A	G	G	G	A
1	39921203	A/C	A	A	A	A	A	A	A	A	C	A	A	C	A	A	A	A	A	A	A	A	A	A	A	A	A	A	A	A	A	C	A	A	A	A	A	A	A	A	A	A	A	A	A	A	A	A	C
1	39926927	C/T	T	C	C	T	C	C	T	C	C	C	C	C	C	T	C	C	T	C	C	C	C	C	C	C	C	T	C	T	C	C	C	T	C	C	C	T	C	C	C	T	C	C	T	C	C	C	C
1	39933035	G/A	G	G	G	G	G	G	G	G	G	G	G	G	G	G	G	G	G	G	G	G	G	G	G	G	G	G	G	G	G	G	R	G	G	G	G	G	G	G	G	G	G	G	G	R	G	G	G
1	39935241	C/T	T	T	C	T	C	C	T	C	T	C	C	T	C	T	C	C	T	C	C	C	C	C	C	C	C	T	C	T	C	T	C	T	C	T	C	T	C	C	C	T	C	C	T	C	C	C	T
1	39936043	A/G	G	G	A	G	A	A	G	A	G	A	A	G	A	G	A	A	G	A	A	A	A	A	A	A	A	G	A	G	A	G	A	G	A	G	A	G	A	A	A	G	A	R	G	A	A	A	G
1	39936069	G/A	A	A	G	A	G	G	A	G	A	G	G	A	G	A	G	G	A	G	G	G	G	G	G	G	G	A	G	A	G	A	G	A	G	A	G	A	G	G	G	A	G	G	A	G	G	G	A
1	39963616	C/T	T	T	C	T	C	C	T	C	T	C	C	T	C	T	C	C	T	C	C	C	C	C	C	C	C	T	C	T	C	T	C	T	C	T	C	T	C	C	C	T	C	C	T	C	C	C	T
1	40013988	G/A	A	A	G	A	G	G	A	G	A	G	G	A	G	A	G	G	A	G	G	G	G	G	G	G	G	A	G	A	G	A	G	A	G	A	G	A	G	G	G	A	G	G	A	G	G	G	A
1	40025434	T/G	T	T	T	T	T	T	T	T	T	T	T	T	T	G	T	T	T	T	T	T	T	G	T	T	T	T	T	T	T	T	T	T	T	T	T	T	T	T	T	T	T	T	T	T	K	T	T
1	40029017	A/T	A	A	A	A	A	A	A	A	A	A	A	A	A	A	A	A	A	A	T	A	A	A	A	A	A	A	A	A	A	A	A	A	A	A	A	A	A	A	A	A	A	W	A	A	A	A	A
1	40076095	A/C	A	A	A	A	A	A	A	A	A	M	A	A	A	A	A	A	M	A	A	C	A	A	A	A	A	A	A	A	A	A	A	M	A	A	A	A	M	A	A	A	A	A	A	A	A	A	A
1	40100397	G/A	A	G	G	A	G	G	A	G	G	G	G	G	G	A	G	G	A	G	G	G	G	G	G	G	G	A	G	A	G	G	G	A	G	G	G	A	G	G	G	A	G	G	A	G	G	G	G
1	40148812	G/A	A	R	G	A	G	G	A	G	G	A	G	A	G	A	A	G	A	A	A	A	A	G	A	G	G	A	G	A	G	A	A	A	A	A	G	A	A	G	A	A	G	G	A	A	G	G	A
1	40202522	C/A	C	C	C	C	C	C	C	C	C	C	C	C	C	C	C	C	C	C	C	C	M	C	C	C	C	C	C	C	C	C	C	C	C	M	C	C	C	C	C	C	A	C	C	C	C	C	C
1	40202904	C/G	C	C	C	S	C	S	C	C	C	C	C	C	C	C	C	C	C	C	C	C	C	C	C	C	C	C	C	S	C	C	C	C	C	C	C	C	C	C	C	C	C	C	C	C	C	C	C
1	40291526	C/T	C	C	T	C	T	T	C	C	C	C	T	C	T	C	C	T	C	C	C	C	C	T	C	T	T	C	T	C	T	C	C	C	T	C	T	C	C	T	C	C	T	T	C	T	T	T	C
1	40291531	A/G	A	A	G	A	G	G	A	A	A	A	G	A	G	A	A	G	A	A	A	A	A	G	A	G	G	A	G	A	G	A	A	A	G	A	G	A	A	G	A	A	G	G	A	G	G	G	A
1	40351360	T/G	G	G	T	G	T	T	G	G	G	G	T	G	T	G	G	T	G	G	G	G	T	T	G	T	T	G	T	G	T	K	G	G	T	G	T	G	G	T	G	G	T	T	G	T	T	T	G
1	40379005	C/T	T	T	C	T	C	C	T	T	T	T	C	T	C	T	T	C	T	T	T	T	C	C	T	C	C	T	C	T	C	T	T	T	C	T	C	T	T	C	T	T	C	C	T	C	C	C	T
1	40398779	C/T	C	C	C	C	C	C	C	C	C	C	T	C	C	C	C	C	C	C	C	C	T	C	C	C	C	C	C	C	C	C	C	C	T	C	C	C	C	C	C	C	T	C	C	T	C	C	C
1	40399105	A/G	A	A	A	A	A	A	A	A	A	A	G	A	A	A	A	A	A	A	A	A	A	A	A	A	A	A	A	A	G	A	A	A	A	A	A	A	A	A	A	A	A	A	A	A	A	A	A
1	40401638	C/A	A	A	C	A	C	C	A	A	A	A	C	A	C	A	A	C	A	A	A	A	C	C	A	C	C	A	C	A	C	A	A	A	C	A	C	A	A	C	A	A	C	C	A	C	C	C	A
1	40411441	A/T	A	A	T	A	T	A	A	A	A	A	T	A	T	A	A	A	A	A	A	A	T	T	A	T	A	A	T	A	T	A	A	A	T	A	T	A	A	A	A	A	T	A	A	A	T	T	A
1	40411816	A/G	A	A	A	A	A	A	A	A	A	A	A	A	G	A	A	A	A	A	A	A	G	G	A	G	A	A	G	A	A	A	A	A	G	A	G	A	A	A	A	A	G	A	A	G	G	G	A
1	40423178	C/A	C	C	C	C	C	C	C	C	C	C	C	C	C	C	C	C	C	M	C	C	C	C	C	C	C	C	M	C	C	C	C	M	C	C	C	C	C	C	C	C	C	C	C	C	C	C	C
1	40427609	T/C	T	T	Y	T	T	T	T	Y	T	T	T	T	T	T	T	T	T	T	T	T	T	T	T	T	T	T	T	T	T	T	T	T	Y	T	T	T	T	T	T	T	T	T	T	T	T	T	T
1	40427922	A/G	G	G	A	G	A	A	G	G	G	G	A	G	A	G	G	A	G	G	G	G	A	A	G	A	A	G	A	G	A	G	G	G	A	G	A	G	G	G	G	G	A	A	G	A	A	A	G
1	40449363	A/C	A	A	A	C	A	A	A	A	A	A	A	A	A	A	A	A	A	M	A	A	A	C	A	A	A	A	A	A	A	A	A	A	A	A	A	M	A	A	A	A	A	A	A	A	A	A	A
1	40472008	A/G	G	G	A	G	A	A	G	G	G	G	A	G	A	G	G	A	G	G	G	G	A	A	G	A	A	G	A	G	A	G	G	G	A	G	A	G	G	R	G	G	A	A	G	A	A	A	G
1	40492098	A/G	G	G	A	G	A	A	G	G	G	G	A	G	A	G	G	A	G	G	G	G	A	A	G	A	A	G	A	G	A	G	G	G	A	G	A	G	G	A	G	G	A	A	G	A	A	A	G
1	40505632	T/G	T	T	G	T	T	T	T	T	T	T	T	T	T	T	T	G	T	T	T	T	T	T	T	T	T	T	T	T	G	T	T	T	T	T	G	T	T	G	T	T	T	G	T	T	T	G	T
1	40515741	G/A	A	A	G	A	G	G	A	A	A	A	G	A	G	A	A	G	A	A	A	A	G	G	A	G	G	A	G	A	G	A	A	A	G	A	G	A	A	G	A	A	G	G	A	G	G	G	A
1	40551867	A/C	A	A	A	A	M	A	A	A	A	A	A	A	A	A	A	A	A	A	A	M	A	A	A	A	A	A	A	A	A	A	A	M	A	A	A	A	A	A	A	A	A	A	A	A	M	A	A
1	40575205	G/C	C	C	G	C	G	G	C	G	C	G	G	G	G	C	G	G	C	C	G	G	G	G	G	G	G	C	G	C	G	G	G	C	G	G	G	C	G	G	C	C	G	G	C	G	G	G	G
1	40577830	C/T	C	C	C	C	C	C	C	C	C	C	C	C	C	C	C	C	C	C	C	C	C	T	C	C	C	C	C	C	C	C	C	C	C	C	C	C	Y	C	C	C	C	C	C	C	C	C	C
1	40577847	G/T	G	G	G	G	G	G	G	G	G	K	G	G	G	G	G	G	G	G	G	G	G	G	G	G	G	K	T	G	G	G	G	G	G	G	G	G	G	T	G	G	T	G	G	G	G	G	G
1	40599398	C/G	G	G	C	G	C	C	G	G	G	G	C	G	C	G	G	C	G	G	G	G	C	C	G	C	C	G	C	G	C	G	G	G	C	G	C	G	G	C	G	G	C	C	G	C	C	C	G
1	40632045	C/G	C	C	C	C	C	C	C	C	C	C	C	C	C	C	G	C	C	C	C	C	C	C	S	C	C	C	C	C	C	C	C	C	C	C	C	C	C	C	C	C	C	C	C	C	C	C	C
1	40686770	G/C	C	C	G	C	G	G	C	C	C	C	G	C	G	C	C	G	C	C	C	C	G	G	C	G	G	C	G	C	G	C	C	C	G	C	G	C	C	G	C	C	G	G	C	C	G	G	C
1	40699765	A/T	T	T	A	T	A	A	T	T	T	T	A	T	A	T	T	A	T	T	T	T	A	A	T	A	A	T	A	T	A	T	T	T	A	T	A	T	T	A	T	T	A	A	T	T	A	A	T
1	40812427	T/C	T	T	T	Y	C	T	T	T	T	T	C	T	T	T	T	T	T	T	T	T	T	C	T	T	T	T	C	T	T	T	Y	Y	C	T	T	T	T	T	T	T	T	C	T	T	C	T	T
1	40834485	T/A	T	T	A	T	T	A	T	T	T	T	A	T	A	T	T	A	T	T	T	T	A	T	T	A	A	T	T	T	A	T	T	T	T	T	A	T	T	A	T	T	A	T	T	T	A	A	T
1	40866976	T/G	T	T	T	T	T	T	T	T	T	K	T	T	T	T	T	T	T	T	T	T	T	T	T	T	T	T	T	T	G	T	T	T	T	T	T	T	T	T	T	T	T	T	T	K	T	T	T
1	40876326	G/T	G	G	G	K	G	G	G	K	G	G	G	G	G	G	G	G	G	G	G	G	G	G	G	G	G	G	G	G	G	G	G	G	T	G	G	G	G	G	G	G	G	G	G	G	T	G	G
1	40887220	G/C	G	G	C	G	G	C	G	G	G	G	C	G	C	G	G	C	G	G	G	G	C	C	G	C	C	G	G	G	C	G	G	G	C	G	C	G	G	C	G	G	C	C	G	C	C	C	G
1	40906468	C/T	C	C	T	C	T	C	C	C	C	C	C	C	C	C	C	C	C	C	C	C	T	T	C	T	T	C	C	C	T	C	C	C	T	C	T	C	C	C	C	C	T	T	C	T	C	T	T
1	40908451	T/C	T	T	T	T	T	T	T	T	T	T	C	T	C	T	T	T	T	T	T	T	C	C	T	T	T	T	T	T	C	T	T	T	C	T	C	T	T	C	T	T	C	C	T	C	C	C	T
1	40908857	A/C	A	A	A	A	A	A	A	A	A	A	A	A	A	A	A	A	A	M	A	A	A	A	A	A	A	A	A	A	A	A	A	A	A	A	A	M	A	A	A	A	A	A	A	A	A	A	A
1	40908876	G/T	G	G	T	G	T	T	G	G	G	G	T	G	T	G	G	T	G	G	G	G	T	T	G	T	T	G	G	G	T	G	G	G	T	G	T	G	G	T	G	G	T	T	G	T	T	T	G
1	40908884	A/G	A	A	G	A	G	G	A	A	A	A	G	A	G	A	A	G	A	A	A	A	G	G	A	G	G	A	A	A	G	A	A	A	G	A	G	A	A	G	A	A	G	G	A	G	G	G	A
1	40937289	G/A	G	G	A	G	A	A	G	G	G	G	A	G	A	G	G	A	G	G	G	G	A	A	G	A	A	G	A	G	A	G	G	G	A	G	G	G	G	G	G	G	A	A	G	A	A	G	G
1	40988110	G/A	G	G	G	G	A	A	G	G	G	G	A	G	A	G	G	A	G	G	G	G	A	A	G	A	A	G	A	G	A	G	G	G	A	G	A	G	G	A	G	G	A	A	G	A	A	A	G
1	40993472	T/C	T	T	C	T	T	C	T	T	T	T	C	T	C	T	T	C	T	T	T	T	C	C	T	C	C	T	T	T	C	T	T	T	C	T	C	T	T	C	T	T	T	C	T	C	C	C	T
1	40993474	A/G	A	A	G	A	A	G	A	A	A	A	G	A	G	A	A	G	A	A	A	A	G	G	A	G	G	A	A	A	G	A	A	A	G	A	G	A	A	G	A	A	A	G	A	G	G	G	A
1	40995033	T/G	T	T	T	T	G	G	T	T	T	T	G	T	T	T	T	G	T	T	T	T	G	G	T	G	G	T	G	T	G	T	T	T	G	T	G	T	T	G	T	T	G	G	T	G	G	G	T
1	41032358	C/T	T	Y	C	T	C	C	T	T	T	T	C	T	C	T	T	C	T	T	T	T	C	C	T	C	Y	T	C	T	C	T	T	T	C	T	C	T	T	C	T	T	C	C	T	C	C	C	T
1	41032788	C/T	T	T	C	T	C	C	T	T	T	T	C	T	C	T	T	C	T	T	T	T	C	C	T	C	Y	T	C	T	C	T	T	T	C	T	C	T	T	C	T	T	C	C	T	C	C	C	T
1	41054184	C/T	T	T	C	T	C	C	T	T	T	T	C	T	C	T	T	C	T	T	T	T	C	C	T	C	C	T	C	T	C	T	T	T	C	T	C	T	T	C	T	T	C	C	T	C	C	C	T
1	41054538	G/A	A	A	G	A	G	G	A	A	A	A	G	A	G	A	A	G	A	A	A	A	G	G	A	G	G	A	G	A	G	A	A	A	G	A	G	A	A	G	A	A	G	G	A	G	G	G	A
1	41054570	G/T	T	T	G	T	G	G	T	T	T	T	G	T	G	T	T	G	T	T	T	T	G	G	T	G	G	T	G	T	G	T	T	T	G	T	G	T	T	G	T	T	G	G	T	G	G	G	T
1	41068471	C/T	T	T	C	T	C	C	T	T	T	T	C	T	C	T	T	C	T	T	T	T	C	C	T	C	C	T	C	T	C	T	T	T	C	T	C	T	T	C	T	T	C	C	T	C	C	C	T
1	41071940	T/C	C	C	T	Y	T	T	C	C	C	C	T	C	T	C	C	T	C	C	C	C	T	T	C	T	T	C	T	C	T	C	C	C	T	C	T	C	C	T	C	C	T	T	C	T	Y	T	C
1	41072347	C/G	C	C	G	G	C	C	C	C	C	C	C	C	C	C	C	C	C	C	C	C	C	C	C	C	G	C	C	C	C	C	G	C	C	C	C	C	C	S	C	C	C	G	C	C	C	C	C
1	41148262	A/C	A	A	A	A	A	C	A	A	A	A	A	A	A	A	A	A	A	A	A	A	A	A	A	A	A	A	A	A	A	M	A	A	A	A	A	A	A	A	A	A	A	A	A	A	A	A	A
1	41156067	A/T	A	A	A	A	W	A	A	A	A	A	A	A	A	A	A	A	A	A	A	A	A	A	A	A	A	A	A	A	A	A	T	A	A	A	A	A	A	T	A	A	A	A	A	A	A	A	A
1	41190058	A/C	A	A	A	A	A	A	A	A	A	A	A	A	A	A	A	A	A	M	M	A	A	A	A	A	A	A	A	M	A	A	A	A	A	A	A	A	A	A	A	A	A	A	A	A	A	A	A
1	41255358	A/C	A	A	A	A	A	C	A	A	A	A	A	A	A	C	A	A	A	A	A	A	A	A	A	A	A	A	A	A	A	A	C	C	C	A	A	A	A	A	A	C	A	A	A	A	A	A	A
1	41372016	A/C	A	A	A	A	A	A	A	A	A	A	A	A	A	A	A	A	A	A	A	A	A	A	A	A	A	A	A	A	A	A	A	A	A	M	A	A	A	A	M	A	A	A	A	A	C	A	A
1	41397279	T/G	T	T	T	T	T	T	K	T	T	T	G	T	T	T	T	T	T	T	K	T	T	T	T	T	T	T	T	T	T	T	T	T	T	T	T	T	T	T	T	T	T	T	T	T	T	T	T
1	41398529	T/G	T	T	T	T	T	T	T	T	T	T	G	T	G	T	T	G	T	T	T	T	T	G	T	T	G	T	T	T	T	T	T	T	T	T	T	T	T	T	T	T	T	T	T	T	G	T	T
1	41447019	G/T	G	G	G	G	T	T	G	G	G	G	T	G	T	G	G	T	G	G	G	G	G	T	G	G	T	G	T	G	G	G	G	G	T	G	G	G	G	G	G	G	G	G	G	G	T	G	G
1	41489037	C/T	C	C	C	C	T	T	C	C	C	C	T	C	T	C	C	T	C	C	C	C	C	T	C	C	T	C	T	C	C	C	C	C	T	C	C	C	C	C	C	C	C	C	C	C	T	C	C
1	41489060	A/C	A	A	A	A	C	C	A	A	A	A	C	A	C	A	A	C	A	A	A	A	A	C	A	A	C	A	C	A	A	A	A	A	C	A	A	A	A	A	A	A	A	A	A	A	C	A	A
1	41497174	A/G	A	G	A	A	A	A	A	A	A	A	G	A	A	A	A	A	A	A	A	A	A	A	G	A	G	A	G	A	A	G	G	A	A	A	A	A	A	R	A	A	A	A	A	A	G	A	A
1	41497195	T/A	T	A	T	T	T	T	T	T	T	T	A	T	T	T	T	T	T	T	T	T	T	T	A	T	A	T	A	T	T	A	A	T	T	T	T	T	T	T	T	T	T	T	T	T	A	T	T
1	41655231	G/A	G	G	G	G	G	G	A	G	G	G	G	G	G	G	G	G	G	R	G	G	G	G	G	G	G	G	G	G	G	G	G	G	G	G	G	G	G	G	G	G	G	G	R	G	G	G	G
1	41699694	T/C	T	C	T	T	C	C	T	T	C	C	C	C	C	T	C	C	T	C	C	C	T	C	C	C	C	T	C	T	T	C	C	T	C	C	T	T	C	T	C	T	T	T	T	T	C	T	T
1	41700073	A/C	A	C	A	A	C	C	A	A	M	C	C	C	C	A	C	C	A	C	C	C	A	C	C	C	C	A	A	A	A	C	C	A	C	C	A	A	C	A	A	A	A	A	A	A	C	A	A
1	41770110	T/A	T	T	T	T	A	T	T	T	T	T	T	T	A	T	T	T	T	T	T	T	T	A	A	T	A	T	T	T	T	T	T	T	T	A	T	T	T	T	T	T	T	T	T	T	A	T	T
1	41774707	T/C	T	T	T	T	T	T	T	T	T	T	T	T	T	T	T	T	T	T	T	C	T	T	T	T	T	T	T	T	T	C	T	T	T	T	T	T	T	T	C	T	T	T	T	T	T	T	T
1	41788718	C/T	C	T	C	C	C	C	C	C	C	T	C	C	C	C	C	C	C	T	T	T	C	C	C	C	C	C	C	C	C	T	C	C	C	C	C	C	C	C	T	C	C	C	C	C	C	C	C
1	41788727	C/T	T	C	T	T	C	T	T	C	C	C	C	C	C	C	C	C	T	C	C	C	C	C	T	C	C	T	C	C	C	C	C	T	C	C	T	T	C	C	C	T	C	C	T	C	C	C	T
1	41841339	A/C	A	A	A	A	C	C	A	A	A	A	C	A	C	A	A	C	A	A	A	A	A	C	A	C	C	A	C	A	A	A	A	A	A	A	A	A	A	A	M	A	C	A	A	A	C	A	A
1	41914686	T/C	T	C	T	T	C	C	T	C	C	C	C	C	C	T	C	C	T	C	C	C	T	C	C	C	C	T	C	T	T	C	C	T	C	C	T	T	C	T	C	T	C	T	T	T	C	T	T
1	41946092	C/G	C	G	C	C	G	G	C	G	G	G	G	G	G	C	G	G	C	G	G	G	C	G	G	G	G	C	G	C	C	G	G	C	G	G	C	C	G	C	G	C	G	C	C	C	G	C	C
1	41946531	T/G	G	T	G	G	T	T	G	T	T	T	T	T	T	T	T	T	G	T	T	T	G	T	T	T	T	G	T	G	G	T	T	G	T	T	G	G	T	T	T	G	T	G	G	G	T	G	T
1	41946838	G/A	G	A	G	G	G	G	G	A	A	A	G	A	G	G	A	G	G	A	A	A	G	G	A	G	G	G	G	G	G	A	A	G	G	A	G	G	A	G	A	G	G	G	G	G	G	G	G
1	41999621	G/A	G	A	G	G	G	G	G	A	A	A	G	A	G	G	A	A	G	A	A	A	G	G	A	A	G	G	G	G	G	A	A	G	G	A	G	G	A	G	A	G	A	G	G	G	G	G	G
1	42008229	A/G	A	G	A	A	G	G	A	G	G	G	G	G	G	A	G	G	A	G	G	G	A	G	G	G	G	A	G	A	A	G	G	A	G	G	A	A	G	A	G	A	G	A	A	A	G	A	A
1	42021591	T/C	T	C	T	Y	C	C	T	C	C	C	C	C	C	T	C	C	T	C	C	C	T	C	C	C	C	T	C	T	T	C	C	T	C	C	T	T	C	T	C	T	C	T	T	T	C	T	T
1	42128185	C/A	C	C	C	C	C	C	C	C	C	C	C	C	C	C	C	C	C	C	C	C	C	C	C	M	C	C	C	C	C	C	C	C	M	M	C	C	C	C	C	C	C	C	C	C	C	C	C
1	42129205	A/G	A	A	A	A	G	G	A	A	A	A	G	A	G	A	A	A	A	A	A	G	A	A	A	G	G	A	A	A	A	A	A	A	G	G	A	A	A	A	A	A	G	A	A	A	A	A	A
1	42129206	A/C	A	A	A	A	C	A	A	A	A	A	C	A	A	A	A	A	A	A	A	A	A	A	A	C	C	M	A	A	A	A	A	A	C	A	A	A	A	A	A	A	A	A	A	A	A	A	A
1	42157556	G/T	G	G	G	G	G	G	G	G	G	G	G	T	G	G	G	G	G	G	G	G	G	T	G	G	G	G	G	G	G	G	G	G	G	G	G	G	G	G	G	G	G	G	G	G	G	G	G
1	42157585	T/G	T	G	T	T	G	G	G	G	G	G	G	G	G	T	G	G	T	G	G	G	T	G	G	G	G	T	T	T	T	T	G	T	G	G	T	T	G	T	G	T	G	T	T	T	G	T	T
1	42183358	G/T	G	G	G	G	G	G	G	G	G	G	G	G	G	G	K	G	G	T	G	G	G	G	G	G	G	G	G	G	G	G	G	G	G	G	G	G	G	G	G	G	K	G	G	G	G	G	G
1	42185357	C/T	C	C	C	C	T	C	C	C	C	C	C	C	T	C	C	C	C	C	C	C	C	T	C	T	T	C	C	C	C	C	C	C	T	C	C	C	C	C	C	C	C	C	C	C	C	C	C
1	42185358	T/A	T	T	T	T	A	T	T	T	T	T	T	T	A	T	T	T	T	T	T	T	T	A	T	A	A	T	T	T	T	T	T	T	A	T	T	T	T	T	T	T	T	T	T	T	T	T	T
1	42199929	T/A	T	T	T	T	A	T	T	T	T	T	T	T	A	T	T	T	T	T	T	T	T	A	T	A	A	T	T	T	T	T	T	T	A	T	T	T	T	T	T	T	T	T	T	T	A	T	T
1	42199958	G/A	G	A	G	G	A	G	G	A	A	A	G	A	A	G	A	A	G	A	A	A	G	A	A	A	A	G	A	G	G	A	A	G	A	A	G	G	A	G	A	G	A	G	G	G	A	G	G
1	42200241	T/G	T	T	T	K	T	T	T	T	T	T	T	T	T	T	T	T	T	T	T	T	T	T	T	T	T	T	K	T	T	T	T	T	T	T	T	T	T	K	T	T	T	T	T	G	G	T	T
1	42213361	A/G	A	G	A	A	G	G	A	G	G	G	G	G	G	A	G	G	A	G	G	G	A	G	G	G	G	A	G	A	A	G	G	A	G	G	A	A	G	A	G	A	G	A	A	A	G	R	A
1	42213676	C/A	A	C	C	A	C	C	A	C	C	C	C	C	C	A	C	C	A	C	C	C	C	C	C	C	A	A	C	A	C	C	C	A	C	C	C	A	C	C	C	A	C	C	A	C	C	C	A
1	42284834	T/G	T	T	T	T	T	T	T	T	T	T	T	T	T	T	T	T	T	T	K	T	T	T	T	T	T	T	T	T	T	T	T	T	T	T	T	T	T	T	T	T	T	T	T	T	T	T	T
1	42284856	C/T	C	T	C	C	T	T	C	T	T	T	T	T	T	C	T	T	C	T	T	T	C	T	T	T	T	C	T	C	C	T	T	C	T	T	C	C	T	C	T	C	T	C	C	C	T	C	C
1	42300312	C/G	C	C	C	C	C	C	C	C	C	C	G	C	C	C	C	C	C	C	C	C	C	G	C	G	G	C	G	C	C	C	C	C	C	C	C	C	C	C	C	C	C	C	C	C	C	C	C
1	42318566	G/A	G	A	G	G	G	A	G	A	A	A	G	A	G	G	A	G	G	A	A	A	G	G	A	G	G	G	G	G	G	A	A	G	G	A	G	G	A	G	A	G	G	G	G	G	G	G	G
1	42321604	C/T	T	C	C	T	C	C	T	T	T	C	C	T	C	T	C	C	T	C	C	C	C	C	T	C	T	T	C	T	C	T	C	T	C	C	C	T	T	C	C	T	C	C	T	C	C	C	T
1	42365585	T/G	T	T	T	T	T	T	T	T	T	T	T	T	T	T	T	T	T	G	T	T	T	T	T	T	G	T	T	T	T	T	K	T	T	T	T	T	T	T	T	T	T	K	T	T	K	T	T
1	42365586	A/G	A	A	A	A	A	R	A	A	A	A	A	A	A	A	A	R	A	A	A	A	A	A	A	G	G	A	A	A	A	A	A	A	A	A	A	A	A	A	A	A	A	A	A	A	A	R	A
1	42375891	C/A	C	C	C	C	C	C	C	C	C	C	C	C	C	C	C	C	C	C	C	C	M	C	C	C	C	C	C	C	C	C	C	C	C	C	C	C	M	C	C	C	C	C	C	C	C	C	C
1	42416384	T/A	T	T	A	T	A	A	T	T	T	T	A	T	T	T	T	T	T	T	T	T	A	A	T	A	A	T	A	T	A	T	T	T	A	A	A	T	T	A	T	T	A	A	T	A	A	A	T
1	42416399	C/T	T	T	C	C	C	C	T	C	T	T	C	C	T	C	T	C	T	T	C	T	C	C	T	C	C	T	C	T	C	C	C	C	C	C	C	C	T	C	T	T	C	C	C	C	C	C	C
1	42448831	G/A	G	G	A	G	G	G	G	G	G	G	G	G	G	G	G	G	G	G	G	G	A	G	G	G	G	G	G	G	A	G	G	G	G	G	A	G	G	A	G	G	G	A	G	A	G	A	G
1	42469556	G/T	G	G	T	G	G	G	G	G	G	G	G	G	G	G	G	G	G	G	G	G	T	G	G	G	G	G	G	G	T	G	G	G	G	G	T	G	G	T	G	G	G	T	G	T	G	T	G
1	42472534	T/C	T	T	T	T	C	C	T	T	T	T	C	T	T	T	T	T	T	T	T	T	T	C	T	C	C	T	C	T	T	T	T	T	C	T	T	T	T	T	T	T	C	T	T	T	C	T	T
1	42517304	G/A	G	G	A	G	G	G	G	G	G	G	G	G	G	G	G	G	G	G	G	G	A	G	G	G	G	G	G	G	A	G	G	G	G	G	A	G	G	A	G	G	G	A	G	A	G	A	G
1	42543301	T/G	T	T	T	T	T	T	T	T	T	T	T	T	K	T	T	T	T	T	T	T	K	T	T	T	T	T	T	T	T	T	T	T	T	T	T	T	T	T	T	T	T	T	T	T	T	K	K
1	42545541	A/T	A	A	A	A	T	T	A	A	A	A	A	A	A	A	A	A	A	A	A	A	A	A	A	A	A	A	T	A	A	A	A	A	A	A	A	A	A	A	A	A	A	A	A	A	A	A	A
1	42550668	A/G	A	G	A	A	G	G	A	G	G	G	G	R	G	A	G	G	A	G	G	G	A	G	G	G	G	A	G	A	A	G	G	A	G	G	A	A	G	A	G	A	G	A	A	A	G	A	A
1	42553788	A/G	A	G	A	A	G	G	A	G	G	G	G	G	G	A	G	G	A	G	G	G	A	G	G	G	G	A	G	A	A	G	G	R	G	G	A	A	G	A	G	A	G	A	A	A	G	A	A
1	42574406	G/A	G	A	G	G	G	G	G	A	A	A	G	A	A	G	A	G	G	A	A	A	G	G	A	G	G	G	G	G	G	A	A	G	G	A	G	G	A	G	A	G	A	G	G	G	G	G	G
1	42578033	T/C	C	T	T	C	C	C	C	C	T	T	C	T	C	C	T	C	C	T	T	T	T	C	T	C	C	C	C	C	T	T	T	C	C	T	T	C	T	T	T	C	C	T	C	T	C	T	C
1	42638181	T/C	C	T	T	T	C	C	C	T	T	T	C	T	C	C	T	C	C	T	T	T	T	C	T	C	C	C	T	C	T	T	T	C	C	T	T	T	T	T	T	C	C	T	T	T	C	T	C
1	42638193	T/C	C	T	T	T	C	C	C	T	T	T	T	T	T	C	T	T	C	T	T	T	T	T	T	T	T	C	T	C	T	T	T	C	T	T	T	T	T	T	T	C	T	T	T	T	T	T	C
1	42638587	T/G	T	T	T	T	T	G	T	T	T	T	T	T	T	T	T	T	T	T	T	T	T	T	T	T	T	T	T	T	T	T	T	T	T	T	T	T	G	T	T	T	T	T	T	T	T	T	T
1	42640150	A/G	A	A	A	A	R	A	A	A	R	R	A	A	A	A	A	A	A	A	A	A	A	A	A	A	A	A	G	A	A	A	R	A	A	A	A	A	A	A	A	A	A	A	A	A	R	A	A
1	42640482	A/C	A	A	A	A	M	M	C	A	A	A	A	A	A	A	A	A	A	A	A	A	A	A	A	A	A	A	C	A	A	A	M	A	A	A	A	A	A	A	A	A	A	A	A	A	A	A	C
1	42655830	T/G	T	T	T	T	T	T	T	T	T	T	T	T	T	T	T	T	T	T	T	T	T	T	T	T	T	T	T	T	T	T	T	T	T	T	T	G	T	T	T	T	T	T	T	T	T	T	T
1	42656199	C/T	C	C	C	C	C	C	C	C	C	C	C	C	C	C	T	C	C	T	T	C	C	C	T	C	C	C	C	C	C	C	T	C	C	C	C	C	C	C	C	C	C	C	C	C	C	C	C
1	42656205	G/T	T	G	G	T	G	G	T	G	G	G	G	G	G	T	G	G	T	G	G	G	G	G	G	G	G	T	G	T	G	G	G	T	G	G	G	T	G	G	G	T	G	G	T	G	G	G	T
1	42665039	A/C	A	A	A	A	C	C	A	A	A	A	C	A	C	A	A	C	A	A	A	A	A	C	A	C	C	A	C	A	A	A	A	A	C	A	A	A	A	A	A	A	C	A	A	A	C	A	A
1	42678200	C/T	C	C	C	C	T	T	C	C	C	C	T	C	T	C	C	T	C	C	C	C	C	T	C	T	T	C	T	C	C	C	C	C	T	C	C	C	C	C	C	C	T	C	C	C	T	C	C
1	42678571	A/T	A	A	A	A	T	T	A	A	A	A	T	A	T	A	A	T	A	A	A	A	A	W	A	T	T	A	T	A	A	A	A	A	T	A	A	A	A	A	A	A	T	A	A	A	T	A	A
1	42685343	G/A	G	G	G	G	A	A	G	G	G	G	A	G	A	G	G	A	G	G	G	G	G	A	G	A	A	G	A	G	G	G	G	G	A	G	G	G	G	G	G	G	A	G	G	G	A	G	G
1	42685665	G/T	G	G	G	G	T	T	G	G	G	G	G	G	T	G	G	T	G	G	G	G	G	T	G	T	T	G	T	G	G	G	G	G	T	G	G	G	G	G	K	G	T	G	G	G	T	G	G
1	42687040	G/A	G	G	A	G	G	G	G	G	G	G	G	G	G	G	G	G	G	G	G	G	A	G	G	G	G	G	G	G	A	G	G	G	G	G	A	G	G	A	G	G	G	A	G	A	G	A	G
1	42713482	C/T	C	C	C	C	C	C	C	C	C	C	C	C	C	C	C	C	C	C	T	C	C	C	T	C	C	Y	C	Y	C	C	C	C	C	C	Y	C	C	C	Y	C	Y	C	Y	C	T	C	C
1	42713504	G/T	G	G	T	G	G	G	G	G	G	G	G	G	G	G	G	G	G	G	G	G	T	G	G	G	G	G	G	G	T	G	G	G	G	G	K	G	G	T	G	G	G	T	G	T	G	T	G
1	42713515	G/C	G	G	G	G	G	G	G	G	G	G	G	G	G	G	G	G	G	G	C	G	G	G	C	G	G	S	G	S	G	G	G	G	G	G	S	G	G	G	S	G	S	G	S	G	C	G	G
1	42715176	C/T	C	C	C	C	T	T	C	C	C	C	T	C	T	C	C	T	C	C	C	C	C	T	C	T	T	C	T	C	C	C	C	C	T	C	C	C	C	C	C	C	T	C	C	C	T	C	C
1	42721091	C/A	C	C	C	C	A	A	C	C	C	C	C	C	C	C	C	A	C	C	C	C	C	A	C	A	C	C	A	C	C	C	C	C	C	C	C	C	C	C	C	C	C	C	C	C	C	C	C
1	42721127	A/G	A	A	A	A	G	G	A	A	A	A	G	A	G	A	A	G	A	A	A	A	A	G	A	G	G	A	G	A	A	A	A	A	G	A	A	A	A	A	A	A	G	A	A	A	G	A	A
1	42721132	C/T	C	C	C	C	T	C	C	C	C	C	C	C	C	C	C	C	C	C	C	C	C	T	C	T	C	C	C	C	Y	C	C	C	C	C	C	C	C	C	C	C	C	C	C	C	C	C	C
1	42846152	T/A	T	T	W	T	T	T	T	A	T	W	T	T	T	T	T	T	T	T	T	A	T	T	T	T	T	T	T	T	T	W	T	T	T	T	T	T	T	T	T	T	T	T	T	A	T	T	T
1	42846491	C/T	T	T	C	T	C	C	T	T	T	T	C	T	C	T	T	C	T	T	T	T	C	C	T	C	C	T	C	T	C	T	T	T	C	T	C	T	C	C	T	T	C	C	T	C	C	C	T
1	42846511	C/T	C	C	T	C	C	C	C	C	C	C	C	C	C	C	C	C	C	C	C	C	T	C	C	C	C	C	C	C	T	C	C	C	C	C	T	C	C	T	C	C	C	T	C	T	C	T	C
1	42852364	T/C	C	C	T	C	T	T	C	C	C	C	T	C	T	C	C	T	C	C	C	C	T	T	C	T	T	C	T	C	T	C	C	C	T	C	T	C	T	T	C	C	T	T	C	T	T	T	C
1	42993797	G/T	G	T	G	G	G	G	G	G	G	T	G	G	G	G	G	G	G	G	G	G	G	G	G	G	G	G	G	G	G	G	G	G	G	G	G	G	G	G	G	G	G	G	T	T	G	G	T
1	43086500	C/T	C	T	C	C	T	T	C	T	T	T	T	T	T	C	T	T	C	T	T	T	C	T	T	T	T	C	T	C	C	T	T	C	T	T	C	C	T	C	T	C	T	C	C	C	T	C	C
1	43087234	A/G	A	R	A	A	G	G	A	R	G	G	G	G	G	A	G	G	A	G	G	G	A	G	G	G	G	A	G	A	A	G	R	A	G	G	A	A	G	A	G	A	G	A	A	A	G	A	A
1	43109363	A/C	A	A	A	A	A	A	A	A	A	A	A	A	A	A	A	A	A	A	A	A	A	M	A	A	A	A	A	A	A	A	A	A	A	A	A	A	A	A	A	A	A	A	A	M	A	A	A
1	43109643	G/T	G	G	K	G	G	G	G	G	G	G	G	G	G	G	G	K	G	G	G	G	G	G	G	G	G	G	G	G	G	G	G	G	G	G	G	K	T	G	G	G	G	G	G	K	G	G	G
1	43118842	T/C	T	C	T	T	C	C	T	C	C	C	C	C	C	T	C	C	T	C	C	C	T	C	C	C	C	T	C	T	T	C	C	T	C	C	T	T	C	T	C	T	C	T	T	T	C	T	T
1	43168268	T/C	T	T	T	T	C	C	T	T	T	T	T	T	C	T	T	C	T	T	T	T	T	C	T	C	C	T	C	T	T	T	T	T	C	T	T	T	C	T	T	T	T	T	T	T	C	T	C
1	43173548	C/T	C	C	C	C	T	T	C	T	T	T	T	T	T	C	T	T	C	T	C	C	C	T	T	T	T	C	T	C	C	C	T	C	C	C	C	C	T	C	T	C	T	C	C	C	T	C	T
1	43232272	C/T	C	C	C	C	T	T	C	C	C	C	C	C	T	C	C	C	C	C	C	C	C	T	C	T	T	C	T	C	C	C	C	C	T	C	C	C	T	C	C	C	T	C	C	C	Y	C	C
1	43383023	C/T	C	T	C	C	C	C	C	T	T	T	T	T	C	C	T	T	C	T	C	T	C	C	T	C	C	C	C	C	C	T	T	C	C	C	C	C	C	C	T	C	T	C	C	C	C	C	C
1	43388526	A/C	A	C	A	A	A	A	A	C	C	C	C	C	A	A	C	C	A	C	A	C	A	A	C	A	A	A	A	A	A	C	C	A	A	A	A	A	A	A	C	A	A	A	A	A	A	A	A
1	43397150	T/C	T	C	T	T	C	C	T	C	C	C	C	C	C	T	C	C	T	C	T	C	T	C	C	C	C	T	C	T	T	C	C	T	C	T	T	T	Y	T	C	T	C	T	T	T	C	T	C
1	43409273	G/A	G	G	G	G	A	A	G	G	A	G	G	A	A	G	G	A	G	G	G	A	G	A	A	A	A	G	A	G	G	G	G	G	A	G	G	G	A	G	G	G	A	G	G	G	A	G	G
1	43412869	T/G	T	G	T	T	G	G	T	G	G	G	G	G	G	T	G	G	T	G	T	G	T	G	G	G	G	T	G	T	T	G	G	T	G	T	T	T	G	T	G	T	G	T	T	T	G	T	G
1	43419255	C/A	C	A	C	C	C	C	C	A	A	A	A	A	C	C	A	A	C	C	C	C	C	C	A	C	C	C	C	C	C	A	A	C	C	C	C	C	C	C	A	C	C	C	C	C	C	C	C
1	43434641	A/G	A	G	A	A	A	A	A	G	G	G	A	G	A	A	G	G	A	G	A	A	A	A	G	A	A	A	A	A	A	G	G	A	A	A	A	A	A	A	G	A	A	A	A	A	A	A	A
1	43434676	C/T	C	T	C	C	C	C	C	T	T	T	C	T	C	C	T	T	C	T	C	C	C	C	T	C	C	C	C	C	C	T	T	C	C	C	C	C	C	C	T	C	C	C	C	C	C	C	C
1	43441294	C/T	C	T	C	C	C	C	C	T	T	T	C	T	C	C	C	T	Y	T	C	C	C	C	T	C	C	C	C	C	C	T	C	C	C	C	C	C	C	C	T	C	C	C	C	C	C	C	C
1	43441298	T/A	T	A	T	T	T	T	T	A	A	A	T	A	T	T	T	A	W	A	T	T	T	T	A	T	T	T	T	T	T	A	T	T	T	T	T	T	T	T	A	T	T	T	T	T	T	T	T
1	43441702	G/A	G	G	G	G	G	A	G	G	G	G	G	G	G	G	G	G	G	G	G	G	G	G	G	G	G	R	G	G	G	G	G	G	G	G	G	G	G	G	G	G	G	G	G	G	R	G	G
1	43443881	A/G	A	G	A	A	A	A	A	G	G	G	A	G	A	A	G	G	A	G	A	G	A	A	G	A	A	A	G	A	A	G	G	A	A	A	A	A	A	A	G	A	A	G	R	A	A	A	A
1	43443900	A/C	A	C	A	A	A	A	A	C	C	A	A	C	A	A	C	C	A	C	A	C	A	A	C	A	A	A	C	A	A	C	C	A	A	A	A	A	A	A	C	A	A	C	M	A	A	A	A
1	43472197	C/T	C	T	C	C	C	C	C	T	T	T	C	T	C	C	T	T	C	T	C	T	C	C	T	C	C	C	C	C	C	T	T	C	C	C	C	C	C	C	T	C	C	C	C	C	C	C	C
1	43502723	C/T	C	T	C	C	C	C	C	T	T	T	T	T	C	C	T	T	C	T	C	T	C	C	T	C	C	C	C	C	C	T	T	C	C	C	C	C	C	C	T	C	C	C	C	C	C	C	C
1	43503052	G/A	G	A	G	G	G	G	G	A	A	A	A	A	G	G	A	A	G	A	G	A	G	G	A	G	G	G	G	G	G	A	A	G	G	G	G	G	G	G	A	G	G	G	G	G	G	G	G
1	43564528	G/A	G	A	G	G	G	G	G	A	A	A	A	A	G	G	G	A	G	A	G	A	G	G	A	G	G	G	G	G	G	A	A	G	G	G	G	G	G	G	A	G	G	G	G	G	G	G	G
1	43573873	A/G	A	G	A	A	A	A	A	G	G	A	G	G	A	A	A	A	A	A	A	A	A	A	A	A	A	A	A	A	A	G	G	A	A	A	A	A	A	A	G	A	A	A	A	A	A	A	A
1	43589080	G/C	G	G	G	G	G	G	G	G	G	G	G	G	G	G	G	G	G	G	G	G	G	G	G	G	G	G	G	G	G	G	G	G	G	S	G	G	G	G	G	G	C	G	G	G	G	G	G
1	43602458	T/G	T	T	T	T	K	T	T	T	T	T	T	T	T	T	T	T	T	T	T	T	T	T	T	T	T	T	T	T	T	T	T	T	T	G	T	T	T	T	T	T	G	T	T	T	T	T	T
1	43620682	T/G	T	T	T	T	K	T	T	T	T	T	T	T	T	T	T	T	T	T	T	G	T	T	T	T	T	T	T	T	T	T	T	T	T	T	T	T	T	T	T	T	T	T	T	T	T	T	T
1	43620685	T/G	T	T	T	T	K	T	T	T	T	T	T	T	T	T	T	T	T	T	T	T	T	K	T	T	T	T	G	T	T	T	T	K	T	T	T	T	T	T	T	T	T	T	T	T	K	K	T
1	43620738	G/A	A	G	A	A	G	G	G	G	G	G	G	G	A	G	A	G	G	G	A	A	G	A	A	G	G	A	A	A	A	G	G	A	G	G	A	A	A	A	G	G	G	G	A	G	G	G	G
1	43624178	C/T	C	C	C	C	T	C	C	C	C	C	C	C	T	C	C	C	C	C	C	C	C	C	C	C	C	C	C	C	C	C	C	C	C	C	C	C	C	C	C	C	C	C	C	C	C	C	C
1	43624220	A/G	A	G	A	A	A	A	A	A	A	G	G	G	A	A	G	A	A	A	A	G	A	A	G	A	A	A	A	A	A	A	G	A	A	A	A	A	G	A	G	A	A	A	A	A	A	A	G
1	43632477	A/C	A	A	A	A	M	A	A	M	A	A	C	A	A	A	A	A	A	A	A	A	A	A	A	A	A	A	A	A	A	A	A	A	A	A	A	A	A	A	A	A	A	A	A	A	A	A	A
1	43634733	T/G	T	T	T	T	T	T	T	T	T	T	T	T	T	T	T	T	T	T	T	T	T	T	K	T	T	T	T	T	T	T	T	T	T	T	T	T	T	T	T	T	T	T	T	T	K	T	T
1	43669125	A/G	A	G	A	A	G	A	A	A	G	A	G	G	G	A	G	G	A	G	A	A	A	A	G	A	G	A	A	A	A	A	G	A	A	A	A	A	A	A	G	A	A	A	A	A	A	G	G
1	43678778	C/A	C	C	C	A	C	C	C	C	C	C	A	C	C	C	C	C	C	C	C	C	C	M	C	C	C	C	C	C	C	C	C	C	C	A	C	C	C	A	C	C	C	C	C	C	C	C	C
1	43678790	T/G	T	T	G	T	T	T	T	K	T	K	K	G	T	T	T	T	T	T	T	T	T	T	T	T	T	T	T	T	T	T	K	T	T	T	G	T	T	T	T	T	T	T	T	T	T	T	T
1	43697337	G/T	G	T	G	G	G	G	G	G	T	G	T	T	G	G	T	T	G	T	G	G	G	G	T	G	G	G	G	G	G	G	T	G	G	G	G	G	G	G	T	G	G	G	G	G	G	G	G
1	43807977	C/G	C	C	C	C	G	C	C	C	C	C	C	C	G	C	C	C	C	C	C	C	C	C	C	C	G	C	C	C	C	C	C	C	C	C	C	C	G	C	C	C	C	C	C	C	C	C	C
1	43860993	T/A	T	A	T	T	T	T	T	A	A	A	A	A	T	T	A	A	T	A	T	A	T	T	A	T	T	T	T	T	T	A	A	T	T	T	T	T	T	T	A	T	T	T	T	T	T	T	T
1	43861319	T/C	T	C	T	T	T	T	T	C	C	C	C	C	T	T	C	C	T	C	T	C	T	T	C	T	T	T	T	T	T	C	C	T	T	T	T	T	T	T	C	T	T	T	T	T	T	T	C
1	43886412	T/G	T	T	T	T	G	T	T	T	T	T	T	T	T	T	T	T	T	T	T	T	T	T	T	T	T	T	T	T	T	T	T	T	G	T	T	T	T	T	T	T	K	T	T	K	K	T	T
1	43886830	T/C	T	C	T	T	T	T	T	C	C	C	C	C	T	T	C	C	T	C	T	C	T	T	C	T	T	T	T	T	T	C	C	T	T	T	T	T	T	T	C	T	T	T	T	T	T	T	T
1	43886861	C/T	C	T	C	C	C	C	C	T	T	T	T	T	C	C	T	T	C	T	C	T	C	C	T	C	C	C	C	C	C	T	T	C	C	C	C	C	C	C	T	C	C	C	C	C	C	C	T
1	43886888	C/T	C	T	C	C	C	C	C	T	T	T	T	T	C	C	T	T	C	T	C	T	C	Y	T	C	C	C	C	C	C	T	T	C	C	C	C	C	C	C	T	C	C	C	C	C	C	C	C
1	43927622	G/C	G	G	G	G	G	G	G	G	G	G	G	G	G	G	G	G	G	G	G	G	G	C	G	G	G	G	G	G	G	G	G	G	G	G	G	G	G	G	G	G	C	G	G	G	G	G	G
1	43927904	G/T	G	G	G	G	G	T	G	G	G	G	T	T	G	G	G	T	G	T	G	G	G	G	G	G	G	G	G	G	G	G	G	T	G	G	G	G	G	G	T	G	G	G	G	G	G	G	G
1	43927910	G/T	G	K	G	G	G	G	G	G	G	G	G	G	G	G	G	G	G	G	G	G	G	T	G	G	G	G	G	G	G	G	G	G	G	G	G	G	G	G	G	G	T	G	G	G	G	G	G
1	43937222	T/C	T	T	T	T	T	T	T	T	T	T	T	T	T	T	T	T	T	T	T	C	Y	Y	T	T	T	T	T	T	T	T	T	T	T	Y	T	T	T	Y	Y	T	T	T	T	T	T	T	T
1	43937224	A/C	A	A	A	A	A	A	A	A	A	A	C	A	A	A	A	M	A	A	A	A	A	A	A	A	A	A	A	A	A	A	A	A	A	M	A	A	A	A	M	A	A	A	A	A	A	A	A
1	43948723	C/T	C	T	C	C	C	C	C	T	C	T	T	T	C	C	T	T	C	T	C	T	C	C	T	C	C	C	C	C	C	T	T	C	C	C	C	C	C	C	T	C	C	C	C	C	C	C	C
1	43948762	A/C	A	A	A	A	M	A	A	A	A	A	A	A	A	A	A	A	A	A	A	A	A	A	A	C	A	A	A	A	A	A	A	A	A	A	A	A	A	A	A	A	A	A	A	A	A	M	A
1	43951302	A/G	A	G	A	A	A	A	A	G	A	G	G	G	G	A	G	G	A	G	A	G	A	A	G	A	G	A	A	A	A	G	G	A	A	A	A	A	G	A	G	A	A	A	A	A	A	A	G
1	43958697	A/G	A	G	A	A	G	A	A	G	A	G	G	G	G	A	G	G	A	G	A	G	A	G	G	G	G	A	G	A	A	G	G	A	G	A	A	A	G	A	G	A	G	A	A	A	G	A	A
1	43961177	G/A	G	G	G	G	A	G	G	G	G	G	G	G	G	G	G	G	G	G	G	G	G	A	G	A	G	G	A	G	G	G	G	G	R	G	G	G	G	G	G	G	G	G	G	G	A	G	G
1	43961188	G/A	G	G	G	G	A	G	G	G	G	G	G	G	G	G	G	G	G	G	G	G	G	A	G	A	G	G	A	G	G	G	G	G	R	G	G	G	G	G	G	G	G	G	G	G	A	G	G
1	43976738	G/A	G	A	R	G	G	G	G	A	G	A	A	A	G	G	A	A	G	A	G	A	G	G	A	G	G	G	G	G	G	A	A	G	G	G	G	G	G	G	A	G	G	G	G	G	G	R	A
1	43976768	G/T	G	G	G	G	T	G	G	G	G	G	G	G	G	G	G	G	G	G	G	G	G	T	G	T	G	G	G	G	G	G	G	G	G	G	G	G	G	G	G	G	G	G	G	G	T	G	G
1	43991302	G/A	G	G	G	G	A	G	G	G	G	G	G	G	G	G	G	G	G	G	G	G	G	A	G	A	G	G	A	G	G	G	G	G	A	G	G	G	G	G	G	G	G	G	G	G	A	G	G
1	43991631	A/G	A	A	A	A	A	A	A	A	A	A	A	A	A	A	A	A	A	A	A	A	R	A	A	A	A	A	A	A	A	A	A	A	G	A	A	A	A	A	A	A	A	A	A	A	A	A	A
1	43991632	G/C	G	G	G	G	G	G	G	G	G	G	G	G	G	G	G	G	G	G	G	G	G	G	G	G	C	G	G	G	G	G	G	C	G	G	G	C	G	G	G	G	G	G	G	G	G	G	G
1	44006289	G/C	G	G	G	G	G	G	G	G	G	G	G	G	G	G	G	S	G	G	G	G	G	G	G	S	G	G	G	G	G	G	S	G	G	G	G	G	G	G	G	G	G	G	G	G	G	G	G
1	44009436	T/A	T	A	T	T	T	A	T	T	T	A	A	T	T	T	A	A	T	A	T	T	T	A	A	T	T	T	T	T	T	A	T	T	T	T	T	T	T	T	A	T	T	T	T	T	A	T	T
1	44024695	C/A	C	A	C	A	A	A	C	A	C	A	A	C	C	C	A	A	C	A	C	C	C	A	A	C	C	C	A	C	C	A	C	C	C	C	C	C	A	C	A	C	C	C	C	C	C	C	A
1	44049561	G/A	A	G	G	G	A	G	A	G	G	G	G	G	A	G	G	G	A	G	A	G	G	G	G	G	G	G	G	A	A	G	G	G	G	G	A	G	G	A	G	G	A	A	A	G	A	G	G
1	44149181	G/T	G	G	K	G	G	G	G	G	G	G	G	G	G	G	G	G	G	G	G	G	G	G	G	G	G	G	G	G	G	G	G	G	G	G	G	G	T	G	G	G	G	G	G	G	G	G	T
1	44154726	T/C	T	T	T	T	C	T	T	T	T	T	T	T	T	T	T	T	T	T	T	T	T	T	T	T	T	T	T	T	T	T	T	T	T	T	T	T	C	T	T	T	T	T	T	T	T	T	C
1	44155136	C/T	C	C	C	C	T	C	C	C	C	C	C	C	C	C	C	C	C	C	C	C	C	C	C	C	C	C	C	C	C	C	C	C	C	C	C	C	T	C	C	C	C	C	C	C	C	C	T
1	44155148	A/C	A	A	M	A	A	A	A	A	A	A	A	A	A	A	A	A	M	A	A	A	A	C	A	A	A	A	A	A	A	A	A	M	A	A	A	A	A	A	A	M	A	A	A	A	M	A	A
1	44155161	G/A	G	G	G	G	A	G	G	G	G	G	G	G	G	G	G	G	G	G	G	G	G	G	G	G	G	G	G	G	G	G	G	G	G	G	G	G	A	G	G	G	G	G	G	G	G	G	A
1	44157096	G/A	G	G	G	R	G	G	G	G	G	G	G	A	G	G	G	G	G	G	G	G	G	G	G	G	G	G	G	G	G	R	G	G	G	G	G	A	G	G	G	G	G	G	A	G	G	G	G
1	44157098	T/G	T	T	T	T	T	T	T	T	G	T	T	T	T	T	T	T	T	T	G	G	T	T	T	T	T	G	T	T	T	T	K	T	T	T	T	T	T	T	T	T	T	K	G	T	T	T	T
1	44159346	A/T	A	A	A	A	T	A	A	A	A	A	A	A	A	A	A	A	A	A	A	A	A	A	A	A	A	A	A	A	A	A	A	A	A	A	A	A	T	A	A	A	A	A	A	A	A	A	T
1	44159363	C/T	C	T	C	C	C	C	C	T	T	T	T	T	C	T	T	T	C	T	C	T	C	T	C	C	C	C	C	C	C	T	T	C	C	T	C	C	C	C	T	C	C	C	C	C	C	C	C
1	44159368	G/T	G	G	G	G	T	G	G	G	G	G	G	G	G	G	G	G	G	G	G	G	G	G	G	G	G	G	G	G	G	G	G	G	G	G	G	G	G	G	G	G	G	G	G	G	G	G	T
1	44159369	G/A	G	A	G	G	G	G	G	A	A	A	A	A	G	A	A	A	G	A	G	A	G	A	G	G	G	G	G	G	G	A	A	G	G	A	G	G	G	G	A	G	G	G	G	G	G	G	G
1	44164484	G/A	G	G	G	G	A	G	G	G	G	G	G	G	G	G	G	G	G	G	G	G	G	G	G	G	G	G	G	G	G	G	G	G	G	G	G	G	A	G	G	G	G	G	G	G	G	G	A
1	44164891	A/G	A	G	A	A	A	A	A	G	G	G	G	G	A	G	G	G	A	G	A	G	A	G	A	A	A	A	A	A	A	G	G	A	A	G	A	A	A	A	G	A	A	A	A	A	A	A	A
1	44168805	C/A	C	A	C	C	C	C	C	A	A	A	A	A	C	A	A	A	C	A	C	A	C	A	C	C	C	C	C	C	C	A	A	C	C	A	C	C	C	C	A	C	C	C	C	C	C	C	C
1	44192511	G/A	G	G	G	G	A	G	G	G	G	G	G	G	G	G	G	G	G	G	G	G	G	G	G	G	G	G	G	G	G	G	G	G	G	G	G	G	A	G	G	G	G	G	G	G	G	G	A
1	44196318	C/T	C	C	C	C	C	C	C	C	C	T	C	T	C	T	C	C	C	T	C	C	C	C	C	C	C	C	C	C	C	C	T	C	C	C	C	C	C	C	C	C	C	C	C	C	C	C	C
1	44205449	A/G	G	A	A	G	A	A	A	A	A	A	A	A	A	A	A	A	A	A	A	A	A	R	A	A	A	A	A	A	A	A	A	A	A	R	A	A	G	R	A	A	A	A	A	A	A	A	A
1	44212383	T/G	K	T	T	T	T	T	T	T	T	T	T	T	T	T	T	T	T	T	T	T	T	T	T	K	T	T	T	T	T	T	T	T	T	T	T	T	K	T	T	T	T	T	T	T	T	T	T
1	44212408	G/A	G	A	G	G	G	G	G	A	A	A	A	A	G	A	A	A	G	A	G	A	G	A	G	G	G	G	G	G	G	A	A	G	G	A	G	G	R	G	A	G	G	G	G	G	G	G	A
1	44212477	C/T	C	C	C	C	C	C	C	T	C	T	T	T	C	C	C	C	C	T	C	T	C	T	C	C	C	C	C	C	C	C	T	C	C	C	C	C	C	C	C	C	C	C	C	C	C	C	C
1	44212480	T/C	T	T	T	T	T	T	T	C	T	C	C	C	T	T	T	T	T	C	T	C	T	C	T	T	T	T	T	T	T	T	C	T	T	T	T	T	T	T	T	T	T	T	T	T	T	T	T
1	44218026	T/C	T	C	T	T	T	T	T	C	C	C	C	C	T	C	C	C	T	C	T	C	T	C	T	T	T	T	T	T	T	C	C	T	T	C	T	T	C	T	C	T	T	T	T	T	T	T	T
1	44218390	T/C	T	C	T	T	T	T	T	C	C	C	C	C	T	C	C	C	T	C	T	C	T	C	T	T	T	T	T	T	T	C	C	T	T	C	T	T	C	T	C	T	T	T	T	T	T	T	C
1	44221011	A/G	A	A	A	A	A	A	A	A	A	A	A	A	A	A	A	A	A	A	A	A	A	A	A	A	A	A	A	A	A	A	A	A	A	A	A	A	G	A	A	A	A	A	A	A	A	A	G
1	44221041	C/G	C	G	C	C	C	C	C	G	G	G	G	G	C	G	G	G	C	G	C	G	C	G	C	C	C	C	C	C	C	G	G	C	C	G	C	C	G	C	G	C	C	C	C	C	C	C	G
1	44244710	T/A	T	A	T	T	T	T	T	A	A	A	A	A	T	A	A	A	T	A	T	A	T	A	T	T	T	T	T	T	T	W	A	T	T	A	T	A	A	T	A	T	T	T	T	T	T	T	A
1	44245035	A/C	A	A	A	A	C	M	A	A	A	A	A	C	A	A	A	A	A	A	A	A	M	A	A	A	A	M	A	C	A	A	A	M	A	A	A	A	A	A	A	A	A	A	A	A	A	A	A
1	44245055	A/C	A	C	A	A	A	A	A	C	C	C	C	C	A	C	C	C	A	C	A	C	A	C	A	A	A	A	A	A	A	C	C	A	A	C	A	C	C	A	C	A	A	A	A	A	A	A	C
1	44245059	T/C	T	C	T	T	T	T	T	C	C	C	C	C	T	C	C	C	T	C	T	C	T	C	T	T	T	T	T	T	T	C	C	T	T	C	T	T	C	T	C	T	T	T	T	T	T	T	C
1	44305466	C/G	C	G	C	C	C	C	C	G	G	G	G	G	C	G	G	G	C	G	C	G	G	G	C	C	C	C	C	C	C	G	G	C	C	G	C	C	G	C	G	C	C	C	C	C	C	C	G
1	44343881	A/C	A	M	A	A	A	A	A	A	A	A	A	A	A	A	A	A	A	A	M	A	A	A	A	A	A	A	A	A	A	A	A	A	A	A	A	A	A	A	A	A	A	A	A	A	A	A	A
1	44367046	A/C	A	A	A	M	A	A	A	A	A	A	A	A	A	A	A	A	A	A	M	A	A	A	A	A	A	A	A	A	A	A	A	A	A	A	A	A	A	A	C	A	A	A	A	A	C	A	A
1	44440196	G/T	G	G	G	G	G	G	G	T	G	T	T	T	G	T	T	G	G	T	G	T	K	T	G	G	G	G	G	G	G	T	T	G	G	K	G	T	G	G	T	G	G	G	G	G	G	G	T
1	44479803	T/C	T	T	T	T	T	T	T	C	T	C	C	C	T	C	C	T	T	C	T	C	T	C	T	T	T	T	T	T	T	C	C	T	T	C	T	C	T	T	C	T	T	T	T	T	T	T	C
1	44480148	C/T	C	C	C	C	C	C	C	C	C	C	C	C	C	C	C	C	C	C	C	C	C	C	C	C	C	C	C	C	C	C	C	C	C	C	C	C	C	C	C	C	C	C	C	C	C	C	C
1	44483243	C/T	C	T	C	C	C	C	C	T	C	T	T	T	C	T	T	C	C	T	C	T	T	T	C	C	C	C	C	C	C	T	T	C	C	T	C	T	C	C	T	C	C	C	C	C	C	C	T
1	44517275	G/A	G	A	G	G	G	G	G	A	G	A	A	A	G	A	A	G	G	A	G	A	A	A	G	G	G	G	G	G	G	A	A	G	G	A	G	A	G	G	A	G	G	G	G	G	G	G	A
1	44517306	A/C	A	A	A	A	A	A	A	A	M	A	A	A	A	A	A	A	A	A	A	A	A	A	C	A	A	A	A	A	A	A	A	A	A	A	A	C	M	A	A	A	C	M	A	M	A	A	A
1	44531460	T/G	T	T	T	K	T	T	T	T	T	T	T	T	T	T	T	G	T	K	T	T	T	T	T	T	T	T	K	T	T	T	T	K	T	T	T	T	T	T	G	T	T	T	T	T	T	T	T
1	44633452	T/C	T	C	T	T	T	T	T	C	T	C	C	T	T	T	C	T	T	C	T	C	C	C	T	T	T	T	T	T	T	C	C	T	T	C	T	C	T	T	C	T	T	T	T	T	T	T	C
1	44633795	A/G	A	G	A	A	A	A	A	G	A	G	G	A	A	A	G	A	A	G	R	G	G	G	A	A	A	A	A	A	A	G	G	A	A	G	A	G	A	A	G	A	A	A	A	A	A	A	G
1	44719405	A/G	A	G	A	A	A	A	A	G	A	G	G	G	A	A	G	A	A	G	A	G	R	G	A	A	A	A	A	A	A	G	G	A	A	A	A	G	A	A	G	A	A	A	A	A	A	A	G
1	44719475	T/C	T	T	T	T	T	T	T	T	T	T	C	T	T	T	T	T	T	C	T	T	T	T	T	T	T	T	T	T	T	T	T	T	T	T	T	T	T	T	T	T	T	T	T	T	T	T	C
1	44719842	C/T	C	T	C	C	C	C	C	T	C	T	T	T	C	C	T	C	C	T	C	T	C	T	C	C	C	C	C	C	C	T	C	C	C	C	C	T	C	C	T	C	C	C	C	C	C	C	T
1	44719845	A/G	A	G	A	A	A	A	A	G	A	G	G	G	A	A	G	A	A	G	A	G	A	G	A	A	A	A	A	A	A	G	A	A	A	A	A	G	A	A	G	A	A	A	A	A	A	A	G
1	44736938	T/G	T	T	G	T	T	T	T	T	T	T	T	T	T	T	T	T	T	T	T	T	T	T	T	T	T	T	T	T	T	T	G	G	T	T	T	T	T	T	T	T	T	T	T	T	T	T	T
1	44739293	A/T	A	A	T	A	A	A	A	A	A	A	A	A	A	A	A	A	A	A	A	A	A	A	A	A	A	A	A	A	A	A	A	T	A	A	A	A	A	W	W	A	A	A	A	A	A	A	A
1	44739297	T/G	T	T	T	T	T	T	T	T	T	T	T	T	T	T	T	T	T	T	T	T	T	T	T	T	T	T	T	T	T	T	T	T	T	K	T	T	T	K	K	T	T	T	T	T	T	T	T
1	44797955	A/G	A	G	A	A	A	A	A	G	A	G	G	G	A	G	G	A	A	G	A	G	G	G	A	A	A	A	A	A	A	G	G	A	A	A	A	G	A	A	G	A	A	A	A	A	A	A	A
1	44798318	T/G	T	T	T	T	G	T	T	T	T	T	T	T	T	T	T	T	T	T	T	T	T	G	T	T	T	T	T	T	T	T	T	T	T	T	T	T	T	T	T	T	T	T	T	T	T	T	T
1	44834007	G/T	G	T	G	G	G	G	G	T	G	T	T	T	G	T	K	G	G	T	G	T	T	T	G	G	G	G	G	G	G	T	T	G	G	G	G	T	G	G	T	G	G	G	G	G	G	G	G
1	44872835	G/A	G	A	G	G	G	G	G	A	G	A	A	A	G	A	A	G	G	G	G	A	A	A	G	G	G	G	G	G	G	A	A	G	G	G	G	A	G	G	A	G	G	G	G	G	G	G	G
1	44872854	G/A	G	A	G	G	G	G	G	A	G	A	A	A	G	A	A	G	G	G	G	A	A	A	G	G	G	G	G	G	G	A	A	G	G	G	G	A	G	G	A	G	G	G	G	G	G	G	G
1	44994798	T/A	T	T	T	T	T	T	T	T	T	T	W	T	T	T	T	T	T	T	T	T	T	T	T	T	T	T	T	T	T	T	T	T	T	T	T	T	T	T	T	T	T	T	T	T	T	T	T
1	45007150	G/A	G	A	G	G	G	G	G	A	G	A	A	A	G	A	A	G	G	A	G	A	A	A	G	G	G	G	G	G	G	A	A	G	G	G	G	A	G	G	A	G	G	G	G	G	G	G	G
1	45007519	A/G	A	G	A	A	A	A	A	G	A	A	G	G	A	G	G	A	A	G	A	G	G	G	A	A	A	A	A	A	A	G	G	A	A	A	A	G	A	A	G	A	A	A	A	A	A	A	A
1	45032845	T/C	T	T	T	T	T	T	T	T	T	T	C	T	T	T	T	T	T	T	T	T	T	T	T	T	T	T	T	T	T	T	T	T	T	T	T	T	T	T	T	T	T	T	T	T	T	C	T
1	45054509	G/T	G	T	G	G	G	G	T	T	G	T	T	T	G	T	T	G	G	T	G	T	T	T	G	G	G	G	G	G	G	T	T	G	G	G	G	T	G	G	T	G	G	G	G	G	G	G	G
1	45076318	A/G	A	G	A	A	A	A	A	G	A	G	G	G	A	A	A	A	A	G	A	G	G	G	A	A	A	A	A	A	A	G	G	A	A	A	A	G	A	A	G	A	A	A	A	A	A	A	A
1	45087434	C/T	C	T	C	C	C	C	T	T	C	T	T	T	C	T	T	C	C	T	C	T	T	T	C	C	C	C	C	C	C	T	T	C	C	C	C	T	C	C	T	C	C	C	C	C	C	C	C
1	45122337	G/A	G	A	G	G	G	G	G	A	G	A	A	A	G	A	A	G	G	A	G	A	A	A	G	G	G	G	G	G	G	A	A	G	G	G	G	A	G	G	A	G	G	G	G	G	G	G	G
1	45167913	C/A	C	A	C	C	C	C	C	A	C	A	A	A	C	A	A	C	C	A	C	A	A	M	C	C	C	C	C	C	C	A	A	C	C	C	C	A	C	C	A	C	C	C	C	C	C	C	C
1	45167930	A/G	A	G	A	A	A	A	A	G	A	G	G	G	A	G	G	A	A	G	A	G	G	R	A	A	A	A	A	A	A	G	G	A	A	A	A	G	A	A	G	A	A	A	A	A	A	A	A
1	45174946	A/C	A	A	A	C	A	A	M	A	A	A	A	A	A	A	A	A	A	A	A	A	A	A	A	A	A	A	A	A	A	A	A	A	A	A	A	A	A	A	A	A	A	A	A	A	A	A	A
1	45175286	G/T	G	G	G	G	G	K	G	G	G	G	K	G	G	G	G	G	G	G	G	G	K	G	G	G	G	G	G	G	G	G	G	G	G	G	G	G	G	G	G	G	G	G	G	G	G	G	G
1	45192054	T/G	T	G	T	T	T	T	T	G	T	G	G	G	T	G	G	T	T	G	T	G	G	G	T	T	T	T	T	T	T	G	G	T	T	T	T	G	T	T	G	T	T	T	T	T	T	T	T
1	45192073	G/T	G	T	G	G	G	G	G	T	G	T	T	T	G	T	T	G	G	T	G	T	T	T	G	G	G	G	G	G	G	T	T	G	G	G	G	T	G	G	T	G	G	G	G	G	G	G	G
1	45206198	A/G	A	G	A	A	A	A	A	G	A	G	G	G	A	G	G	A	A	G	A	G	G	G	A	A	A	A	A	A	A	G	G	A	A	A	A	G	A	A	G	A	A	A	A	A	A	A	A
1	45207846	G/A	G	A	G	G	G	G	G	A	G	A	A	A	G	A	A	G	G	A	G	A	A	A	G	G	G	G	G	G	G	A	A	G	G	G	G	A	G	G	A	G	G	G	G	G	G	G	G
1	45218099	A/C	A	A	A	A	A	A	A	A	A	A	A	A	A	A	A	A	A	A	A	A	A	A	A	A	A	M	A	A	A	A	A	A	A	A	A	M	A	A	A	A	A	C	A	A	A	A	A
1	45219114	A/G	A	G	A	A	A	A	A	G	A	G	G	G	A	G	G	A	A	G	A	G	G	G	A	A	A	A	A	A	A	G	G	A	A	A	A	G	A	A	G	A	A	A	A	A	A	A	A
1	45242422	C/T	C	T	C	C	C	C	C	T	C	T	T	T	C	T	T	C	C	T	C	T	T	T	C	C	C	C	C	C	C	T	T	C	C	C	C	T	C	C	T	C	C	C	C	C	C	C	C
1	45242456	C/A	C	C	C	A	C	C	C	C	C	C	C	C	C	C	C	C	C	C	C	C	C	C	C	C	C	C	C	C	C	C	C	C	C	C	C	C	C	C	C	M	C	C	C	C	C	C	C
1	45279442	A/G	A	A	A	A	A	A	A	G	A	A	A	A	A	A	A	A	A	A	A	A	A	A	A	A	A	A	A	A	A	A	A	A	A	A	A	A	A	A	A	A	A	A	A	A	A	A	A
1	45279446	T/G	T	G	K	T	T	T	T	G	T	T	T	T	T	T	T	T	T	K	T	T	T	T	T	T	T	T	T	T	T	T	T	T	T	T	T	T	T	T	K	T	T	T	T	T	T	T	T
1	45287683	A/C	A	C	A	A	A	A	A	C	A	C	A	A	A	A	A	A	A	A	A	A	C	A	A	A	A	A	A	A	A	A	A	A	A	A	A	A	A	A	A	A	A	A	A	A	A	A	C
1	45341680	T/G	T	T	T	K	T	T	T	T	T	T	T	T	T	T	T	T	T	T	K	T	T	T	T	T	T	T	K	T	T	T	T	T	G	T	T	T	K	T	T	G	T	T	T	T	T	T	T
1	45364034	T/C	T	T	T	T	T	T	T	T	C	C	T	T	T	T	T	T	T	T	T	T	T	T	T	T	T	T	T	T	T	T	T	T	T	T	T	T	T	T	T	T	T	T	T	T	T	T	T
1	45431097	A/G	A	A	A	R	G	A	G	A	R	A	A	A	A	A	A	A	A	A	A	A	A	A	A	A	A	A	A	A	A	A	A	A	A	A	A	A	A	R	A	A	A	A	A	A	A	A	A
1	45461467	G/T	G	G	G	K	G	K	G	G	G	G	G	G	G	G	G	G	G	G	G	G	G	K	G	G	G	G	G	G	G	G	G	G	G	K	G	K	G	G	G	G	G	K	G	G	G	K	T
1	45470685	A/C	A	A	A	A	A	A	A	A	A	A	A	A	A	A	A	A	A	A	A	A	A	M	A	A	A	A	A	A	A	A	A	A	A	M	A	A	M	A	A	A	A	A	A	A	M	A	A
1	45506034	G/C	G	G	G	G	G	G	G	C	G	C	G	G	G	G	G	G	G	G	G	G	G	G	G	G	G	G	G	G	G	G	G	G	G	G	G	G	G	G	G	G	G	G	G	G	G	G	C
1	45513342	A/G	A	A	A	A	A	A	A	G	A	G	A	A	A	A	A	A	A	A	A	A	A	A	A	A	A	A	A	A	A	A	A	A	A	A	A	A	A	A	A	A	A	A	A	A	A	A	G
1	45601740	G/A	G	G	G	A	G	G	G	G	G	G	G	G	G	G	G	G	A	G	G	G	G	G	G	G	G	A	G	G	G	G	G	G	G	G	G	G	G	G	G	G	G	G	G	G	G	G	A
1	45642794	A/C	A	A	A	A	M	C	A	A	C	A	A	A	A	A	A	A	A	A	A	A	A	A	A	A	A	A	A	A	A	A	A	A	A	A	A	A	A	A	A	A	C	A	A	A	A	A	A
1	45663333	G/A	A	G	G	A	G	A	A	G	G	G	G	G	A	G	G	A	A	G	G	G	G	G	G	G	G	A	G	A	G	G	G	G	G	G	G	G	G	G	G	A	G	G	G	G	G	G	A
1	45663747	G/C	C	G	G	C	G	C	C	G	G	G	G	G	C	G	G	C	C	G	G	G	G	G	G	G	G	C	G	C	G	G	G	G	G	G	G	G	G	G	G	C	G	G	G	G	G	G	C
1	45762108	G/A	A	G	G	A	G	A	A	A	G	A	G	G	A	G	G	A	A	G	G	G	G	G	G	G	G	A	G	A	G	G	G	G	G	G	G	G	G	G	G	A	G	G	G	G	G	G	A
1	45762109	C/G	G	C	C	G	C	G	G	G	C	G	C	C	G	C	C	G	G	C	C	C	C	C	C	C	C	G	C	G	C	C	C	C	C	C	C	C	C	C	C	G	C	C	C	C	C	C	G
1	45770726	T/C	C	T	T	C	T	C	C	C	T	C	T	T	C	T	T	C	C	T	T	T	T	T	T	T	T	C	T	C	T	T	T	T	T	T	T	T	T	T	T	C	T	T	T	T	T	T	C
1	45807794	C/T	C	C	T	C	T	C	C	C	C	C	C	C	C	T	T	C	C	T	T	C	T	C	C	T	T	C	T	C	C	C	C	T	T	C	T	C	C	C	T	C	T	T	C	C	T	T	C
1	45873528	T/G	T	T	T	T	T	T	T	T	T	T	T	T	T	T	T	T	T	T	T	T	T	T	T	T	T	T	T	T	T	T	T	K	T	T	T	T	T	T	T	T	T	T	T	T	T	T	G
1	45944447	T/G	T	T	T	T	T	T	T	T	T	T	T	T	T	T	T	T	T	T	T	T	K	T	T	T	T	G	T	T	T	T	T	T	T	T	T	T	T	T	K	T	T	T	K	T	T	T	K
1	45963173	T/G	T	K	T	T	T	T	T	T	T	T	T	T	T	T	T	T	T	T	T	G	G	K	T	T	K	T	T	T	T	T	T	K	T	T	T	T	T	T	T	T	T	T	T	T	T	T	T
1	45963182	A/C	A	A	A	A	A	M	A	A	A	A	A	A	A	A	A	A	A	A	A	C	A	A	A	A	M	A	A	A	A	A	A	A	C	A	A	M	A	C	A	A	A	A	A	A	A	A	C
1	45963199	C/A	C	M	C	C	C	C	C	A	C	C	C	C	C	C	C	C	C	C	C	A	C	M	C	C	C	C	C	C	C	C	C	C	C	C	C	C	C	C	C	C	C	C	C	C	C	C	C
1	45989195	G/A	G	G	G	G	G	G	G	A	G	A	G	G	G	G	G	G	G	G	G	G	G	G	G	G	G	G	G	G	G	G	G	G	G	G	G	G	G	G	G	G	G	G	G	G	G	G	A
1	46084597	A/C	A	A	A	A	A	A	A	A	M	A	A	A	A	A	A	M	A	A	A	A	A	A	A	M	A	A	A	A	A	A	A	A	A	A	A	A	A	A	M	A	A	A	A	A	A	A	A
1	46146365	T/G	T	T	T	T	T	T	T	T	T	T	T	T	T	T	T	T	T	T	G	T	T	T	T	T	T	T	T	T	T	G	T	K	T	T	T	T	G	T	T	T	T	T	T	T	T	T	T
1	46146371	C/A	C	C	C	C	M	C	C	C	C	C	C	C	C	C	C	C	C	C	C	C	C	C	C	C	C	C	C	C	C	C	C	M	C	C	C	C	C	C	C	C	C	C	C	C	C	C	C
1	46186282	A/T	A	A	A	A	A	A	A	A	A	A	A	A	A	A	A	T	A	A	A	A	A	A	A	A	A	A	A	A	A	A	A	A	A	A	A	A	A	A	A	A	A	A	A	A	A	A	A
1	46230447	G/T	G	G	G	K	G	G	G	G	G	G	G	G	G	G	G	G	G	G	G	G	G	G	G	G	G	G	G	G	G	G	G	G	G	G	G	G	G	G	G	G	G	G	G	G	G	G	G
1	46326526	T/C	C	T	T	T	T	T	T	T	T	T	T	T	T	C	T	T	T	C	T	T	T	T	T	T	C	T	T	T	T	T	T	T	T	T	C	T	T	T	T	T	T	T	T	T	T	T	T
1	46555896	C/T	T	C	C	C	C	Y	C	C	T	C	C	C	C	C	C	C	C	C	C	C	C	C	C	C	C	C	Y	C	C	C	C	C	C	C	C	C	C	C	C	C	C	C	C	C	T	C	T
1	46563485	T/G	T	T	T	T	T	K	T	T	T	T	T	T	T	T	T	T	T	K	T	T	T	T	T	T	T	K	T	T	T	K	T	T	T	K	T	T	T	T	T	T	T	T	T	T	T	T	T
1	46729367	T/C	T	T	T	T	T	T	T	C	T	T	T	T	T	T	T	T	T	T	T	T	T	T	T	T	T	Y	C	T	T	T	T	Y	T	T	T	T	T	T	T	T	T	C	T	C	T	T	Y
1	46772985	A/T	A	A	A	A	T	A	A	A	A	A	A	A	A	A	A	A	A	A	A	A	A	A	A	A	A	A	A	A	A	A	A	A	A	A	A	A	T	A	A	A	A	A	A	A	A	A	T
1	46779576	C/A	M	C	C	M	C	C	C	C	C	M	C	C	C	C	C	C	C	C	C	C	C	C	C	C	C	C	C	C	C	C	C	C	C	C	C	C	C	C	C	C	C	C	C	C	C	C	C
1	46782308	C/A	C	C	C	C	A	C	C	C	C	C	C	C	C	C	C	C	C	C	C	C	C	C	C	C	C	C	C	C	C	C	C	C	C	C	C	C	A	C	C	C	C	C	C	C	C	C	C
1	46800717	C/T	C	C	C	C	T	C	C	C	C	C	C	C	C	C	C	C	C	C	C	C	C	C	C	C	C	C	C	C	C	C	C	C	C	C	C	C	T	C	C	C	C	C	C	C	C	C	C
1	46801096	G/A	G	G	G	G	A	G	G	G	G	G	G	G	G	G	G	G	G	G	G	G	G	G	G	G	G	G	G	G	G	G	G	G	G	G	G	G	A	G	G	G	G	G	G	G	G	G	G
1	46812762	C/A	C	C	C	C	C	C	C	C	C	C	C	C	C	C	C	C	C	C	C	C	M	C	A	C	C	C	C	C	C	C	C	C	C	C	C	A	C	C	C	C	C	M	C	C	C	C	C
1	46858885	T/C	T	T	T	T	Y	T	T	T	C	T	T	T	T	T	T	T	T	T	T	T	T	Y	T	T	T	T	T	T	T	T	Y	T	T	T	T	T	T	T	T	T	T	T	T	T	T	Y	T
1	46892985	T/G	T	T	T	T	T	T	T	T	T	T	T	T	T	T	T	T	T	T	T	T	T	T	T	T	T	T	T	T	T	T	T	T	T	T	T	T	T	T	T	T	T	T	T	T	T	G	G
1	46967435	C/T	C	C	C	C	T	C	C	C	C	C	C	C	C	C	C	C	C	C	C	C	C	C	C	C	C	C	C	C	C	C	C	C	C	C	C	C	T	C	C	C	C	C	C	C	C	C	C
1	46996381	A/G	A	A	A	A	A	A	A	A	A	A	A	A	A	A	A	A	A	A	A	A	A	A	A	A	A	A	A	A	A	A	A	A	A	A	A	A	G	A	A	A	A	A	A	A	A	A	A
1	47009401	A/C	A	A	A	C	A	A	A	A	A	A	A	A	A	A	A	A	A	A	A	A	A	A	A	A	A	A	A	A	A	A	M	A	A	A	A	A	A	A	A	A	A	A	A	A	A	A	A
1	47073884	T/A	T	T	T	T	T	T	T	T	T	T	T	T	T	T	T	T	T	T	T	T	A	T	T	T	T	T	T	T	T	T	T	T	T	T	T	T	T	T	T	T	W	T	A	T	T	T	T
1	47157298	T/G	T	T	G	T	T	T	T	T	T	T	T	T	T	T	T	T	T	T	T	T	T	T	K	T	G	T	T	T	T	T	T	T	T	T	T	T	T	T	T	T	T	T	T	K	T	T	T
1	47157305	T/G	T	T	G	T	T	T	T	T	T	G	T	T	T	T	T	T	T	G	T	T	T	T	T	T	T	T	G	T	T	T	T	T	T	T	T	T	T	T	T	G	T	T	T	T	T	T	T
1	47166617	A/G	A	A	A	A	A	G	A	A	A	A	A	A	A	A	A	A	A	A	A	G	A	A	A	A	A	A	A	A	A	A	A	A	A	A	A	A	A	A	A	G	A	A	A	A	A	A	A
1	47218921	T/G	T	T	T	T	T	T	T	T	T	T	T	T	T	T	T	T	T	T	T	T	T	T	T	T	T	T	T	T	T	K	T	T	K	T	T	T	T	T	T	T	T	T	T	T	T	T	T
1	47239736	C/G	C	C	C	S	C	C	C	C	C	C	C	C	C	C	C	C	C	C	C	G	C	G	C	C	C	C	G	C	C	C	C	C	C	C	C	C	C	C	G	C	C	C	C	C	C	C	C
1	47239751	T/G	T	T	T	K	T	T	T	T	T	T	T	T	T	T	T	T	T	T	T	G	T	G	T	T	T	T	G	T	T	T	T	T	T	T	T	T	T	T	G	T	T	T	T	T	T	T	T
1	47239776	C/A	C	C	C	M	C	C	C	C	C	C	C	C	C	C	C	C	C	C	C	A	C	C	C	C	C	C	C	C	C	C	C	C	C	C	C	C	C	M	C	C	C	C	C	C	C	M	C
1	47365962	C/T	C	C	C	C	Y	T	C	C	C	C	C	C	C	C	C	Y	C	C	T	C	C	C	C	Y	C	C	C	C	C	C	C	C	C	C	C	C	T	C	T	C	C	C	C	T	C	C	C
1	47366333	T/C	Y	T	T	T	T	T	T	T	T	T	T	T	T	T	T	T	T	T	C	T	T	T	T	T	T	T	T	T	T	T	C	T	T	T	T	T	T	T	T	T	C	T	C	T	T	T	T
1	47567195	T/A	T	T	T	A	T	T	T	T	T	T	A	T	T	T	T	T	T	T	T	T	T	T	T	T	T	T	T	T	T	T	T	T	T	T	A	T	T	W	A	T	T	T	T	T	T	T	T
1	47595665	A/G	A	A	A	A	A	A	A	A	A	A	A	A	A	A	A	A	A	A	A	A	A	A	A	A	A	A	A	A	A	A	R	A	A	A	A	A	A	A	R	A	A	A	R	A	A	A	A
1	47616407	A/C	A	A	A	A	A	M	A	A	A	A	A	A	A	A	A	A	A	A	A	A	A	A	A	A	A	A	A	A	A	A	A	A	A	A	A	A	A	A	A	A	A	A	A	A	A	A	M
1	47735406	T/C	T	T	T	T	T	T	T	T	T	T	T	T	T	T	T	T	T	T	T	T	T	T	T	T	T	T	T	T	T	T	T	T	T	T	T	T	T	T	T	T	T	T	T	T	T	T	C
1	47912867	G/A	G	G	G	G	G	G	G	G	G	G	G	G	A	G	G	G	G	G	A	G	A	A	G	G	G	G	G	G	G	G	G	A	G	G	G	A	A	G	G	G	G	A	G	G	G	G	G
1	47947125	G/C	C	G	G	C	G	C	C	G	G	G	G	G	G	G	G	G	C	G	G	G	G	G	C	C	G	C	C	C	G	G	G	G	G	G	G	G	G	C	G	C	C	G	C	G	C	G	G
1	47948090	G/A	G	G	G	G	G	G	G	G	G	G	G	G	G	G	G	G	G	G	G	G	G	G	A	G	G	G	A	G	G	G	G	G	G	G	G	G	G	A	G	G	A	G	A	G	A	G	G
1	47960354	T/A	T	T	T	T	T	T	T	T	T	T	T	T	T	T	T	T	T	T	T	T	T	T	A	T	T	T	T	T	T	T	T	T	T	T	T	T	T	A	T	T	A	T	T	T	A	T	T
1	48076204	A/G	A	A	A	A	A	G	A	A	A	A	A	A	A	A	A	A	A	A	A	A	A	A	A	G	A	G	A	A	A	A	A	A	A	A	A	G	G	A	A	A	G	A	A	A	G	A	G
1	48102679	G/T	G	G	G	G	G	G	G	G	G	G	K	G	G	G	K	G	G	G	G	G	G	G	K	G	G	G	G	G	G	G	G	G	G	G	G	G	G	G	G	G	G	G	G	K	G	G	G
1	48106119	T/C	T	T	T	T	T	T	T	T	T	T	T	T	T	T	T	T	T	T	T	T	T	T	C	C	T	T	C	T	T	T	T	T	T	T	T	T	T	C	T	T	C	T	C	T	C	T	C
1	48106152	C/T	C	C	C	C	C	C	C	C	Y	C	C	C	C	C	C	C	C	C	C	C	C	C	C	C	C	C	C	C	C	C	C	C	T	C	C	C	C	C	C	C	C	C	C	C	Y	C	C
1	48121171	C/A	C	C	C	C	C	C	C	C	C	C	C	C	C	C	C	C	C	C	C	C	C	C	A	A	C	C	A	C	C	C	C	C	C	C	C	C	C	A	C	C	A	C	A	C	A	C	C
1	48214006	C/T	T	C	C	T	C	T	T	C	C	C	C	C	C	C	C	C	T	C	C	C	C	C	C	C	C	T	C	T	C	C	C	C	C	C	C	C	T	C	C	T	C	C	C	C	C	C	T
1	48215164	T/C	T	T	T	T	T	T	T	T	T	C	Y	T	T	T	T	T	T	T	T	T	T	T	T	T	T	T	T	T	T	T	T	T	T	T	T	T	T	T	T	T	T	T	T	T	T	T	T
1	48221601	T/C	T	T	T	T	T	T	T	T	C	C	T	T	T	T	T	C	T	T	C	T	C	T	C	C	T	T	C	T	T	T	C	T	T	C	T	C	T	C	T	T	C	T	C	T	T	T	C
1	48272227	T/A	T	T	T	T	T	T	T	T	T	T	T	T	T	T	T	T	T	T	T	T	T	T	A	A	T	T	A	T	T	T	T	T	T	T	T	T	T	A	T	T	A	T	A	T	A	T	A
1	48272228	A/T	A	A	A	A	A	A	A	A	A	A	A	A	A	A	A	A	A	A	A	A	A	A	T	T	A	A	T	A	A	A	A	A	A	A	A	A	T	T	W	A	T	A	T	A	T	A	T
1	48272230	C/T	C	C	C	C	C	C	C	C	C	C	C	C	C	C	C	C	C	C	C	C	C	C	T	T	C	C	T	C	C	C	C	C	C	C	C	C	C	T	C	C	T	C	T	C	T	C	T
1	48272232	A/C	A	A	A	A	A	A	A	A	A	A	A	A	A	A	A	M	A	A	A	A	A	A	C	C	A	A	C	A	A	A	A	A	A	A	A	A	A	C	A	A	C	A	C	A	C	A	C
1	48318551	C/A	C	C	C	C	C	C	C	M	C	C	C	C	C	C	C	C	C	C	C	C	C	C	A	C	C	C	M	C	C	C	C	C	C	C	C	C	C	A	C	C	C	C	A	C	C	C	C
1	48318920	A/G	A	A	A	A	A	A	A	A	A	A	A	A	A	A	A	A	A	A	A	A	A	A	G	G	A	A	G	A	A	A	A	A	A	A	A	A	A	G	A	A	G	A	G	A	G	A	G
1	48322926	G/A	G	G	G	G	G	G	G	G	G	G	G	G	G	G	G	G	G	G	G	G	G	G	A	A	G	G	A	G	G	G	G	G	G	G	G	G	G	A	G	G	A	G	A	G	A	G	A
1	48323271	T/G	T	T	T	T	T	T	T	T	T	K	T	T	T	T	T	T	T	T	T	T	K	K	T	T	T	K	T	T	T	T	K	T	T	T	T	T	T	T	T	T	T	T	T	T	T	T	T
1	48345657	T/G	T	T	T	T	T	T	T	T	T	T	T	T	T	T	T	T	T	T	T	T	K	T	T	T	T	T	T	T	T	T	T	T	T	K	T	T	K	T	K	T	T	T	T	T	T	K	T
1	48424558	A/G	A	A	A	A	A	A	A	A	A	A	A	A	A	A	A	A	A	A	A	A	A	A	G	G	A	A	G	A	A	A	A	A	A	A	A	A	A	G	A	A	G	A	G	A	G	A	G
1	48424580	A/G	G	A	A	G	A	G	A	A	A	A	A	G	A	A	A	A	G	A	A	A	A	A	G	G	A	G	G	G	A	A	A	A	A	A	A	A	G	G	A	G	G	A	G	A	G	A	G
1	48460914	C/T	C	C	T	C	C	C	C	C	C	C	T	C	T	T	C	C	C	C	T	C	C	C	C	C	T	C	C	C	T	C	C	T	C	C	T	C	C	C	C	C	C	T	C	Y	C	T	C
1	48461265	A/G	A	A	G	A	A	A	A	A	A	A	G	A	G	G	A	A	A	A	G	A	A	A	A	A	G	A	R	A	G	A	A	G	A	A	G	A	A	A	A	A	A	G	A	G	R	G	R
1	48493418	C/T	C	C	T	C	C	C	C	C	C	C	T	C	T	T	C	C	C	C	T	C	C	C	C	C	T	C	C	C	T	C	C	T	C	C	T	C	C	C	C	C	C	T	C	T	C	T	C
1	48509630	T/C	T	T	C	T	T	T	T	T	T	T	C	T	C	C	T	T	T	T	C	T	T	T	T	T	C	T	T	T	C	T	T	C	T	T	C	T	T	T	T	T	T	C	T	C	T	C	T
1	48509641	G/A	G	G	A	G	G	G	G	G	G	G	A	G	A	A	G	G	G	G	A	G	G	G	G	G	A	G	G	G	A	G	G	A	G	G	A	G	G	G	G	G	G	A	G	A	G	A	G
1	48544983	T/C	T	T	T	T	T	T	T	T	T	T	T	T	T	T	T	T	T	T	T	T	T	T	Y	T	T	T	T	T	T	T	T	T	T	T	T	T	T	T	T	T	T	C	T	T	T	T	T
1	48549405	C/T	C	C	C	C	C	C	C	C	C	C	C	C	C	C	C	C	C	C	C	C	C	C	C	C	C	C	C	C	C	C	C	C	C	C	C	C	C	C	C	C	C	C	C	C	C	C	T
1	48566632	A/C	A	A	A	A	A	A	A	A	A	A	A	A	A	A	A	A	A	A	A	A	A	A	A	A	A	A	A	A	A	A	A	A	A	A	A	A	A	A	A	A	A	A	A	A	A	A	A
1	48567026	A/C	A	A	A	A	A	A	A	A	A	A	A	A	A	A	A	A	A	A	A	A	A	A	A	A	A	A	A	A	A	A	A	A	A	A	A	A	A	A	A	A	A	A	A	A	A	A	A
1	48567027	C/A	C	C	C	C	C	C	C	C	C	C	C	C	C	C	C	C	C	C	C	C	C	C	C	C	C	C	C	C	C	C	C	C	C	C	C	C	C	C	C	C	C	C	C	C	C	C	C
1	48567029	A/T	A	A	A	A	A	A	A	A	A	A	A	A	A	A	A	A	A	A	A	A	A	A	A	A	A	A	A	A	A	A	A	A	A	A	A	A	A	A	A	A	A	A	A	A	A	A	A
1	48660831	T/G	T	T	G	T	T	T	T	T	T	G	T	T	T	T	T	T	T	T	T	T	T	T	K	T	T	T	T	T	T	T	G	T	T	T	T	T	T	T	T	T	T	T	T	T	T	T	T
1	48660835	T/G	G	T	K	K	T	T	T	T	T	G	T	T	T	T	T	T	T	T	T	T	T	T	T	T	T	T	T	T	T	T	T	T	T	T	T	T	T	T	T	T	T	T	T	T	T	T	T
1	48766379	A/C	A	A	A	A	A	A	A	A	A	A	A	A	A	A	A	A	A	A	A	A	A	A	A	A	A	A	A	A	A	A	M	A	A	A	A	A	A	A	C	A	A	A	A	A	A	A	A
1	48815154	T/C	T	T	C	T	C	T	T	C	C	C	T	C	T	T	C	C	T	T	T	C	C	C	T	C	T	T	T	T	T	C	T	T	T	T	T	C	T	C	C	T	C	T	C	T	T	T	C
1	48818496	G/C	G	G	G	G	G	G	G	G	C	G	G	G	G	G	G	G	G	G	G	G	G	G	G	G	G	G	G	G	G	G	G	G	G	G	G	G	G	G	G	G	G	G	G	G	G	G	C
1	48818852	G/C	G	G	G	G	G	G	G	G	C	G	G	G	G	G	G	G	G	G	G	G	G	G	G	G	G	G	G	G	G	G	G	G	G	G	G	G	G	G	G	G	G	G	G	G	G	G	C
1	48952608	C/A	C	C	M	M	C	M	C	C	C	C	C	C	C	C	C	C	C	C	C	C	C	C	C	C	C	C	C	C	A	C	M	C	C	M	C	C	C	C	C	C	C	C	C	C	C	C	A
1	48952900	T/G	T	T	T	T	T	T	T	T	K	T	T	T	T	T	T	T	T	T	T	T	T	K	T	T	T	T	T	T	T	T	T	T	T	G	T	T	T	T	T	T	T	T	T	T	T	T	G
1	48981161	A/T	A	A	T	A	A	A	A	A	A	T	A	A	A	A	A	A	A	A	A	A	A	T	A	A	A	A	T	A	A	A	A	A	A	A	A	A	A	A	A	T	A	A	A	A	T	A	A
1	48981562	G/A	G	G	A	G	G	G	G	G	G	A	G	G	G	G	G	G	G	G	G	G	G	A	G	G	G	G	A	G	G	G	G	G	G	G	G	A	G	G	G	A	G	G	G	G	A	G	G
1	49132851	C/G	C	C	C	G	C	C	C	C	C	G	C	C	C	G	C	C	C	C	C	C	C	C	C	C	C	C	C	G	G	C	G	C	G	C	C	G	G	C	C	C	C	G	C	C	C	C	C
1	49132860	T/C	T	C	C	T	C	T	T	T	T	T	T	T	T	T	T	T	T	T	T	T	C	T	T	T	T	T	T	T	T	T	T	T	T	T	T	T	T	T	C	T	T	T	T	T	C	T	T
1	49132878	A/G	A	A	A	G	A	A	A	A	G	A	A	G	G	A	A	A	A	G	G	A	A	A	G	A	G	A	A	A	G	A	G	G	G	A	G	G	A	A	A	A	A	G	G	G	A	A	G
1	49141602	A/C	A	A	A	A	A	M	A	A	A	A	A	A	A	A	A	A	A	C	A	A	A	A	A	A	A	A	A	A	A	A	A	A	A	A	A	A	M	A	A	A	A	A	A	A	A	A	A
1	49147399	T/A	T	A	A	T	A	T	A	T	T	T	T	T	T	T	T	T	T	T	T	T	A	T	T	T	T	T	T	T	T	T	T	T	T	T	T	T	T	T	A	T	T	T	T	T	A	T	T
1	49147757	T/G	T	T	T	G	K	T	T	T	T	T	T	T	T	T	T	T	T	T	T	T	T	T	T	T	T	T	T	T	T	T	T	T	T	T	T	T	T	T	T	T	T	T	T	T	T	T	T
1	49179068	G/T	G	G	G	G	G	G	G	G	T	G	G	T	T	T	G	G	G	G	T	G	G	G	T	G	T	G	G	G	T	G	G	T	T	G	T	T	G	T	G	G	G	T	T	T	G	G	T
1	49179084	C/T	C	C	C	C	C	C	C	C	C	C	C	T	T	T	C	C	C	C	T	C	C	C	T	C	T	C	C	C	T	C	C	T	C	C	T	T	C	T	C	C	C	T	T	C	C	C	C
1	49351928	A/C	A	A	A	A	A	A	A	A	A	A	A	A	A	A	A	A	A	M	A	A	C	A	A	C	A	A	A	A	A	A	A	A	A	A	A	A	A	A	M	A	M	A	A	A	A	A	A
1	49353086	C/T	C	C	C	C	C	T	C	C	C	C	C	C	C	C	C	C	C	Y	C	C	C	Y	C	C	C	C	C	C	C	C	C	Y	C	C	C	C	Y	C	Y	C	C	C	C	C	C	C	C
1	49392325	T/A	T	T	T	T	T	T	T	T	A	A	T	A	A	A	A	T	T	T	A	T	A	T	A	A	A	T	T	T	A	T	T	A	A	T	A	T	T	A	T	T	T	A	A	A	T	T	A
1	49405667	C/T	C	C	C	C	C	C	C	C	T	T	C	T	T	T	T	C	C	C	T	C	T	C	T	T	T	C	C	C	Y	C	C	T	T	C	T	C	C	T	C	C	C	T	T	T	C	C	T
1	49438641	T/G	T	T	T	T	T	T	T	T	T	T	G	T	T	T	T	T	T	G	T	T	T	T	T	T	T	T	T	T	T	T	T	T	T	G	T	T	T	T	T	T	T	T	T	T	K	T	T
1	49450724	C/T	C	C	C	C	Y	Y	C	C	C	C	C	C	C	C	C	C	C	C	C	C	Y	C	C	C	C	C	C	C	C	C	C	C	C	C	C	C	C	C	C	C	C	Y	C	C	C	Y	T
1	49508001	C/T	C	T	C	C	C	C	C	T	C	C	C	C	C	C	C	C	C	T	C	C	C	C	C	C	C	C	C	C	C	T	C	C	C	C	C	C	T	C	C	T	C	C	C	C	C	C	T
1	49508026	A/T	A	T	A	A	A	A	A	T	A	A	A	A	A	A	A	A	A	T	A	A	A	A	A	A	A	A	A	A	A	T	A	A	A	A	A	A	T	A	A	T	A	A	A	A	A	A	T
1	49613296	G/A	G	G	G	A	G	G	G	G	G	G	G	G	G	G	G	A	A	G	G	G	G	G	G	G	G	A	G	A	G	G	A	G	A	G	G	G	G	G	G	G	G	G	A	G	G	G	A
1	49765156	A/C	A	M	A	A	A	A	A	A	A	A	A	A	A	A	A	A	A	A	A	A	A	A	A	A	A	A	A	A	A	A	A	A	A	A	A	A	A	A	A	A	A	A	A	A	A	A	A
1	49891838	A/G	A	G	A	A	G	G	A	G	G	A	G	A	A	A	A	G	A	G	A	A	A	A	A	A	A	A	G	A	A	G	A	G	A	G	A	G	A	A	G	A	R	A	A	A	G	G	A
1	49912343	T/C	T	C	T	T	C	C	T	C	C	T	C	T	T	T	T	C	T	C	T	T	T	T	T	T	T	T	C	T	T	C	T	C	T	C	T	C	T	T	C	T	C	T	T	T	C	C	C
1	49968589	C/T	T	C	T	T	C	C	T	C	C	T	C	T	T	T	T	C	T	C	T	T	C	T	T	T	T	T	C	T	T	C	T	C	T	C	T	C	T	T	C	T	C	T	T	T	C	C	C
1	49973801	A/T	A	A	T	T	A	A	T	A	A	T	A	A	A	T	T	A	T	A	T	A	A	T	A	A	A	A	A	T	T	A	A	A	T	A	A	A	A	A	A	T	A	A	T	A	A	A	A
1	49998046	G/T	G	G	G	G	G	T	G	G	G	G	T	G	G	G	G	G	G	T	G	G	T	G	G	G	G	G	T	G	G	T	G	G	G	G	G	T	G	G	G	G	G	G	G	G	T	T	G
1	49998077	T/A	A	T	A	A	T	T	A	T	T	A	T	A	A	A	A	T	A	T	A	A	T	A	A	A	A	A	T	A	A	T	A	T	A	T	A	T	A	A	T	A	T	A	A	A	T	T	A
1	49998444	A/T	A	T	A	A	T	A	A	T	T	A	A	A	A	A	A	T	A	A	A	A	A	A	A	A	A	A	A	A	A	A	A	T	A	T	A	A	A	A	A	A	T	A	A	A	A	A	A
1	49998534	T/G	T	G	T	T	G	T	T	K	G	G	T	T	T	T	T	G	T	T	T	T	T	T	T	T	T	T	T	T	T	T	T	T	T	G	T	T	T	T	T	T	G	T	T	T	T	T	T
1	50067910	T/G	T	T	T	K	T	T	T	T	T	T	T	T	T	T	T	T	T	T	T	T	G	T	T	T	T	T	T	T	T	T	T	T	T	T	T	T	T	T	T	T	T	T	T	T	K	T	T
1	50069945	A/G	A	A	A	A	A	R	A	A	A	A	A	A	A	A	A	A	A	A	A	A	A	A	A	A	A	A	A	A	A	A	A	A	A	A	G	A	A	A	A	A	A	A	A	A	A	A	A
1	50069950	A/G	G	R	A	A	A	A	A	A	A	A	A	A	A	A	A	A	A	A	A	A	A	A	A	A	A	A	A	A	A	A	A	A	A	A	A	A	A	A	A	A	A	A	A	A	A	A	A
1	50069956	T/G	T	T	T	T	T	T	T	T	T	T	T	T	T	T	T	T	T	T	T	T	T	T	T	T	T	T	T	T	T	T	T	T	T	T	T	T	T	T	K	T	T	T	T	T	T	K	T
1	50102129	G/T	G	T	G	G	T	G	G	T	G	T	G	G	G	G	G	G	G	T	G	G	G	G	G	G	G	G	G	G	G	T	G	G	G	G	T	G	G	G	G	G	G	G	G	G	G	G	T
1	50118813	T/G	T	T	T	T	T	T	T	T	T	T	T	T	T	T	T	T	T	T	T	T	T	T	T	T	T	T	T	T	T	T	T	T	T	T	T	T	T	T	T	T	T	T	T	T	T	T	T
1	50125980	T/C	T	T	T	T	T	T	T	T	T	T	T	T	T	T	T	T	T	T	T	T	T	T	T	T	T	T	T	T	T	T	T	T	T	T	T	T	T	T	T	T	T	T	T	T	T	T	T
1	50132899	G/C	G	C	G	G	C	G	G	C	G	C	G	G	G	G	G	G	G	C	G	G	G	G	G	G	G	G	G	G	G	C	G	G	G	G	C	G	G	G	G	G	G	G	G	G	G	G	C
1	50132902	G/A	G	A	G	G	A	G	G	A	G	A	G	G	G	G	G	G	G	A	G	G	G	G	G	G	G	G	G	G	G	A	G	G	G	G	A	G	G	G	G	G	G	G	G	G	G	G	A
1	50133285	A/C	C	A	A	M	A	A	A	M	A	A	A	A	A	A	A	A	A	A	A	A	A	A	A	A	A	A	A	A	A	A	A	M	A	M	A	A	M	A	A	A	A	A	A	A	A	A	A
1	50133304	C/T	C	T	C	C	C	C	C	T	C	T	T	C	C	C	C	C	C	T	C	C	C	C	C	C	C	C	C	C	C	T	C	C	C	C	T	C	C	C	C	C	C	C	C	C	C	C	T
1	50189615	A/C	A	A	A	A	A	A	C	A	A	A	A	A	A	A	C	A	A	A	C	A	A	C	A	A	A	C	A	A	A	A	A	A	A	C	A	A	A	C	C	A	A	A	C	A	A	A	A
1	50228792	A/G	G	A	G	A	A	A	G	A	G	A	A	G	G	A	G	A	G	A	G	G	A	G	G	A	G	G	A	G	G	A	G	A	A	A	A	G	G	G	G	A	A	A	G	A	G	G	A
1	50235031	C/T	C	T	C	C	T	C	C	T	C	T	T	C	C	C	C	C	C	T	C	C	T	C	C	C	C	C	C	C	C	C	C	C	C	C	T	C	C	C	C	C	C	C	C	C	C	C	C
1	50235052	C/T	C	T	C	C	T	C	C	T	C	T	T	C	C	C	C	C	C	T	C	C	T	C	C	C	C	C	C	C	C	C	C	C	C	C	T	C	C	C	C	C	C	C	C	C	C	C	C
1	50267251	A/G	A	G	A	G	G	A	A	G	A	G	G	A	A	A	A	G	A	G	A	A	G	A	A	A	A	A	A	A	A	A	A	A	A	G	G	A	G	A	A	A	A	A	A	A	A	A	A
1	50301755	G/A	G	A	G	A	A	G	G	A	A	A	A	G	G	G	G	A	G	A	G	G	G	G	G	G	G	G	G	G	G	G	G	G	G	A	A	G	G	G	G	G	G	G	G	G	G	G	G
1	50310715	A/G	A	A	A	A	G	A	A	G	G	G	G	A	A	A	A	A	A	G	A	A	A	A	A	A	A	A	A	A	A	A	A	A	A	A	G	A	A	A	A	A	A	A	A	A	A	A	A
1	50333498	C/T	C	T	C	C	T	C	C	C	C	C	C	C	C	C	C	C	C	T	C	C	C	C	C	C	C	C	C	C	C	C	C	C	C	C	T	C	C	C	C	C	C	C	C	C	C	C	C
1	50333501	G/A	G	G	G	G	G	G	G	A	A	G	A	G	G	G	G	G	G	G	G	G	G	G	G	G	G	G	G	G	G	G	G	G	G	G	G	G	G	G	G	G	G	G	G	G	G	G	G
1	50367235	C/T	C	T	C	T	T	C	C	T	T	T	T	C	C	C	C	T	C	T	C	C	C	C	C	C	C	C	C	C	C	C	C	C	C	T	T	C	C	C	C	C	C	C	C	C	C	C	C
1	50382197	T/C	T	C	T	C	C	T	T	C	C	Y	C	T	T	T	T	C	T	C	T	T	T	T	T	T	T	T	Y	T	T	T	T	T	T	C	C	T	C	T	T	T	T	T	T	T	T	T	C
1	50416297	A/G	A	G	A	G	G	A	A	G	G	G	G	A	A	A	A	G	A	G	A	A	A	A	A	A	A	A	A	A	A	A	A	A	A	G	G	A	G	A	A	A	A	A	A	A	A	A	G
1	50418333	T/C	T	C	T	C	C	T	T	T	T	C	T	T	T	T	T	C	T	C	T	T	T	T	T	T	T	T	T	T	T	T	T	T	T	C	C	T	T	T	T	T	T	T	T	T	T	T	T
1	50418370	C/A	C	A	C	A	A	C	C	C	C	A	C	C	C	C	C	A	C	A	C	C	C	C	C	C	C	C	C	C	C	C	C	C	C	A	A	C	C	C	C	C	C	C	C	C	C	C	C
1	50427345	T/C	T	T	T	T	T	T	C	T	T	T	T	T	T	T	T	T	T	T	T	T	T	T	T	T	T	Y	T	T	T	T	T	T	T	T	T	T	T	T	T	T	T	Y	T	T	T	T	T
1	50502512	A/G	A	G	A	G	G	A	A	A	G	G	G	A	A	A	A	G	A	G	A	G	A	G	A	A	A	A	A	A	A	A	G	A	A	G	G	A	A	A	A	A	G	A	A	G	G	A	A
1	50502941	A/G	A	G	A	G	G	G	A	G	G	G	G	A	A	A	A	G	A	G	A	A	A	G	A	G	A	A	G	A	A	A	A	R	G	G	G	A	A	A	A	A	G	A	A	A	G	A	G
1	50523525	C/T	C	C	C	C	C	C	C	C	T	C	T	C	C	C	C	C	C	C	C	T	Y	C	C	C	C	C	C	C	Y	C	C	Y	C	C	C	C	C	C	C	C	T	C	C	T	C	C	C
1	50574596	A/G	A	A	R	A	A	A	A	A	A	A	A	A	A	A	A	R	R	A	A	A	A	R	A	A	A	A	A	A	A	A	A	A	A	A	A	A	A	A	A	A	A	A	A	A	A	A	A
1	50574635	G/A	G	G	G	G	G	G	G	G	G	G	G	G	G	G	G	G	G	G	A	G	G	G	G	G	G	G	G	G	G	G	G	A	G	G	G	G	G	G	G	G	G	G	G	G	G	G	G
1	50626163	C/T	T	C	T	C	C	C	T	C	C	C	C	T	T	T	T	C	T	C	T	C	T	C	T	C	T	T	C	T	C	T	T	T	C	C	C	T	C	T	T	T	C	T	T	T	C	C	T
1	50626403	T/C	T	T	T	T	T	T	T	Y	T	T	T	T	T	T	T	T	T	T	Y	T	T	T	T	T	T	Y	T	T	C	T	T	Y	T	Y	T	Y	T	T	T	T	T	T	T	T	T	Y	T
1	50626763	T/C	T	C	T	C	C	T	T	C	C	C	C	T	T	T	T	C	T	C	T	T	T	C	T	C	T	T	C	T	T	T	T	T	C	C	C	T	T	T	T	T	C	T	T	T	C	T	C
1	50635273	T/C	T	C	T	C	C	T	T	C	C	C	C	T	T	T	T	C	T	C	T	T	T	C	T	C	T	T	C	T	T	C	T	T	C	C	C	T	T	T	T	T	C	T	T	T	C	T	T
1	50645669	T/G	T	T	T	K	T	K	T	T	T	T	K	T	T	T	T	T	T	T	T	T	T	T	T	T	T	K	T	T	T	T	T	K	T	T	T	K	T	T	G	T	T	T	T	T	T	T	T
1	50676183	T/C	T	T	T	T	T	T	T	T	T	T	T	T	T	T	T	T	T	T	T	T	T	T	T	T	T	T	T	T	T	T	T	C	T	T	T	T	T	Y	T	T	Y	T	T	T	T	T	T
1	50698771	A/G	A	G	A	G	G	A	A	G	G	G	G	A	A	A	A	G	A	G	A	A	A	G	A	G	A	A	G	A	A	A	A	A	G	A	G	A	A	A	A	A	G	A	A	A	G	A	G
1	50703950	C/G	C	C	C	C	C	C	C	C	C	S	C	C	C	C	C	C	C	C	C	C	C	C	C	C	C	C	C	C	C	C	C	C	C	C	C	C	C	C	C	C	C	C	C	C	C	C	C
1	50776387	G/A	G	A	G	A	A	G	G	A	A	A	A	G	G	G	G	A	G	G	G	G	G	G	G	G	G	G	A	G	G	G	G	G	A	G	A	G	G	G	G	G	A	G	G	G	G	G	A
1	50848439	T/G	T	T	T	T	T	T	T	T	T	T	T	T	T	T	T	T	T	T	T	T	T	T	T	T	T	T	T	T	T	G	T	T	T	T	T	T	T	T	T	T	T	T	T	K	K	T	T
1	50854489	T/G	T	T	T	T	T	T	T	T	K	T	T	T	T	T	T	T	T	T	T	T	T	T	T	T	T	T	T	T	T	T	T	T	T	T	T	T	T	T	G	T	T	T	T	T	T	G	T
1	50854496	T/G	T	T	T	T	T	T	T	T	T	K	T	T	T	T	T	T	T	T	T	T	K	T	T	T	T	T	T	T	T	T	T	T	T	T	T	K	K	T	T	T	T	T	T	T	T	T	T
1	50930012	C/T	C	T	C	C	C	C	C	T	C	C	T	C	C	C	C	C	C	C	C	C	C	C	C	C	C	C	C	C	C	C	C	C	C	C	C	C	C	C	C	C	C	C	C	C	C	C	T
1	51007163	G/A	A	A	G	G	G	A	A	A	A	A	A	G	A	A	G	G	A	G	A	G	G	G	G	G	G	A	G	A	G	G	A	A	G	A	G	G	G	G	A	A	R	G	A	A	G	A	G
1	51016259	G/T	G	G	G	G	T	G	G	G	G	G	G	G	G	G	G	G	G	G	G	G	T	G	G	G	G	G	G	G	G	G	G	G	G	G	G	G	T	G	G	G	G	G	G	G	G	G	G
1	51016606	T/G	T	T	T	T	K	T	T	T	T	T	T	T	T	T	T	T	T	T	K	T	K	T	T	T	T	T	T	K	T	T	T	T	T	T	T	T	T	T	T	T	T	T	K	T	T	T	T
1	51054034	T/G	T	T	T	T	T	T	T	T	T	T	T	T	T	T	T	T	T	T	T	K	T	T	T	T	T	T	T	T	T	G	T	T	T	T	T	T	T	T	T	T	T	K	T	T	T	T	T
1	51063157	A/G	A	G	A	A	A	A	A	G	A	G	A	A	A	A	A	A	A	A	A	A	A	A	A	A	A	A	A	A	A	A	A	A	A	A	A	A	A	A	A	A	A	A	A	A	A	A	G
1	51068120	G/A	G	G	G	R	R	G	G	A	G	G	R	G	G	G	G	G	G	G	G	G	G	G	G	G	G	G	G	G	G	G	R	G	G	G	G	R	G	G	R	G	G	A	G	G	G	G	G
1	51081074	C/A	A	A	C	C	C	A	A	A	A	A	C	C	A	A	C	C	A	C	A	C	C	C	C	C	C	A	C	A	C	C	A	A	C	A	C	C	C	C	A	A	M	C	A	A	C	A	C
1	51081460	T/C	T	C	T	T	T	T	T	C	T	C	T	T	T	T	T	T	T	T	T	T	T	T	T	T	T	T	T	T	T	T	T	T	T	T	T	T	C	T	T	T	T	T	T	T	T	T	C
1	51085296	T/C	T	T	T	T	C	T	T	T	T	T	C	T	T	T	T	T	T	T	T	T	T	T	T	T	C	T	T	T	T	T	T	T	T	T	T	T	C	T	T	T	T	T	T	T	T	T	C
1	51085645	C/T	T	T	C	C	C	T	T	T	T	T	C	C	T	T	C	C	T	C	T	C	C	C	C	C	C	T	C	T	C	C	T	T	C	T	C	C	C	C	T	T	C	C	T	T	C	T	C
1	51085677	C/T	C	T	C	C	T	C	C	C	C	C	T	C	C	C	C	C	C	C	C	C	C	C	C	C	T	C	C	C	C	C	C	C	C	C	C	C	T	C	C	C	C	C	C	C	C	C	T
1	51143599	A/T	A	A	A	A	A	A	A	A	A	A	A	A	A	A	A	A	A	A	W	A	A	A	A	A	A	W	A	A	A	W	A	A	A	A	A	A	A	A	A	A	A	A	A	A	A	A	A
1	51152256	G/C	C	G	G	G	G	C	C	G	C	G	G	G	C	C	G	G	C	G	C	G	G	G	C	G	G	C	G	C	C	G	C	C	G	G	C	G	G	G	C	C	G	G	C	C	G	C	C
1	51220743	A/C	C	C	A	A	C	C	C	C	A	C	A	A	A	A	A	A	C	A	A	A	A	A	A	A	A	A	A	A	A	A	C	A	A	A	A	A	C	A	C	C	A	A	A	A	A	A	C
1	51225028	C/A	C	C	C	M	C	C	C	C	C	A	M	C	C	C	C	C	C	C	C	C	C	C	C	C	C	C	M	C	C	C	C	C	C	C	C	M	C	C	C	C	C	C	C	C	C	C	C
1	51225046	T/C	T	C	T	T	C	T	T	C	T	C	T	T	T	T	T	T	T	T	T	T	T	T	T	T	T	T	T	T	T	T	T	T	T	T	T	T	C	T	T	T	T	T	T	T	T	T	C
1	51230322	A/C	A	A	A	A	A	A	A	C	A	A	A	A	A	A	A	A	A	A	A	A	A	A	A	A	A	A	A	C	A	A	A	A	A	A	A	A	A	A	A	A	A	A	A	A	A	A	A
1	51458263	G/T	G	G	G	G	G	G	G	G	G	G	G	G	G	G	G	G	G	G	G	G	T	G	T	G	G	G	G	G	G	G	G	G	K	G	G	G	G	G	G	G	G	T	G	G	G	G	G
1	51527301	G/A	A	G	G	G	G	G	A	G	G	G	A	G	G	G	A	G	A	G	G	G	A	A	G	G	G	A	G	A	G	G	G	G	G	A	G	A	G	A	G	G	G	A	G	G	G	G	G
1	51538519	C/T	C	C	C	C	C	C	C	C	C	T	C	C	C	C	C	C	C	C	C	C	C	C	C	C	C	C	C	C	C	C	C	C	C	C	C	C	C	C	C	C	C	C	C	C	C	C	C
1	51540158	A/C	A	A	A	C	A	A	A	M	M	A	A	A	A	A	A	M	A	A	A	A	A	A	A	A	A	A	A	A	A	A	A	A	A	A	A	A	C	A	A	A	A	A	A	A	A	A	A
1	51553036	A/G	G	A	A	A	A	A	G	A	G	A	G	A	A	A	G	A	G	A	A	A	G	G	A	A	A	G	A	G	A	A	A	A	A	G	A	G	A	G	A	A	A	G	A	A	A	A	A
1	51572626	A/G	A	A	A	A	A	A	A	A	A	G	A	A	A	A	A	A	A	A	A	A	A	A	A	A	A	A	A	A	A	A	A	A	A	A	A	A	A	A	A	A	A	A	A	A	A	A	A
1	51615676	C/T	C	C	C	C	C	C	C	T	C	T	C	C	T	C	C	C	C	C	C	C	C	C	C	C	C	C	C	C	T	T	C	C	C	C	C	C	C	C	T	C	T	C	C	T	C	C	T
1	51615689	C/T	C	C	C	C	C	C	C	T	C	T	C	C	T	C	C	C	C	C	C	C	C	C	C	C	C	C	C	C	T	T	C	C	C	C	C	C	C	C	T	C	T	C	C	T	C	C	T
1	51621382	A/G	G	A	A	A	A	A	G	A	G	A	G	A	A	A	G	A	G	A	A	A	G	G	A	A	A	G	A	G	A	A	A	A	A	G	G	G	G	G	A	A	A	G	A	A	A	A	G
1	51665775	A/C	A	A	A	A	A	A	A	A	A	A	A	A	A	A	A	A	A	A	A	A	A	A	A	A	A	A	A	A	A	A	A	A	A	A	A	A	A	A	A	A	A	C	M	A	A	A	A
1	51708434	A/G	A	A	A	A	A	A	A	G	A	A	A	A	A	A	A	A	A	A	A	A	A	A	A	A	A	A	A	A	A	G	A	A	A	A	A	A	A	A	A	G	A	A	A	A	A	A	A
1	51708790	C/T	C	C	T	T	C	C	C	C	C	C	C	C	C	C	C	C	C	Y	C	C	C	C	Y	Y	T	C	C	C	C	C	Y	C	C	C	C	C	C	C	Y	C	C	Y	C	C	C	C	C
1	51708797	G/T	G	G	T	T	T	G	G	G	G	G	G	T	G	G	G	G	G	T	T	G	G	G	T	T	G	G	G	G	T	G	T	T	G	G	G	G	G	G	T	G	T	G	G	G	T	G	T
1	51710706	A/G	A	A	A	A	R	A	A	A	A	R	A	A	A	A	A	A	A	A	A	A	A	R	A	A	A	A	A	A	A	A	R	A	A	A	A	A	A	A	A	A	A	A	A	A	A	G	G
1	51710710	A/G	A	A	A	A	A	R	R	A	A	A	A	A	A	A	A	A	A	A	R	A	A	A	A	A	A	A	A	A	A	R	A	G	A	A	A	A	A	A	A	A	A	A	A	A	A	A	G
1	51710714	A/G	A	A	A	A	A	A	A	A	A	A	A	A	A	A	A	A	A	A	G	R	A	A	A	R	A	A	A	A	A	R	R	A	A	A	A	A	A	A	A	A	A	R	G	A	A	G	G
1	51711051	T/G	T	T	T	T	T	T	T	G	T	T	T	T	T	T	T	T	T	T	T	T	T	T	T	T	T	T	T	T	K	G	T	T	T	T	T	T	T	T	T	T	T	T	T	T	T	T	T
1	51711052	A/T	A	A	A	A	A	A	A	T	A	A	A	A	A	A	A	A	A	A	A	A	A	A	A	A	A	A	A	A	A	T	A	A	A	A	A	A	A	A	A	A	A	A	A	A	A	A	A
1	51711054	A/C	A	A	A	A	A	A	A	C	A	A	A	A	A	A	A	A	A	A	A	A	A	A	A	A	A	A	A	A	A	C	A	A	A	A	A	A	A	A	A	A	A	A	A	A	A	A	A
1	51769619	A/C	A	A	A	A	A	A	A	C	A	A	A	A	A	A	A	A	A	A	A	A	A	A	A	A	A	A	A	A	A	C	A	A	A	A	A	A	A	A	A	A	A	A	A	A	A	A	A
1	51869428	A/G	A	G	A	A	G	A	A	A	A	G	A	A	A	A	A	G	A	A	A	A	A	A	A	G	A	A	A	A	A	A	G	A	A	A	A	A	A	A	A	A	A	A	A	A	A	A	A
1	51884258	A/G	A	G	A	A	G	A	A	A	A	G	A	A	A	A	A	G	A	A	A	A	A	A	A	G	G	A	A	A	A	A	G	A	A	A	A	A	A	A	A	A	A	A	A	A	A	A	A
1	51893055	A/T	T	A	A	A	A	T	T	T	T	A	T	A	A	A	T	A	T	A	A	A	T	T	A	A	A	T	A	T	A	T	A	A	A	T	T	T	T	T	A	T	A	T	A	A	A	A	A
1	51893056	T/C	C	T	T	T	T	C	C	C	C	T	C	T	T	T	C	T	C	T	T	T	C	C	T	T	T	C	T	C	T	C	T	T	T	C	C	C	C	C	T	C	T	C	T	T	T	T	C
1	51893058	C/A	A	C	C	C	C	A	A	A	A	C	A	C	C	C	A	C	A	C	C	C	A	A	C	C	C	C	C	A	C	A	C	C	C	A	A	A	A	A	C	A	C	A	C	C	C	C	A
1	51900080	A/C	A	A	A	A	A	A	A	A	A	A	M	A	A	A	A	A	A	A	A	A	M	A	A	A	A	A	A	A	M	A	A	A	A	A	A	A	A	A	A	A	A	A	A	C	A	A	C
1	51910362	C/T	C	T	T	T	T	C	C	C	C	T	C	T	T	Y	C	T	C	T	T	T	C	C	T	T	T	C	T	C	T	C	T	T	T	C	C	C	C	C	T	C	T	C	T	T	T	T	C
1	52181861	A/C	A	A	A	A	M	A	A	A	A	A	A	A	A	A	M	A	A	A	A	M	A	A	A	M	A	A	A	A	A	A	A	A	A	A	A	A	A	A	A	A	A	A	A	A	A	A	A
1	52196410	T/C	T	T	T	T	T	T	T	T	T	T	T	T	T	T	T	T	T	T	T	T	T	T	T	T	T	T	T	T	T	T	T	T	T	T	T	T	T	T	T	T	T	T	T	T	T	T	C
1	52210206	G/A	G	G	A	G	G	G	G	G	G	G	G	G	G	G	G	G	G	A	G	G	G	G	G	G	G	G	G	G	G	G	G	G	G	G	A	G	G	G	A	G	R	G	G	G	G	G	A
1	52215020	G/A	G	G	G	R	G	G	G	G	G	G	G	G	G	G	G	G	G	G	G	G	R	G	G	G	G	G	G	G	G	R	G	G	G	G	G	G	G	G	G	G	G	R	G	G	G	G	G
1	52269794	C/T	C	T	T	T	T	C	C	C	C	C	C	T	T	C	T	C	C	T	C	C	C	C	C	C	C	C	C	C	T	C	C	T	C	C	C	C	C	C	T	C	C	C	T	C	C	C	C
1	52332539	T/C	T	C	C	C	C	T	T	T	T	T	T	C	C	T	C	T	T	C	T	C	T	T	T	T	T	T	T	T	C	T	T	C	T	C	T	T	T	T	C	T	T	T	C	T	T	T	T
1	52456733	C/T	C	C	C	T	C	C	C	C	C	C	C	C	C	C	C	C	C	Y	C	C	C	Y	C	C	C	C	C	C	C	C	C	C	C	Y	C	C	C	C	C	C	C	C	C	C	C	C	C
1	52467091	C/A	C	C	C	C	C	A	C	C	C	C	C	C	C	C	C	C	C	C	M	C	C	C	C	C	C	C	C	C	C	C	C	C	C	C	C	C	C	C	C	C	A	C	C	C	C	C	C
1	52474640	C/A	M	C	C	C	C	C	C	C	C	C	M	C	C	C	C	C	C	C	C	C	C	C	C	C	C	C	C	C	C	C	C	C	C	C	C	A	C	C	C	C	M	C	C	C	C	C	C
1	52474998	T/G	K	T	T	T	T	T	T	G	T	T	T	T	T	T	T	T	T	T	T	T	T	T	T	T	T	T	T	T	T	T	T	T	T	T	K	T	T	T	T	T	T	T	T	T	T	T	T
1	52475015	A/C	A	M	A	A	A	A	A	C	A	A	A	A	A	A	A	M	A	A	A	A	A	A	A	A	A	A	A	A	A	A	A	A	A	A	A	A	A	A	M	A	A	A	A	A	A	A	A
1	52515242	C/G	C	C	G	G	G	G	C	C	C	G	C	C	G	G	C	G	C	G	G	C	C	C	C	G	C	G	C	G	G	C	G	G	G	G	C	C	G	C	G	G	C	C	G	G	G	G	C
1	52599445	G/A	A	A	G	G	G	G	G	G	G	G	G	A	G	G	A	G	A	G	G	A	A	G	G	G	G	G	G	G	G	A	G	G	G	G	G	G	G	G	G	G	G	G	G	G	G	G	A
1	52599847	T/C	C	C	T	T	T	T	T	T	T	T	T	C	T	T	C	T	C	T	T	C	C	T	T	T	T	T	T	T	T	C	T	T	T	T	T	T	T	T	T	T	T	T	T	T	T	T	C
1	52606299	G/A	A	A	G	G	G	G	G	G	G	G	G	A	G	G	A	G	A	G	G	A	R	G	G	G	G	G	G	G	G	A	G	G	G	G	G	G	G	G	G	G	G	G	G	G	G	G	A
1	52607409	C/A	A	A	C	C	A	A	C	A	C	A	C	A	C	C	A	C	A	C	C	A	A	C	C	A	C	A	C	A	C	A	A	C	C	A	C	C	C	C	C	A	C	C	C	C	M	C	A
1	52641232	A/C	A	A	A	A	A	A	A	A	A	A	A	A	A	A	A	A	A	A	A	A	A	M	A	A	A	A	A	A	A	A	A	A	M	A	A	A	A	A	A	A	A	A	A	M	A	A	A
1	52651673	C/T	T	T	C	C	C	C	C	C	C	C	C	T	C	C	T	C	T	C	C	T	T	C	C	C	C	C	C	C	C	T	C	C	C	C	C	C	C	C	C	C	C	C	C	C	Y	C	T
1	52656376	T/A	T	T	T	T	A	A	T	A	T	A	T	T	T	T	T	T	T	T	T	T	T	T	T	A	T	A	T	A	T	T	A	T	T	A	T	T	T	T	T	A	T	T	T	T	T	T	A
1	52657665	C/T	C	C	C	C	T	T	C	C	C	T	C	C	C	C	C	C	C	Y	C	C	C	C	C	T	C	T	C	T	C	C	T	C	C	T	C	C	C	C	C	T	C	C	C	C	Y	C	C
1	52675318	A/G	A	A	A	R	A	A	A	A	A	A	A	A	A	A	A	A	A	A	A	A	R	R	A	A	A	A	R	A	A	A	A	R	A	A	A	A	A	A	A	A	A	A	A	A	A	A	A
1	52750985	C/T	C	C	C	C	T	C	C	C	C	C	C	T	C	C	C	C	T	C	C	C	C	C	C	C	C	T	C	T	C	C	Y	C	C	C	C	C	C	C	C	T	C	C	C	C	T	C	T
1	52762575	C/G	G	G	C	C	G	C	C	C	C	C	C	G	C	C	G	C	G	C	C	C	C	C	C	G	C	G	C	G	C	G	G	C	C	C	C	C	C	C	C	G	C	C	C	C	G	C	C
1	52781156	C/A	A	A	C	C	A	C	C	C	C	C	C	A	C	C	A	C	A	C	C	C	A	C	C	A	C	A	C	A	C	A	A	C	C	C	C	C	C	C	C	A	C	C	C	C	A	C	C
1	52811087	A/G	G	G	A	A	A	A	A	A	A	A	A	G	A	A	G	A	G	A	A	A	G	A	A	G	A	G	A	G	A	A	G	A	A	A	A	A	A	A	A	G	A	A	A	A	R	A	G
1	52842685	T/C	C	C	T	T	C	C	T	T	T	C	C	C	T	T	C	T	C	T	T	C	C	C	T	C	T	C	T	C	T	C	C	T	T	C	C	C	T	T	T	C	T	C	T	T	Y	T	T
1	52921161	A/C	A	A	A	A	A	A	A	A	A	A	A	A	A	A	A	A	A	A	A	A	A	A	A	A	A	A	A	A	A	A	A	A	A	A	A	A	C	A	A	A	A	A	A	A	A	A	C
1	52921531	A/G	A	A	A	A	A	A	A	A	A	A	A	A	A	A	A	A	A	A	A	A	A	A	A	G	A	A	A	A	A	A	A	A	A	A	A	A	A	A	A	A	A	A	A	A	A	A	A
1	52938319	A/G	A	A	A	A	A	A	A	A	A	A	A	A	A	A	A	A	A	A	A	A	A	A	A	A	A	G	A	G	A	A	A	A	A	A	A	A	A	A	A	G	A	A	A	A	R	A	A
1	52938332	C/A	C	C	C	C	C	C	C	C	C	C	C	C	C	C	C	C	C	C	C	C	C	C	C	C	C	A	C	A	C	C	C	C	C	C	C	C	C	C	C	A	C	C	C	C	M	C	C
1	52952348	C/T	C	C	C	C	C	C	C	C	C	C	C	C	C	C	C	C	C	C	C	C	C	C	C	C	C	T	C	T	C	C	C	C	C	C	C	C	C	C	C	T	C	C	C	C	C	C	C
1	52952358	A/C	A	A	C	A	A	A	A	A	A	A	A	A	A	A	A	A	A	A	A	A	A	A	A	A	A	A	A	A	A	A	A	M	A	A	A	A	M	M	C	A	A	A	A	M	A	A	A
1	52960478	T/G	T	T	T	T	T	T	T	T	T	T	T	T	T	T	T	T	T	T	T	T	T	G	T	T	T	T	T	T	T	T	G	T	T	T	T	T	T	K	T	T	T	T	T	T	T	T	T
1	52960527	A/G	A	A	A	A	A	G	A	A	A	A	A	A	A	A	A	A	A	A	A	A	A	A	A	A	A	G	A	G	A	A	G	A	A	A	A	A	R	A	A	G	A	A	A	A	G	A	A
1	53094110	A/C	A	A	A	A	A	A	A	A	A	A	A	A	A	A	A	A	A	M	A	A	A	A	A	A	A	A	A	A	A	A	A	A	A	A	A	A	A	A	C	A	M	A	A	A	A	M	M
1	53139967	A/C	A	A	M	A	A	A	A	A	A	A	A	A	A	A	C	C	A	A	A	A	A	A	A	A	A	A	A	C	A	C	C	A	C	A	A	A	C	C	C	C	C	A	A	A	C	A	M
1	53140888	C/T	C	T	T	T	T	C	C	C	C	C	T	C	T	C	C	C	C	C	C	C	C	T	C	C	C	C	C	C	C	C	C	Y	C	C	T	T	C	C	C	C	C	T	C	C	Y	C	T
1	53141323	A/G	A	G	G	G	G	A	A	A	A	A	G	A	G	A	A	A	A	A	A	A	A	G	A	A	A	A	A	A	A	A	A	G	A	A	G	G	A	A	A	A	A	G	A	A	R	A	G
1	53141571	C/T	C	T	T	T	T	C	C	C	C	C	T	C	T	C	C	C	C	C	C	C	C	T	C	C	C	C	C	C	C	C	C	T	C	C	T	T	C	C	C	C	C	T	C	C	Y	C	T
1	53141587	T/C	T	C	C	C	C	T	T	T	T	T	C	T	C	T	T	T	T	T	T	T	T	C	T	T	T	T	T	T	T	T	T	C	T	T	C	C	T	T	T	T	T	C	T	T	Y	T	C
1	53144698	T/G	T	T	T	K	T	T	T	T	T	G	T	T	T	T	T	T	T	T	T	T	T	T	T	T	T	T	K	T	T	T	T	T	T	T	T	T	T	T	T	T	K	T	T	T	T	T	T
1	53206399	A/G	A	A	R	A	A	A	A	A	A	A	A	A	A	A	A	A	A	A	A	A	A	A	A	A	A	A	A	A	A	A	A	R	A	G	A	A	A	R	R	A	A	A	A	A	A	A	A
1	53206401	T/G	T	K	T	T	T	K	T	T	T	T	T	T	T	T	T	T	T	T	T	T	K	T	T	T	T	T	T	T	T	T	T	T	T	T	T	T	T	T	T	T	T	T	T	T	T	T	T
1	53231520	G/A	G	G	G	G	G	G	G	G	G	G	G	G	G	G	G	G	G	G	G	G	G	G	G	G	G	G	G	G	G	G	G	G	G	G	G	G	G	G	G	G	G	G	G	G	G	G	G
1	53311488	A/C	A	A	A	C	A	A	A	A	A	A	A	A	A	A	A	A	A	A	A	A	A	A	A	A	A	A	A	A	A	A	A	A	A	A	A	A	A	A	A	A	A	A	A	M	A	A	A
1	53397038	C/T	C	T	C	C	T	C	C	T	C	C	C	C	C	C	C	C	C	C	C	C	C	C	C	C	C	C	C	C	C	C	C	C	C	C	C	C	C	C	C	C	C	C	C	C	C	C	C
1	53517481	G/T	T	G	T	T	G	G	G	T	G	G	T	T	G	T	T	G	T	G	G	T	T	T	G	G	G	G	G	G	G	T	G	T	G	G	T	T	G	G	G	G	G	T	G	T	G	G	T
1	53537994	A/G	G	A	G	G	A	A	A	G	A	A	G	G	A	G	G	A	G	A	G	G	G	G	A	A	A	A	A	A	A	G	A	G	A	A	G	G	A	A	A	A	A	G	A	G	R	A	A
1	53582679	A/C	A	A	A	A	A	A	A	A	A	A	A	A	A	A	A	A	A	A	A	A	A	A	A	A	A	A	A	A	A	A	A	M	A	A	A	A	A	A	A	A	A	A	A	A	A	A	A
1	53632736	A/G	G	G	G	G	A	A	A	G	A	A	G	G	A	G	G	A	G	A	G	G	A	G	A	A	A	A	A	A	A	G	A	G	A	A	G	G	A	A	A	A	A	G	A	G	A	A	A
1	53662828	G/C	C	C	G	G	C	C	G	C	G	C	C	C	G	G	G	C	C	C	G	C	C	G	C	C	G	C	G	C	C	C	C	G	C	G	G	G	C	G	C	C	G	G	C	C	G	C	G
1	53669795	A/C	A	A	A	M	M	A	A	A	A	A	A	A	A	A	A	A	A	A	A	A	A	A	A	A	A	A	A	A	A	A	A	A	M	A	A	A	A	A	C	A	A	A	A	A	A	M	M
1	53687895	A/G	A	A	A	A	A	A	A	A	A	A	A	A	A	A	A	A	A	A	A	A	A	A	A	A	A	A	A	A	A	A	A	A	A	A	A	A	A	A	A	A	A	A	A	A	G	A	G
1	53789865	C/T	C	C	C	C	C	C	C	C	C	C	C	C	C	C	C	C	C	C	C	C	C	C	C	C	C	C	C	C	C	C	C	C	C	C	C	C	C	C	C	C	C	C	C	C	C	C	T
1	53794110	C/T	C	C	C	Y	Y	C	C	C	C	C	C	C	C	C	C	C	C	C	C	C	C	C	C	Y	C	C	C	C	C	C	C	C	C	C	C	C	C	C	C	C	C	C	C	C	C	C	Y
1	53805666	T/A	T	T	T	T	T	T	T	T	T	T	T	T	T	T	T	T	T	T	T	T	T	T	T	T	T	T	T	T	T	T	T	T	T	T	T	T	T	T	T	T	T	T	T	T	T	T	A
1	53805679	A/G	A	A	A	A	A	A	A	A	A	A	A	A	A	A	A	A	A	A	A	A	A	A	A	A	A	A	A	A	A	A	A	A	A	A	A	A	A	A	R	A	A	A	A	A	A	A	G
1	53856921	T/C	T	C	T	T	T	T	T	T	T	T	T	T	T	T	T	C	Y	C	T	T	T	T	T	T	T	T	T	T	T	T	T	T	T	T	T	T	T	T	T	T	T	T	T	T	C	T	T
1	53859932	A/C	A	A	A	A	A	A	A	A	A	A	A	A	A	A	A	A	A	A	A	A	A	A	A	A	A	A	A	A	A	A	M	A	A	A	A	A	A	A	A	A	A	A	A	A	A	A	A
1	53930787	A/C	A	A	A	A	A	A	A	A	A	A	A	A	A	A	A	A	A	A	A	A	A	A	A	A	A	A	A	A	A	A	A	A	A	A	A	A	A	A	M	A	A	A	A	A	A	A	C
1	54008902	G/A	G	G	G	G	G	G	G	G	G	R	A	G	G	G	G	G	G	G	G	G	R	G	G	G	G	G	G	G	G	G	R	G	G	G	G	G	G	G	G	G	G	A	G	R	G	G	G
1	54099888	A/G	G	A	A	A	A	A	A	A	A	A	A	A	A	A	A	A	A	A	A	A	A	A	A	A	A	A	A	A	A	A	A	A	A	A	A	A	A	A	A	A	A	A	A	A	A	A	G
1	54132819	A/C	A	M	A	A	A	A	A	A	A	A	A	A	A	A	A	A	A	A	A	A	A	A	A	A	A	A	A	A	A	A	A	A	A	A	A	A	A	A	A	A	A	A	A	A	A	A	A
1	54132840	T/C	T	T	T	T	T	T	T	T	T	T	T	T	T	T	T	T	T	T	T	C	T	T	T	T	T	T	T	T	T	T	T	T	T	T	T	T	T	T	T	T	T	T	T	T	T	T	C
1	54143877	A/G	G	G	G	G	A	G	G	G	A	G	G	G	A	G	G	A	G	A	G	G	G	G	A	G	G	A	A	A	A	G	G	G	A	A	G	G	A	G	A	G	A	G	A	G	G	A	A
1	54159981	A/C	A	A	A	A	C	A	A	A	C	A	A	A	C	A	A	C	A	C	A	A	A	A	C	A	A	C	C	C	C	A	A	A	C	C	A	A	C	A	C	A	C	A	C	A	A	C	C
1	54163069	G/T	G	G	G	G	T	G	G	G	T	G	G	G	T	G	G	T	G	T	G	G	G	G	T	G	G	T	T	T	T	G	G	G	T	T	G	G	T	G	T	G	T	G	T	G	K	T	T
1	54185447	A/G	A	A	A	A	A	A	A	A	A	A	A	A	A	A	A	A	A	A	A	A	A	A	A	A	A	A	R	A	A	A	A	A	A	A	A	A	A	A	A	A	A	A	A	A	R	A	A
1	54192116	C/A	C	C	C	C	C	M	C	C	C	C	C	C	C	C	C	C	C	C	C	C	C	C	C	C	C	C	C	C	C	C	C	C	C	C	C	C	M	C	C	C	C	C	C	C	C	C	M
1	54335265	G/A	A	G	G	G	G	G	A	G	G	G	G	A	G	G	A	G	G	G	A	G	G	G	A	G	A	G	A	G	A	A	G	A	A	A	A	G	A	A	G	G	G	A	G	G	A	G	G
1	54383270	T/C	T	T	T	T	T	T	T	T	T	T	T	T	T	T	T	T	T	Y	T	T	T	T	T	T	T	T	T	T	T	T	T	T	T	T	T	T	T	T	T	T	T	Y	T	T	T	T	T
1	54521331	A/C	A	A	A	A	A	A	A	A	A	M	A	A	A	C	A	A	A	A	A	A	A	C	A	A	A	A	A	A	A	A	A	A	A	A	A	A	A	A	A	A	A	A	A	A	A	A	A
1	54621868	A/C	A	A	A	C	A	A	A	A	A	A	A	A	A	A	A	A	A	A	A	A	A	A	A	A	A	A	A	A	A	A	A	A	A	A	A	A	A	A	A	A	A	C	A	A	A	A	A
1	54767936	T/G	G	T	G	T	G	T	G	G	T	G	T	G	G	T	G	G	G	T	T	T	G	T	G	T	T	T	G	T	T	G	T	T	G	G	T	T	G	T	G	T	G	G	T	T	G	G	G
1	54768283	G/T	G	G	G	G	G	G	G	G	G	K	G	G	G	G	G	G	G	G	G	G	G	G	G	G	G	G	G	G	G	G	G	G	G	G	G	G	G	G	G	G	G	G	G	G	G	G	G
1	54790257	A/G	A	A	A	A	A	A	A	A	A	A	A	A	A	A	A	A	A	A	A	A	A	A	A	A	A	A	A	A	A	A	A	A	A	A	A	A	A	A	A	A	A	A	A	A	A	A	A
1	54838719	G/T	G	G	G	G	G	G	G	G	G	G	G	G	G	G	G	G	G	G	G	G	G	G	G	G	G	G	G	G	G	G	G	G	G	G	G	G	G	G	G	G	G	G	G	G	G	G	G
1	54896549	T/G	T	T	T	T	T	T	T	T	K	T	T	T	T	T	T	K	T	T	T	T	T	T	T	T	T	T	T	T	T	T	T	T	T	T	T	T	T	T	G	T	T	T	T	T	T	T	T
1	54896563	G/T	G	G	G	G	G	G	G	G	G	G	G	G	G	G	G	G	G	G	G	K	G	K	G	G	G	G	G	G	G	G	G	G	G	G	G	G	G	G	G	G	G	G	G	G	G	G	G
1	54948776	G/A	G	A	A	A	G	A	G	G	A	G	A	G	G	A	G	G	G	A	A	A	G	R	G	A	A	A	G	R	G	G	A	A	G	G	A	A	G	A	G	A	G	A	A	A	R	G	G
1	54951307	T/G	T	T	T	T	T	T	T	T	T	T	T	T	T	T	T	T	T	T	T	T	T	T	T	T	T	T	T	T	T	T	T	T	T	T	T	T	T	T	T	T	T	T	T	T	T	T	T
1	54988757	T/G	T	T	T	T	T	T	T	T	T	G	T	T	T	T	T	T	T	T	T	K	T	T	T	T	T	T	T	T	T	T	T	T	T	T	T	G	T	T	T	T	T	T	T	K	G	T	T
1	54988794	T/A	T	A	A	A	T	A	T	T	A	T	A	T	T	A	T	T	T	A	A	A	T	A	T	A	A	A	T	A	T	T	A	A	T	T	A	A	T	A	T	A	T	A	A	A	T	T	T
1	54990946	T/C	T	T	T	T	T	T	T	T	T	T	T	T	T	T	T	T	T	T	T	T	T	T	T	T	T	T	T	T	T	T	T	T	T	T	T	T	T	T	T	T	T	T	T	T	T	T	C
1	55002164	G/A	A	G	G	G	A	G	A	A	G	A	G	A	A	G	A	A	A	G	G	G	A	G	A	G	G	G	A	G	A	A	G	G	A	A	G	G	A	G	A	G	A	G	G	G	G	A	A
1	55043079	T/C	T	T	T	T	T	T	C	C	T	C	T	C	T	T	C	C	C	T	T	T	C	T	C	T	T	T	C	T	C	C	T	T	C	C	T	T	C	T	T	T	T	T	T	T	T	C	T
1	55096026	A/C	C	A	A	A	A	A	C	C	A	C	A	C	C	A	C	C	C	A	M	A	C	A	C	A	A	A	C	A	C	C	A	A	C	C	M	A	C	C	C	A	C	C	A	C	C	A	C
1	55096029	A/C	A	A	A	A	M	A	A	A	A	C	A	A	A	A	A	A	A	A	M	A	A	A	M	A	A	A	A	A	A	A	A	A	A	A	A	A	M	A	A	A	A	A	A	A	A	A	A
1	55249807	C/A	C	A	A	A	C	M	C	C	C	C	C	C	C	C	C	C	C	C	C	C	C	C	C	M	C	C	C	C	C	C	C	C	C	C	C	C	C	C	C	C	C	C	C	C	C	C	C
1	55250122	T/G	T	T	T	T	T	T	T	T	T	T	T	T	T	T	T	T	T	T	T	T	T	T	T	T	T	T	K	T	T	T	T	T	T	T	T	T	T	T	T	T	T	T	T	T	K	T	G
1	55258027	A/C	A	A	A	M	M	A	A	A	A	M	A	A	A	A	A	A	A	A	A	A	A	A	A	A	A	A	A	A	A	A	A	A	A	A	A	A	A	A	A	A	A	A	A	A	A	A	A
1	55338682	T/A	T	T	T	T	T	T	T	T	T	T	T	T	T	T	T	T	T	T	T	T	T	T	T	T	T	T	T	T	T	T	T	T	T	T	T	W	T	T	A	T	T	T	T	T	T	T	T
1	55452801	G/A	G	A	G	G	G	G	G	G	G	G	G	G	G	G	G	G	G	G	G	G	G	G	G	G	G	G	G	G	G	G	G	G	G	G	G	G	G	G	G	G	G	G	G	G	G	G	G
1	55527869	A/G	G	A	A	G	G	A	G	G	G	G	A	G	G	A	G	G	G	R	A	A	G	A	G	A	A	A	G	A	G	G	A	A	G	G	A	A	G	G	G	A	G	G	A	A	A	A	A
1	55601900	T/G	T	T	T	T	G	T	T	T	T	T	T	T	T	T	T	T	T	T	T	T	T	T	T	T	T	T	T	T	T	T	T	T	T	K	T	T	T	T	T	T	T	T	T	T	T	T	T
1	55601904	A/C	A	A	A	A	A	A	A	A	A	A	A	A	A	A	A	A	A	A	A	A	A	C	A	A	A	A	A	A	A	A	A	A	A	M	A	A	C	A	A	A	A	A	A	A	A	A	A
1	55764853	C/T	C	C	C	C	C	C	C	C	C	C	C	C	C	C	C	C	C	C	C	C	C	C	C	C	C	C	C	C	C	C	C	C	C	C	C	C	C	C	C	C	C	C	C	C	C	C	T
1	55765253	G/A	G	G	A	G	G	G	G	G	G	G	A	G	G	A	G	G	G	G	R	A	G	A	G	A	A	A	G	A	G	G	A	A	G	G	R	A	G	G	G	G	G	G	G	A	R	A	G
1	55793054	A/C	A	A	A	A	A	A	A	A	A	A	A	A	A	A	A	A	A	A	A	A	A	A	A	A	A	A	A	A	A	A	A	A	A	A	A	A	A	A	A	A	A	A	A	A	A	A	C
1	55805569	T/G	T	G	T	T	T	T	T	T	T	T	T	T	T	T	T	T	T	T	T	T	T	T	T	T	T	T	T	T	T	T	T	T	T	T	T	T	T	T	T	T	T	T	T	T	T	T	T
1	55811336	T/C	T	C	T	T	T	T	T	C	T	T	T	T	T	T	C	T	T	T	T	T	T	T	T	T	T	T	T	T	T	C	T	T	T	T	T	T	T	T	T	T	T	C	T	T	T	T	T
1	55941490	C/A	C	C	C	C	C	C	C	C	C	C	C	C	C	C	C	C	C	C	C	C	C	C	C	C	C	C	C	C	C	C	C	C	C	C	C	C	C	C	C	C	C	C	C	C	C	C	C
1	56107402	G/A	G	A	G	G	G	G	G	G	G	G	G	G	G	G	G	G	G	G	G	G	G	G	G	G	G	G	G	G	G	G	G	G	G	G	G	G	G	G	G	G	G	A	G	G	G	G	G
1	56107428	T/C	T	T	T	T	T	T	T	T	T	T	T	T	T	T	T	T	T	T	T	T	T	T	T	T	T	T	T	T	T	T	T	T	T	T	T	T	T	T	T	T	T	T	T	T	T	T	T
1	56112914	A/G	A	G	A	A	A	A	A	A	A	A	A	A	A	A	A	A	A	A	A	A	A	A	A	A	A	A	A	A	A	A	A	A	A	A	A	A	A	A	A	A	A	R	A	A	A	A	G
1	56113247	A/G	A	G	A	A	A	A	A	A	A	A	A	A	A	A	A	A	A	A	A	A	A	A	A	A	A	A	A	A	A	A	A	A	A	A	A	A	A	A	A	A	A	G	A	A	A	A	G
1	56152381	C/A	C	C	C	C	C	C	C	C	C	C	C	C	C	C	C	C	C	C	C	C	C	C	C	C	C	C	C	C	C	C	C	C	C	A	C	C	C	C	C	C	C	C	C	C	C	C	C
1	56226717	T/A	A	T	T	T	T	A	T	T	A	T	T	T	T	T	T	T	T	A	T	T	T	T	T	T	T	T	T	T	T	T	A	T	T	T	T	T	T	T	T	T	T	T	T	T	T	T	T
1	56249551	T/G	T	T	T	K	T	T	T	K	T	T	T	T	T	T	T	T	T	T	T	T	T	T	T	G	T	T	T	T	T	T	T	K	K	T	K	G	T	T	K	T	T	T	T	T	T	T	T
1	56249571	T/C	T	T	T	T	T	T	T	T	T	T	T	T	T	T	T	T	T	C	T	T	T	T	T	T	T	T	T	T	T	T	C	T	T	T	T	T	T	T	T	T	T	T	T	T	T	T	T
1	56326592	T/C	T	T	T	T	T	T	T	T	T	C	T	T	T	T	T	T	T	T	T	T	T	T	T	T	T	T	T	T	T	T	T	T	T	T	C	T	T	T	T	Y	T	T	T	T	T	C	T
1	56328252	G/T	T	G	G	G	G	T	G	G	T	G	G	G	G	G	G	G	G	T	G	G	G	G	G	G	G	G	G	G	G	G	T	G	G	G	G	G	G	G	G	G	G	G	G	G	G	G	G
1	56328260	C/G	G	C	C	C	C	G	C	C	G	C	C	C	C	C	C	C	C	G	C	C	C	C	C	C	C	C	C	C	C	C	G	C	C	C	C	C	C	C	C	C	C	C	C	C	C	C	C
1	56343496	T/G	T	T	T	T	T	T	T	T	T	T	T	T	T	T	T	T	T	T	T	T	T	T	T	T	T	T	T	T	T	T	G	T	T	T	T	T	T	T	T	T	T	T	T	T	T	T	T
1	56343517	C/A	A	C	C	C	C	A	C	C	A	C	C	C	C	C	C	C	C	A	C	C	C	C	C	C	C	C	C	C	C	C	A	C	C	C	C	C	C	C	C	C	C	C	C	C	C	C	A
1	56369837	C/A	A	C	C	C	C	A	C	C	A	C	C	C	C	C	C	C	C	A	C	C	C	C	C	C	C	C	C	C	C	C	A	C	C	C	C	C	C	C	C	C	C	C	C	C	C	C	C
1	56374049	T/G	T	T	T	K	K	T	T	T	T	T	T	T	T	T	T	T	T	K	T	T	T	T	T	T	T	T	T	T	T	T	T	T	T	T	T	T	T	T	T	T	K	T	T	T	T	T	T
1	56486200	T/C	C	T	T	T	T	C	T	T	C	T	T	T	T	T	T	T	T	C	T	T	T	T	T	T	T	T	T	T	T	T	C	T	T	T	T	T	T	T	T	T	T	T	T	T	T	T	T
1	56486518	A/C	A	A	A	A	A	C	A	A	A	C	A	A	A	A	A	A	A	A	M	A	A	A	A	A	A	A	C	A	A	A	C	A	A	A	C	A	C	A	A	A	A	M	A	A	A	C	A
1	56531569	C/T	T	C	C	C	C	T	C	C	T	C	C	C	C	C	C	C	C	T	C	C	C	C	C	C	C	C	C	C	C	C	T	C	C	C	C	C	C	Y	C	C	C	C	C	C	C	C	C
1	56531922	C/T	T	C	C	C	C	C	C	C	T	C	C	C	C	C	C	C	C	C	C	C	C	C	C	C	C	C	C	C	C	C	T	C	C	C	C	C	C	Y	C	C	C	C	C	C	C	C	C
1	56540948	T/C	C	T	T	T	T	C	T	T	C	T	T	T	T	T	T	T	T	C	T	T	T	T	T	T	T	T	T	T	T	T	C	T	T	T	T	T	T	T	T	T	T	T	T	T	T	T	T
1	56548685	A/C	A	A	C	C	A	A	A	A	A	A	A	A	A	A	A	A	A	A	A	A	A	M	M	A	A	A	A	A	A	A	A	M	A	A	A	A	A	A	A	A	A	A	A	A	A	A	A
1	56666034	T/G	G	T	T	T	T	G	T	T	G	T	T	T	T	T	T	T	T	G	T	G	T	T	T	T	T	T	T	T	T	T	G	T	T	T	T	T	G	G	T	T	T	T	T	T	T	T	G
1	56795094	C/T	T	C	C	C	C	T	C	C	T	C	C	C	C	C	C	C	C	T	C	T	C	C	C	C	C	C	C	C	C	C	T	C	C	C	C	C	T	T	C	C	C	C	C	C	C	C	T
1	56795134	T/G	G	T	T	T	T	G	T	T	G	T	T	T	T	T	T	T	T	G	T	G	T	T	T	T	T	T	T	T	T	T	G	T	T	T	T	T	G	G	T	T	T	T	T	T	T	T	G
1	56816868	C/G	C	C	C	C	C	G	C	C	G	C	C	C	C	C	C	C	C	G	C	C	C	C	C	C	C	C	C	C	C	C	G	C	C	C	C	C	G	G	C	C	C	C	C	C	C	C	G
1	56817169	G/A	G	G	A	G	G	G	G	G	G	G	G	G	G	G	G	G	G	G	G	G	G	R	G	G	G	G	A	G	G	G	G	G	G	G	G	A	G	G	G	A	G	G	G	A	G	G	G
1	56817171	A/G	A	A	G	R	A	G	G	A	A	A	A	A	A	A	A	A	A	A	A	A	A	A	A	A	A	A	A	A	A	A	A	A	A	A	A	A	A	R	A	A	R	A	A	G	A	A	A
2	25323	C/T	C	C	C	C	C	C	C	C	C	C	C	C	C	C	C	C	C	C	C	C	C	C	C	C	C	C	C	C	C	C	C	C	C	C	C	C	C	C	C	C	C	C	C	C	C	C	C
2	25327	A/T	A	A	A	A	A	A	A	A	A	A	A	A	A	A	A	A	A	A	A	A	A	A	A	A	A	A	A	A	A	A	A	A	A	A	A	A	A	A	A	A	A	A	A	A	A	A	A
2	25346	G/A	G	G	G	G	G	G	G	G	G	G	G	G	G	G	G	G	G	G	G	G	G	G	G	G	G	G	G	G	G	G	G	G	G	G	G	G	G	G	G	G	G	G	G	G	G	G	G
2	28763	G/A	G	A	G	G	G	G	G	A	G	G	G	G	G	G	G	G	G	G	G	A	G	G	G	G	G	G	G	G	G	G	A	G	A	G	G	G	A	G	G	A	G	G	G	G	G	G	G
2	68735	C/A	C	C	C	M	C	C	C	C	C	C	C	C	C	C	C	C	C	C	C	C	M	C	C	C	C	C	M	C	C	C	C	C	C	C	C	C	C	C	C	C	C	C	C	C	C	C	C
2	99159	T/G	T	T	T	T	G	T	T	T	G	T	T	T	T	T	T	T	T	T	K	T	G	T	T	T	T	T	T	T	T	T	T	T	T	T	T	T	T	T	T	T	T	T	T	T	T	T	G
2	126870	A/C	A	A	A	A	A	A	A	A	A	A	A	A	C	A	A	A	A	A	C	A	A	A	A	A	A	A	A	A	A	A	A	A	A	A	A	A	A	C	A	A	A	A	A	A	A	A	A
2	183444	C/T	C	C	C	C	C	C	C	T	C	C	C	C	C	C	C	C	C	C	C	C	C	C	C	C	C	C	C	C	C	C	C	C	C	C	C	C	C	C	C	T	C	C	C	C	C	C	C
2	183470	G/A	G	G	G	G	G	G	G	G	G	G	G	G	G	G	G	G	G	G	G	G	G	G	G	G	G	G	G	G	G	G	G	G	G	G	G	G	G	G	G	G	G	G	G	G	G	G	G
2	223979	G/A	G	G	G	G	A	G	G	G	G	G	G	G	G	G	G	G	G	G	R	G	G	G	G	G	G	G	G	A	G	G	G	G	G	G	G	G	G	G	G	G	G	G	G	G	G	G	G
2	224846	C/T	C	C	C	C	Y	C	C	C	C	C	C	C	C	C	C	C	C	C	C	C	C	T	C	C	T	C	T	C	C	C	C	C	C	C	C	C	T	C	C	C	C	C	C	C	C	C	C
2	288297	T/C	T	T	C	T	T	T	T	C	T	T	T	T	T	C	C	T	C	T	C	T	T	T	T	C	T	C	T	C	C	T	T	T	T	T	T	T	T	T	T	C	C	T	T	C	T	T	C
2	288627	C/T	C	C	T	C	C	C	C	T	C	C	C	C	C	T	T	C	T	C	T	C	C	C	C	T	C	T	C	T	T	C	C	C	C	C	C	C	C	C	C	T	T	C	C	T	C	C	C
2	299944	C/T	C	C	T	C	C	C	C	T	C	C	C	C	C	T	T	C	T	C	T	C	C	C	C	T	C	T	C	T	T	C	C	C	C	C	C	C	C	C	C	T	T	C	C	T	C	C	T
2	320704	A/C	A	A	A	A	A	A	A	M	A	M	A	A	A	A	A	A	A	A	A	A	A	A	A	A	A	A	A	A	A	A	A	A	A	A	A	A	A	A	A	A	A	A	A	A	A	A	A
2	333132	T/C	T	T	T	T	T	C	T	T	T	T	T	T	T	T	T	T	T	T	T	T	T	T	T	T	T	T	T	T	T	C	T	T	T	T	T	T	T	C	T	T	T	T	T	T	T	T	T
2	348993	A/G	A	A	G	A	A	A	A	G	A	A	A	A	A	G	G	A	G	A	G	A	A	A	A	G	A	G	A	G	G	A	A	A	A	A	A	A	A	A	A	G	G	A	A	G	A	A	A
2	349492	T/C	T	T	T	T	T	C	T	T	T	T	T	T	T	T	T	T	T	T	T	T	T	T	T	T	T	T	T	T	T	C	T	T	T	T	T	T	T	C	T	T	T	T	T	T	T	T	T
2	356739	G/T	T	T	G	T	T	G	G	G	T	T	T	G	T	G	G	T	G	G	G	G	G	T	G	G	T	G	G	G	G	G	T	T	G	T	T	G	G	G	G	G	G	G	G	G	G	G	G
2	359712	C/T	C	C	C	C	C	T	C	C	C	C	C	C	C	C	C	C	C	C	C	C	C	C	C	C	C	C	C	C	C	Y	C	C	C	C	C	C	C	T	C	C	C	C	C	C	C	C	C
2	360100	G/T	T	T	G	T	T	G	G	G	T	T	T	G	G	G	G	G	G	G	G	G	G	T	G	G	T	G	G	G	G	T	T	T	G	T	T	G	G	G	G	G	G	T	G	G	G	G	G
2	366767	T/A	T	T	T	T	T	A	T	T	T	T	T	T	T	T	T	T	T	T	T	T	T	T	T	T	T	T	T	T	T	A	T	T	T	T	T	T	T	A	T	T	T	T	T	T	T	T	T
2	534785	A/G	A	A	A	A	R	A	A	A	A	A	A	A	A	A	A	A	A	A	A	A	A	A	A	A	A	A	A	R	A	A	A	R	A	A	A	A	A	A	A	A	A	R	G	A	A	A	R
2	584241	C/T	C	C	C	C	C	C	C	C	T	C	C	C	C	C	Y	C	C	C	C	C	C	C	C	C	C	C	C	C	C	C	T	C	C	C	C	C	C	C	C	C	C	C	C	C	C	C	T
2	591524	A/G	A	A	A	G	A	A	G	G	A	A	A	A	A	A	A	A	R	A	A	A	A	A	A	A	A	A	A	A	A	A	A	A	G	A	A	A	A	G	A	A	A	A	A	A	A	A	A
2	621402	G/A	G	G	A	G	G	G	G	G	G	G	G	G	G	A	A	G	A	G	A	G	G	G	G	A	G	A	G	A	A	G	G	G	G	G	G	G	G	G	G	G	A	G	G	A	G	G	G
2	649045	G/A	G	G	A	G	G	G	G	G	G	G	G	G	G	A	A	G	A	G	A	G	G	G	G	A	G	A	G	A	A	G	G	G	G	G	G	G	G	G	G	G	A	G	G	A	G	G	G
2	649057	G/A	G	G	A	G	G	G	G	G	G	G	G	G	G	A	A	G	A	G	A	G	G	G	G	A	G	A	G	A	A	G	G	G	G	G	G	G	G	G	G	G	A	G	G	A	G	G	G
2	695928	A/C	A	A	A	A	A	A	A	A	C	A	A	A	A	A	A	A	A	A	A	A	M	A	A	A	A	A	A	A	A	A	A	A	A	A	A	A	A	A	M	A	A	A	A	A	A	A	A
2	696227	T/G	T	T	T	T	T	T	T	T	T	T	T	T	T	T	T	T	T	T	T	T	T	T	T	T	T	T	T	T	T	T	T	T	T	T	T	K	T	T	K	T	T	T	T	T	T	K	T
2	762450	T/A	T	A	T	T	A	A	T	T	T	T	T	T	A	T	T	T	T	T	T	T	T	T	A	T	T	T	A	T	T	T	T	T	A	T	T	T	T	T	T	T	T	T	A	T	T	T	A
2	762846	A/G	A	A	A	A	A	G	A	A	A	A	A	A	A	A	A	A	A	A	A	A	A	A	A	A	A	A	A	A	A	A	R	A	A	A	R	A	A	R	A	A	R	R	A	A	A	A	A
2	788332	G/A	G	G	G	G	G	G	G	G	G	G	G	G	G	G	G	G	G	R	G	A	G	G	G	G	G	G	G	G	G	G	G	R	G	G	G	G	G	G	G	G	G	G	G	G	G	R	R
2	833841	T/A	T	T	A	T	T	A	T	T	T	T	T	T	T	T	A	T	A	T	A	T	T	T	T	T	T	T	T	A	A	T	T	T	T	T	T	T	T	T	T	T	T	T	A	T	T	T	T
2	833843	C/T	C	T	T	C	T	T	T	C	C	C	C	C	T	C	T	C	T	C	T	C	C	C	T	C	C	C	T	T	T	C	C	C	T	C	C	C	C	C	C	C	C	C	T	C	C	T	T
2	903806	A/C	A	A	A	A	A	A	A	A	A	A	A	A	A	A	A	A	A	A	A	A	A	A	A	A	A	A	A	A	A	A	A	A	A	A	A	A	A	A	A	A	A	A	A	A	A	A	A
2	934920	C/T	C	C	T	C	C	C	C	C	C	C	C	C	C	C	C	C	C	C	C	C	C	C	C	C	C	C	C	C	C	T	C	C	C	T	C	C	C	T	C	C	C	C	C	C	C	C	C
2	947223	A/G	A	A	R	A	A	A	A	A	A	A	A	A	A	A	A	A	A	A	A	A	A	A	A	A	A	A	R	A	A	A	A	A	A	A	A	A	A	A	A	A	A	A	A	A	A	A	A
2	947567	C/T	C	C	C	T	C	C	C	C	T	C	C	C	C	C	C	C	C	T	C	T	T	C	C	C	C	C	C	C	C	T	T	C	T	T	C	C	C	T	C	T	C	T	C	C	T	T	C
2	1083268	T/G	T	T	T	T	T	T	T	K	T	K	T	T	T	T	T	T	T	T	T	T	T	K	T	T	T	T	T	T	T	T	T	T	T	T	T	T	T	T	T	T	T	T	T	T	T	T	T
2	1118852	A/T	A	A	A	A	A	A	A	A	A	A	A	A	A	A	A	A	A	T	A	A	A	W	A	A	A	A	A	A	A	A	A	A	A	A	A	A	A	A	T	A	A	T	A	A	A	A	A
2	1127199	C/A	C	C	C	C	C	C	C	C	C	C	C	C	A	C	C	C	C	C	C	C	C	C	C	C	C	C	C	C	C	C	A	C	A	C	C	A	C	C	C	C	C	C	C	C	C	C	C
2	1179954	T/C	T	T	T	C	T	T	T	T	T	T	T	C	T	C	T	T	T	C	T	T	T	T	C	T	T	T	C	T	T	C	C	T	T	T	C	T	T	C	T	T	T	T	C	T	T	T	T
2	1272291	T/G	T	T	T	T	T	T	T	T	K	K	T	T	T	T	T	T	T	T	T	T	T	T	T	K	T	T	T	T	T	T	T	T	T	T	T	T	T	T	T	T	T	T	T	T	T	T	T
2	1308122	A/G	A	G	A	A	A	A	A	A	A	A	A	A	G	A	A	A	A	A	A	A	A	A	G	A	A	A	G	A	A	A	A	A	A	A	A	A	A	A	A	A	A	A	G	A	A	A	G
2	1334449	T/C	T	T	C	T	T	C	T	T	T	T	T	C	T	T	T	T	T	T	T	T	T	T	T	T	T	T	T	T	T	T	T	T	T	C	C	T	T	T	T	T	T	T	T	T	C	T	T
2	1334454	G/A	A	G	G	A	G	G	G	G	A	G	G	G	A	A	G	A	G	G	G	A	G	G	A	A	G	G	A	G	G	G	G	G	G	G	G	A	G	G	G	A	A	G	A	G	G	G	A
2	1386440	T/G	T	T	T	T	T	T	T	T	T	T	T	T	T	T	T	T	T	T	T	T	T	T	K	T	K	T	T	T	T	T	T	T	T	K	T	T	T	T	T	T	T	G	T	T	T	T	T
2	1399775	C/A	C	C	C	C	C	C	C	A	C	C	C	C	C	C	C	C	C	C	C	C	C	C	C	C	C	A	C	C	C	C	C	C	C	C	C	C	C	C	C	C	C	A	C	C	C	C	M
2	1474083	A/T	A	T	T	A	A	T	A	A	A	A	A	A	T	A	A	A	A	A	A	A	A	A	T	A	A	A	T	A	A	A	A	A	A	A	A	A	A	A	A	A	A	A	T	A	A	A	T
2	1493471	A/T	A	T	T	A	A	T	T	T	A	T	A	A	T	A	A	A	A	A	T	A	T	A	T	A	T	T	T	A	A	A	A	A	A	A	A	A	A	A	T	A	A	A	T	A	A	A	T
2	1548526	A/G	A	A	G	A	A	A	A	A	A	A	A	A	G	A	A	A	A	A	G	A	A	R	G	A	A	A	G	A	A	A	A	A	A	A	A	A	A	A	A	A	A	A	G	A	A	A	G
2	1562364	T/G	T	T	T	T	T	T	T	T	T	T	T	T	T	T	T	T	T	T	T	T	T	T	T	T	T	T	T	T	T	T	T	T	T	T	T	T	T	T	T	T	T	T	T	T	T	T	T
2	1596246	A/G	A	G	G	A	A	A	A	G	A	A	A	A	G	A	A	A	A	A	G	A	A	A	G	A	A	A	G	A	A	A	A	A	A	A	A	A	A	A	A	A	A	A	G	A	A	A	G
2	1604708	T/G	T	G	T	T	T	T	T	G	T	T	T	T	T	T	T	T	T	T	T	T	T	T	T	T	T	T	T	T	T	T	T	T	T	T	T	T	T	T	T	T	T	T	T	T	T	T	T
2	1674691	T/G	T	T	K	T	T	G	T	T	T	T	T	T	T	T	T	T	T	T	K	T	G	K	T	T	T	T	T	T	T	G	T	T	T	G	T	T	T	T	T	T	T	T	T	T	T	T	T
2	2072956	C/A	C	C	M	C	C	C	C	C	C	M	M	C	C	C	C	C	C	C	C	C	C	C	C	C	C	C	C	C	C	C	C	C	C	C	C	C	C	C	C	C	C	C	C	C	C	C	C
[truncated: 32,712 more rows]
[truncated: 231 more columns]
