# Supplementary material for: Identification of genetic loci and candidate genes related to soybean flowering through genome wide association study
Source: BMC Genomics. 2019 Dec 16;20:987. doi: 10.1186/s12864-019-6324-7 (PMC6916438; doi:10.1186/s12864-019-6324-7)
Supplement: Supplementary file 6 — Additional file 6. SNPs distribution on each chromosome. [file 12864_2019_6324_MOESM6_ESM.xlsx]

## Sheet: Sheet1
Additional file 6. SNPs distribution on each chromosome.
Chromosome	Linkage Group	SNP number	Chromosome length (Mb)	SNP density (kb)
1	D1a	1941	56.83	29.28
2	D1b	1395	48.58	34.82
3	N	1797	45.78	25.48
4	C1	2132	52.39	24.57
5	A1	1183	42.23	35.7
6	C2	2017	51.42	25.49
7	M	1424	44.63	31.34
8	A2	1566	47.84	30.55
9	K	1910	50.19	26.28
10	O	1770	51.57	29.14
11	B1	961	34.77	36.18
12	H	1079	40.09	37.15
13	F	1582	45.87	28.99
14	B2	1717	49.04	28.56
15	E	2515	51.76	20.58
16	J	1714	37.89	22.11
17	D2	1601	41.64	26.01
18	G	2708	58.03	21.43
19	L	1991	50.75	25.49
20	I	1707	47.9	28.06
SNP density was presented as the average physical distance between two adjacent SNP loci.
