# Supplementary material for: Identification of genetic loci and candidate genes related to soybean flowering through genome wide association study
Source: BMC Genomics. 2019 Dec 16;20:987. doi: 10.1186/s12864-019-6324-7 (PMC6916438; doi:10.1186/s12864-019-6324-7)
Supplement: Supplementary file 7 — Additional file 7. Peak SNP associated with soybean growth periods in one environment by CMLM-PCA + K model. [file 12864_2019_6324_MOESM7_ESM.xlsx]

## Sheet: Sheet1
Additional file 7. Peak SNP associated with soybean growth periods in one environment by CMLM-PCA+K model.
SNPs	Allele	MAF	Traits	Environments	-log10P	R2/%
Gm1_52196410	T/C	0.04	Full pod	2015H	3.83	69.23
Gm1_56226717	T/A	0.34	Beginning seed	2015S	4.06	65.34
Gm2_2915598	A/G	0.06	Full pod	2016H	3.76	7.09
Gm2_12377051	A/G	0.21	Flowering time	2016C	3.88	74.21
Gm2_25439418	T/Y	0.05	Beginning pod	2015H	4.05	68.04
Gm2_27532457	A/R	0.04	Full pod	2016H	3.83	7.21
Gm2_32264941	A/M	0.04	Full seed	2015H	3.82	70.27
Gm3_1196954	G/A	0.24	Beginning pod	2016S	3.77	68.36
Gm3_8709366	C/T	0.06	Full bloom	2015S	3.82	68.99
Gm3_10175529	T/C	0.04	Flowering time	2015S	3.76	68.87
Gm3_28660414	A/M	0.05	Flowering time	2015C	4.38	67.74
			Full bloom	2015C	4.52	68.14
Gm4_8927005	T/C	0.11	Full seed	2015S	3.87	60.87
Gm4_9753211	G/A	0.17	Beginning seed	2015C	3.97	70.72
Gm4_9774525	C/A	0.18	Beginning seed	2015C	4.22	70.86
Gm4_9774556	G/A	0.19	Beginning seed	2015C	3.83	70.65
Gm4_9774926	A/G	0.2	Beginning seed	2015C	4.26	70.88
Gm4_11219575	G/T	0.08	Full pod	2015H	3.96	69.31
Gm4_20630687	T/G	0.05	Full pod	2016C	4.01	70.91
Gm4_29802651	C/A	0.1	Full seed	2016H	3.78	8.81
Gm4_45622145	A/R	0.05	Beginning pod	2015S	4.38	64.22
Gm4_51640278	T/A	0.09	Flowering time	2016S	3.87	71.6
			Full bloom	2016S	4.15	68.28
			Beginning pod	2016S	3.85	68.41
			Full pod	2016S	3.92	69.1
			Beginning seed	2015S	4.07	65.35
Gm5_5453319	T/C	0.05	Flowering time	2015C	3.82	67.41
Gm5_10583269	C/M	0.06	Flowering time	2016H	4.26	6.54
			Full bloom	2016H	4.11	6.54
			Beginning pod	2016H	4.45	8.3
Gm5_18586070	A/G	0.07	Flowering time	2016H	4.05	6.18
			Full bloom	2016H	3.98	6.32
			Full pod	2016H	4.07	7.65
Gm5_23090569	A/R	0.06	Flowering time	2016C	4.44	74.47
			Full bloom	2016C	3.87	74.19
Gm5_25177082	C/T	0.08	Flowering time	2016S	4.32	71.82
Gm5_25424387	A/C	0.08	Flowering time	2016S	3.85	71.58
Gm5_25701007	T/C	0.08	Flowering time	2016S	3.83	71.58
Gm5_25706056	A/T	0.1	Flowering time	2016S	3.79	71.56
Gm5_25799719	C/T	0.08	Flowering time	2016S	4.25	71.79
Gm5_25806082	G/A	0.08	Flowering time	2016S	3.97	71.65
Gm5_25893897	C/A	0.09	Flowering time	2016S	3.84	71.58
Gm5_25895184	C/G	0.09	Flowering time	2016S	3.98	71.65
Gm5_25931743	A/T	0.09	Flowering time	2016S	4.14	71.73
Gm5_25931753	A/G	0.1	Flowering time	2016S	4.32	71.83
Gm5_25932075	A/G	0.09	Flowering time	2016S	4.14	71.73
Gm5_26039554	G/A	0.09	Flowering time	2016S	3.98	71.65
Gm5_26104547	C/A	0.09	Flowering time	2016S	3.82	71.57
Gm5_26462132	G/A	0.04	Flowering time	2015H	3.8	74.45
Gm5_26525220	T/C	0.04	Flowering time	2015H	3.96	74.52
Gm5_26645612	C/T	0.09	Flowering time	2016S	3.84	71.58
Gm5_26668038	A/G	0.09	Flowering time	2016S	3.93	71.62
Gm5_26693682	G/A	0.08	Flowering time	2016S	4.33	71.83
Gm5_26693683	T/C	0.09	Flowering time	2016S	3.99	71.65
Gm5_26698221	G/T	0.07	Flowering time	2016S	3.91	71.62
Gm5_26698227	C/T	0.07	Flowering time	2016S	3.91	71.62
Gm5_26706751	G/A	0.08	Flowering time	2016S	4.21	71.77
Gm5_26706755	C/T	0.08	Flowering time	2016S	4.21	71.77
Gm5_26822826	C/T	0.09	Flowering time	2016S	4.25	71.79
Gm5_26992271	G/T	0.08	Flowering time	2016S	5.14	72.25
			Full bloom	2016S	4.19	68.31
Gm5_27142579	A/G	0.09	Flowering time	2016S	4.16	71.74
Gm5_27674640	C/T	0.07	Full seed	2015H	3.82	70.27
Gm5_32049087	C/T	0.32	Flowering time	2015H	3.93	74.51
Gm6_4547078	A/M	0.04	Beginning seed	2015S	3.78	65.16
Gm6_13343168	A/T	0.14	Beginning pod	2015S	3.96	63.95
			Full pod	2015S	3.82	65.93
Gm6_13515819	T/C	0.09	Beginning pod	2015S	5.22	64.79
			Full pod	2015S	5.31	66.87
			Beginning seed	2015S	5.25	66.12
Gm6_17528287	G/A	0.04	Flowering time	2016S	3.79	71.55
Gm6_20181338	G/A	0.42	Full seed	2015H	3.82	70.27
Gm6_20230353	A/C	0.48	Full seed	2015H	4.21	70.51
Gm6_26747417	A/G	0.39	Full seed	2015H	3.78	70.25
Gm6_29605279	G/T	0.04	Flowering time	2016S	4.46	71.9
Gm6_34189414	T/C	0.04	Flowering time	2016S	5.35	72.36
			Full bloom	2015S	4.38	69.31
Gm6_34231314	T/C	0.04	Flowering time	2016S	4.58	71.96
Gm6_44505865	G/T	0.06	Full bloom	2015S	4.34	69.29
Gm6_44505893	A/G	0.06	Full bloom	2015S	4.32	69.27
Gm7_5392252	A/T	0.04	Beginning pod	2015S	4.41	64.25
			Full pod	2015S	4.07	66.08
Gm7_5546925	G/K	0.05	Full pod	2015H	3.79	69.21
Gm7_9661639	C/T	0.35	Full seed	2015H	5.27	71.17
Gm7_30447362	A/M	0.05	Full pod	2015C	4.37	69.48
Gm7_35715249	T/W	0.06	Full seed	2015S	4.31	61.19
Gm7_36104246	T/A	0.31	Full pod	2016H	3.99	7.51
			Full seed	2016H	4.18	9.56
Gm7_39667718	T/C	0.07	Full pod	2016H	4.04	7.58
Gm8_12275370	A/G	0.12	Full bloom	2015C	3.8	67.72
			Full pod	2016C	3.99	70.91
Gm8_12275734	T/C	0.13	Full bloom	2015C	3.79	67.72
			Beginning pod	2015C	3.85	69.22
Gm8_12275764	G/A	0.13	Full bloom	2015C	4.06	67.87
			Beginning pod	2015C	3.78	69.18
			Full pod	2016C	3.85	70.83
			Beginning seed	2015C	3.95	70.71
Gm8_12275769	C/T	0.13	Full bloom	2015C	3.79	67.72
			Full pod	2016C	3.94	70.87
Gm8_17047280	T/K	0.05	Full bloom	2015H	3.82	70.06
Gm8_26755961	T/K	0.05	Beginning seed	2016C	4.04	69.46
Gm8_29568906	C/G	0.06	Flowering time	2015S	4.12	69.07
			Full bloom	2015S	5.09	69.72
			Beginning pod	2015S	4.03	63.99
			Full pod	2015H	4.48	69.62
			Full seed	2016C	4.03	68.67
Gm8_32414214	A/R	0.05	Full pod	2016H	3.92	7.38
			Beginning seed	2016H	3.84	8.94
Gm8_39551087	A/G	0.04	Full pod	2015H	4.46	69.61
			Full seed	2015H	4.65	70.78
Gm9_4315929	A/G	0.11	Flowering time	2015C	3.77	67.38
Gm9_4632906	A/G	0.32	Beginning pod	2016C	3.8	70.5
Gm9_6427099	T/K	0.04	Full bloom	2015S	3.77	68.96
Gm9_19058516	A/G	0.17	Flowering time	2015S	3.92	68.96
Gm9_25274591	T/K	0.08	Full pod	2016H	3.92	7.38
			Full seed	2016H	4.14	9.48
Gm9_28317925	T/G	0.05	Beginning seed	2016S	3.83	64.96
Gm9_39901793	T/A	0.45	Beginning pod	2016H	3.8	7.16
Gm9_39911004	A/G	0.09	Full pod	2016C	5.23	71.59
Gm9_39936846	C/M	0.05	Full pod	2016H	4.07	7.64
			Beginning seed	2016H	4.23	9.63
Gm9_41604873	T/G	0.06	Beginning pod	2016H	3.78	7.12
Gm9_48320686	T/C	0.19	Full seed	2016S	3.85	62.24
Gm9_48523813	T/K	0.06	Full pod	2016H	3.99	7.5
			Full seed	2016H	4.11	9.44
Gm9_49333145	T/A	0.31	Full pod	2015S	3.86	65.95
			Beginning seed	2015S	4.46	65.6
			Full seed	2015S	3.94	60.92
Gm9_49333152	G/T	0.31	Beginning seed	2015S	4.27	65.48
			Full seed	2015S	3.91	60.9
Gm9_49344356	A/G	0.31	Beginning seed	2015S	3.82	65.19
Gm9_49471647	A/C	0.32	Beginning seed	2015S	4.02	65.32
Gm10_9157759	A/M	0.04	Full bloom	2015H	3.79	70.04
Gm10_16930982	A/R	0.05	Full pod	2016H	3.99	7.5
			Beginning seed	2016H	3.83	8.94
			Full seed	2016H	4.23	9.65
Gm10_21235321	G/R	0.06	Flowering time	2016S	3.97	71.64
			Full bloom	2016S	4.22	68.32
			Beginning pod	2016S	4.43	68.75
			Full pod	2016S	4.38	69.36
Gm10_21235345	C/M	0.07	Full bloom	2016S	3.87	68.12
			Beginning pod	2016S	4.24	68.64
			Full pod	2016S	4.38	69.36
			Beginning seed	2016S	3.78	64.93
Gm10_21235648	A/W	0.07	Flowering time	2016S	3.95	71.63
			Full bloom	2016S	4.26	68.35
			Beginning pod	2016S	4.53	68.81
			Full pod	2016S	4.39	69.37
Gm10_21235652	A/R	0.07	Full bloom	2016S	4	68.2
			Beginning pod	2016S	4.01	68.5
			Full pod	2016S	3.96	69.12
Gm10_28028909	A/R	0.06	Full seed	2016H	4.21	9.61
Gm10_39142749	A/M	0.05	Full bloom	2015S	3.86	69.01
			Beginning pod	2015S	4	63.97
Gm10_46256418	T/Y	0.06	Full seed	2016H	4.03	9.28
Gm11_1492990	C/A	0.06	Beginning pod	2015C	4.01	69.31
Gm11_4366473	C/G	0.43	Full pod	2016C	4.12	70.97
			Beginning seed	2016C	4.51	69.74
			Full seed	2016C	4.17	68.76
Gm11_8602049	A/T	0.08	Full seed	2016S	4.96	63.11
Gm11_10978285	T/G	0.08	Full bloom	2016S	4.63	68.57
			Beginning pod	2016S	3.84	68.4
			Full pod	2016S	4.57	69.47
Gm11_16549802	A/C	0.09	Beginning pod	2015S	4.12	64.05
Gm11_17922339	G/T	0.04	Full seed	2016S	3.99	62.35
Gm11_20307736	T/C	0.05	Beginning pod	2016C	3.81	70.51
Gm11_21311345	C/G	0.07	Full bloom	2016C	3.9	74.2
Gm11_23396964	C/T	0.09	Beginning seed	2016S	3.81	64.95
Gm11_24347520	G/A	0.05	Full bloom	2016C	4.13	74.31
			Beginning pod	2016C	4.45	70.86
Gm11_24347550	A/G	0.06	Full bloom	2016C	4.29	74.38
			Beginning pod	2016C	4.39	70.83
Gm11_24466900	C/A	0.15	Beginning pod	2015H	3.86	67.92
Gm11_27336720	C/A	0.04	Full bloom	2016C	4.01	74.26
			Beginning pod	2016C	3.96	70.59
Gm12_3416785	G/C	0.26	Full pod	2015H	4.04	69.36
Gm12_5833375	G/A	0.04	Beginning pod	2015H	3.78	67.88
Gm12_9059553	A/T	0.06	Beginning seed	2015S	3.83	65.2
Gm12_9635478	T/G	0.07	Beginning seed	2015S	3.97	65.29
Gm12_22788902	A/R	0.06	Flowering time	2016S	4.15	71.74
Gm12_23070852	T/K	0.06	Beginning seed	2015H	3.94	68.19
			Full seed	2015H	3.89	70.31
Gm12_26335533	A/M	0.07	Flowering time	2016H	4.11	6.28
			Full bloom	2016H	3.98	6.32
			Beginning pod	2016H	4	7.51
			Full pod	2016H	3.95	7.43
			Beginning seed	2016H	3.98	9.2
Gm12_29818635	G/R	0.08	Flowering time	2015C	4.41	67.75
			Full bloom	2015C	4.08	67.88
			Beginning pod	2015C	4.72	69.7
			Full pod	2015C	4.35	69.47
Gm12_34488631	A/R	0.05	Flowering time	2016S	3.77	71.54
			Full bloom	2016S	4.2	68.31
Gm12_37109252	A/G	0.22	Full pod	2015H	3.89	69.27
			Beginning seed	2016C	4.25	69.59
Gm13_5513523	A/M	0.07	Flowering time	2015C	3.87	67.44
Gm13_14872068	G/A	0.06	Beginning pod	2015H	3.98	68
			Full pod	2015H	4.32	69.52
			Beginning seed	2015S	3.81	65.18
Gm13_15058351	G/C	0.17	Flowering time	2015C	4.42	67.75
			Full bloom	2015C	4.11	67.9
			Beginning pod	2016C	4.01	70.62
Gm13_30163655	T/A	0.5	Full pod	2015S	3.8	65.91
Gm13_34152174	C/T	0.05	Full seed	2015S	3.91	60.89
Gm13_36633852	T/C	0.14	Flowering time	2016C	3.91	74.22
Gm13_36633876	T/C	0.15	Flowering time	2016C	3.93	74.24
Gm13_43398547	G/A	0.15	Full bloom	2015C	3.8	67.72
Gm14_1843289	T/C	0.05	Flowering time	2016C	4.33	74.42
			Full bloom	2016C	4.68	74.57
Gm14_18392011	T/Y	0.09	Full pod	2016H	3.82	7.21
			Beginning seed	2016H	3.78	8.84
			Full seed	2016H	4.07	9.36
Gm14_18566173	A/R	0.05	Beginning pod	2016H	3.94	7.41
			Full pod	2016H	4.81	8.95
			Full seed	2016H	4.42	10
Gm14_21703594	C/S	0.05	Flowering time	2015S	4.29	69.17
Gm14_22515279	G/A	0.29	Beginning pod	2016H	4.06	7.61
			Full pod	2016H	3.99	7.5
Gm14_25056492	C/Y	0.05	Beginning seed	2015C	3.86	70.67
Gm14_40320280	A/M	0.06	Beginning pod	2015H	4.07	68.05
Gm14_44907871	T/K	0.05	Full seed	2015H	3.79	70.25
Gm14_46947591	A/G	0.09	Beginning seed	2015C	3.89	70.68
			Full seed	2015C	4.09	68.24
Gm14_46947606	A/G	0.08	Full seed	2015C	4.24	68.34
Gm14_46947926	C/T	0.08	Full seed	2015C	4.15	68.28
Gm15_12284056	G/A	0.14	Flowering time	2015S	3.98	68.99
			Full bloom	2015S	3.78	68.97
			Beginning pod	2015S	4.29	64.17
			Full pod	2015S	4.23	66.18
Gm15_12349127	C/T	0.14	Flowering time	2015S	3.81	68.89
			Beginning pod	2015S	4.03	63.99
			Full pod	2015S	3.76	65.89
Gm15_44760779	A/C	0.07	Beginning seed	2016H	4.2	9.58
Gm15_45663592	C/T	0.16	Full pod	2016S	4.07	69.18
			Beginning seed	2016S	3.99	65.07
			Full seed	2016S	4.34	62.62
Gm15_46704182	T/C	0.24	Flowering time	2015H	3.78	74.44
			Full pod	2016S	4.17	69.24
			Beginning seed	2016S	4.08	65.13
Gm15_48388917	A/G	0.05	Flowering time	2015S	4.01	69.01
			Full bloom	2015S	3.94	69.06
			Full seed	2015S	3.86	60.86
Gm15_48389698	C/T	0.09	Beginning pod	2016S	3.93	68.46
Gm15_49031751	G/A	0.24	Full seed	2015S	4.53	61.36
Gm15_49035029	C/A	0.24	Full seed	2015S	4.45	61.29
Gm16_5409355	C/T	0.11	Beginning pod	2015C	3.89	69.24
Gm16_9802836	C/S	0.06	Flowering time	2015C	4.18	67.62
			Full bloom	2015C	4.16	67.93
Gm16_27643122	A/T	0.44	Flowering time	2015S	4.1	69.06
			Full bloom	2015S	4.07	69.13
			Full pod	2015S	4.65	66.45
			Beginning seed	2015S	4.05	65.34
Gm16_33309904	G/A	0.09	Beginning seed	2015S	4.43	65.58
Gm17_37037733	A/G	0.04	Full bloom	2016S	4.5	68.49
Gm18_16778089	A/C	0.19	Full pod	2016S	4.07	69.18
Gm18_27063761	C/T	0.3	Flowering time	2015S	3.98	68.99
			Full bloom	2015S	4.37	69.3
Gm18_36798700	G/A	0.11	Full seed	2016H	3.95	9.13
Gm18_43371510	T/C	0.06	Flowering time	2015S	3.79	68.88
			Full bloom	2015S	4.54	69.4
			Beginning pod	2015H	3.81	67.89
			Full pod	2015S	3.96	66.01
Gm18_44045832	C/T	0.05	Full bloom	2015S	3.85	69.01
			Full pod	2015S	3.83	65.94
Gm18_45190997	A/G	0.08	Flowering time	2015S	4.24	69.14
			Full bloom	2015S	4.33	69.28
			Full pod	2015S	3.84	65.94
Gm18_47051436	T/C	0.27	Full seed	2015C	5.24	68.94
Gm18_54353523	G/A	0.2	Flowering time	2016H	4.11	6.28
			Full bloom	2016H	4.13	6.58
			Full pod	2016H	4.44	8.29
Gm18_54440142	C/G	0.28	Beginning seed	2016H	3.93	9.1
Gm18_57711435	A/T	0.28	Full seed	2016H	4.1	9.42
Gm19_8732830	C/S	0.05	Flowering time	2015S	3.8	68.89
Gm19_16463104	T/Y	0.05	Beginning pod	2015S	4.04	64
Gm19_17178376	C/Y	0.04	Full bloom	2015H	5.11	70.78
Gm19_21917886	A/G	0.15	Beginning pod	2016H	4.09	7.66
Gm19_21917886	T/A	0.16	Full pod	2016H	4.83	8.99
Gm19_36106513	T/C	0.34	Full bloom	2015C	3.86	67.76
			Beginning pod	2015C	3.9	69.25
Gm19_37417053	T/K	0.04	Flowering time	2015C	3.76	67.37
			Full bloom	2015C	4.05	67.87
			Beginning seed	2015S	4.33	65.52
Gm20_3471581	G/T	0.05	Beginning pod	2016S	4.11	68.56
Gm20_4130534	G/C	0.05	Full seed	2015H	4.42	70.64
Gm20_4748007	T/K	0.06	Flowering time	2015S	3.78	68.88
Gm20_11403061	T/C	0.07	Full seed	2016C	3.77	68.51
Gm20_23914299	A/T	0.31	Flowering time	2015C	3.89	67.45
Gm20_35229024	C/A	0.04	Full seed	2015C	4.16	68.29
Gm20_36897228	C/T	0.09	Flowering time	2015S	3.83	68.91
			Beginning pod	2015S	5.2	64.77
			Full pod	2015S	3.95	66.01
MAF, minor allele frequency; R2 (%), percentage of phenotypic variation. 2015H, 2015 Harbin; 2015C, 2015 Changchun; 2015S, 2015 Shenyang; 2016H, 2016 Harbin; 2016C, 2016 Changchun; 2016S, 2016 Shenyang.
