# Supplementary material for: Identification of genetic loci and candidate genes related to soybean flowering through genome wide association study
Source: BMC Genomics. 2019 Dec 16;20:987. doi: 10.1186/s12864-019-6324-7 (PMC6916438; doi:10.1186/s12864-019-6324-7)
Supplement: Supplementary file 8 — Additional file 8. Peak SNPs associated with soybean growth periods in at least two environments by CMLM-PCA + K model. [file 12864_2019_6324_MOESM8_ESM.xlsx]

## Sheet: Sheet1
Additional file 8. Peak SNPs associated with soybean growth periods in at least two environments by CMLM-PCA+K model.
SNP	Allele	MAF	Traits	Environments	-log10P	R2(%)	Reported QTLs or nearby loci (75 kb)
Gm1_1929268	C/A	0.21	Full bloom	2015C, 2015S	3.99, 3.78	19.38, 19.71	N
Gm1_55250122	T/G	0.06	Full seed	2015H, 2016C	4.32, 4.99	20.17, 19.79	N
Gm2_12136054	G/C	0.12	Flowering time	2015H, 2016C, 2016S	3.9-6.21	20.48-21.52	N
			Full bloom	2015H, 2016C	4.41, 6.5	20.11, 21.56
Gm2_12243099	T/C	0.11	Flowering time	2015H, 2016C, 2016S	4.04-6.56	20.53-21.57	Gm2_12316110
			Full bloom	2015H, 2016C, 2016S	3.96-6.85	20.17-21.61
Gm2_12243533	C/T	0.13	Flowering time	2016C, 2016S	5.64, 4.08	21.44, 20.49	N
			Full bloom	2015H, 2016C	4.22, 5.9	20.08, 21.47
Gm2_16927431	T/C	0.1	Full seed	2015H, 2015S	5.2, 3.99	20.32, 17.41	First flower 13-2
Gm3_5483526	A/G	0.15	Full pod	2016C, 2016S	4.28, 3.8	20.3, 19.72	Gm03_5502496
Gm3_15104432	C/A	0.06	Full bloom	2016C, 2015S	4.14, 4.65	21.23, 19.85	N
Gm3_45621167	T/C	0.16	Flowering time	2015H, 2015C, 2016C	3.91-4.06	19.27-21.29	N
Gm5_25931752	G/T	0.09	Flowering time	2016C, 2016S	3.86, 5.0	21.2, 20.62	Pod, beginning 2-2
			Full bloom	2016C, 2016S	3.81, 3.83	21.19, 19.46
Gm5_27111367	G/T	0.09	Flowering time	2016C, 2016S	3.81, 4.28	20.51, 21.19	N
Gm6_15373270	T/C	0.04	Flowering time	2016C, 2016S	5.04, 4.62	21.36, 20.57	First flower 9-1,10-1
Gm6_19172613	G/T	0.07	Flowering time	2016C, 2016S	4.09, 4.21	21.23, 20.51	First flower 4-1,5-1,9-1,10-1,20-1,12-2,22-2,23-1,26-9,26-11,26-12,26-14,26-17, Pod, beginning 1-1
Gm6_21985516	C/A	0.04	Flowering time	2015S, 2016S	4.81, 7.03	19.85, 20.93	First flower 10-1,20-1, 22-2,23-1,26-11,26-14,26-17,8-1,26-10,26-13,26-15,26-16
			Full bloom	2016C, 2015S	4.06, 5.86	21.22, 20.05
			Beginning pod	2015S, 2016S	4.73, 5.24	18.42, 19.78
			Full pod	2015S, 2016S	4.61, 4.06	18.98, 19.76
Gm9_49099305	C/T	0.44	Full seed	2015H, 2015S	4.19, 4.48	20.14, 17.52	N
Gm11_10629613	G/A	0.08	Flowering time	2015H, 2016C, 2015S, 2016S	3.91-4.81	19.71-21.34	First flower 11-2
			Full bloom	2016C, 2015S, 2016S	4.30-4.41	19.55-21.26
Gm11_10774464	C/T	0.05	Flowering time	2015C, 2016C, 2016S	3.89-4.59	19.33-21.2	Gm11_10847172, Gm11_10836170, First flower 11-2
			Full bloom	2015H, 2015C, 2016C, 2015S, 2016S	3.88-4.72	19.61-21.23
			Beginning pod	2015H, 2015C, 2016C, 2016S	4.07-5.72	19.44-20.25
			Full pod	2016C, 2016S	4.17, 4.92	20.29, 19.91
Gm11_10774489	G/A	0.05	Flowering time	2015C, 2016S	4.23, 3.84	19.33, 20.45	Gm11_10847172, Gm11_10836170, First flower 11-2
			Full bloom	2015C, 2016S	4.56, 3.95	19.47, 19.48
			Beginning pod	2015C, 2016C, 2016S	4.06- 4.82	19.71-20.19
Gm11_10793174	G/A	0.04	Flowering time	2015S, 2016S	4.57, 6.11	19.81, 20.79	Gm11_10847172, Gm11_10836170, First flower 11-2
			Full bloom	2016C, 2015S, 2016S	3.81-4.48	18.61, 19.8
			Beginning pod	2015S, 2016S	5.73, 5.35	19.04, 19.83
			Full pod	2015S, 2016S	4.93, 4.49	19.78-21.83
Gm11_10851924	G/A	0.08	Flowering time	2015H, 2015C, 2016C, 2015S, 2016S	5.85-10.2	19.82-21.95	Gm11_10847172, Gm11_10820746, Gm11_10836170, First flower 11-2
			Full bloom	2015H, 2015C, 2016C, 2015S, 2016S	4.88-9.24	18.86-20.87
			Beginning pod	2015H, 2015C, 2016C, 2015S, 2016S	4.24-9.11	19.25-20.59
			Full pod	2016C, 2015S, 2016S	5.2-8.8	18.63-20.25
			Beginning seed	2015C, 2016C, 2015S, 2016S	3.81-5.01	19.25-20.8
Gm11_10950924	G/A	0.1	Flowering time	2015C, 2016C, 2015S, 2016S	3.77-6.17	19.87-21.49	First flower 11-2
			Full bloom	2016C, 2015S, 2016S	4.82-7.81	18.51-19.95
			Beginning pod	2015C, 2015S, 2016S	3.89-6.21	18.99, 20.05
			Full pod	2015S, 2016S	4.68-5.76	21.25, 20.66
Gm11_10978282	T/C	0.1	Flowering time	2016C, 2016S	4.2, 5.28	21.31, 20.01	First flower 11-2
			Full bloom	2016C, 2016S	4.68, 7.06	18.31-19.78
			Beginning pod	2015H, 2015C, 2015S, 2016S	3.76-4.6	21.2, 20.63
Gm11_11054884	G/A	0.09	Flowering time	2016C, 2016S	3.87, 5.07	21.24, 20	First flower 11-2
			Full bloom	2016C, 2016S	4.22, 7.01	21.28, 19.73
Gm11_27336731	T/G	0.05	Full bloom	2016C, 2015S	4.51, 3.92	20.22, 18.24	First flower 8-4
			Beginning pod	2016C, 2015S	4.3, 3.78	18.89, 19.73
			Full pod	2015S, 2016S	4.1, 3.88	21.19, 20.58
Gm12_5903651	T/A	0.06	Flowering time	2016C, 2016S	3.81, 4.73	21.21, 19.46	Gm12_5914898
			Full bloom	2016C, 2016S	3.93, 3.83	21.32, 20.67
Gm12_6106377	T/G	0.05	Flowering time	2016C, 2016S	4.78, 5.35	18.85, 19.8	N
Gm13_10294687	T/C	0.05	Full pod	2015S, 2016S	3.92, 4.28	19.32-21.4	First flower 11-4
Gm13_15131867	G/A	0.1	Flowering time	2015H, 2015C, 2016C, 2015S, 2016S	3.94-5.37	19.42-21.46	First flower 25-1
			Full bloom	2015H, 2015C, 2016C, 2015S, 2016S	3.91-5.83	18.29-20.49
			Beginning pod	2015H, 2015C, 2016C, 2015S, 2016S	3.92-5.97	18.95-20.54
			Full pod	2015H, 2016C, 2015S, 2016S	4.48-5.78	18.74-20.23
			Beginning seed	2015H, 2015C, 2016C, 2015S, 2016S	4.09-5.84	17.66-20.13
			Full seed	2015H, 2015C, 2016C, 2015S	4.13-5.13	19.56, 20.14
Gm14_3236959	G/A	0.14	Beginning pod	2015H, 2016C	4.74, 3.77	20.14, 19.61	N
Gm15_46580578	G/A	0.15	Beginning pod	2016C, 2016S	3.78, 4.21	20.24, 19.93	N
			Full pod	2016C, 2016S	3.87, 5.03	19.43-20.18
Gm17_32842602	T/C	0.05	Flowering time	2015H, 2015C, 2015S	3.94-4.32	19.51-20.24	N
			Full bloom	2015H, 2015C, 2015S	4.03-4.83	21.27, 19.78
			Beginning pod	2015H, 2015C, 2016C	3.76-4.45	19.46, 18.32
Gm18_43365571	A/T	0.05	Flowering time	2015H, 2015S	3.84, 4.39	19.83-21.38	First flower 10-2
			Beginning pod	2015H, 2015S	4.14, 4.25	19.96-21.21
Gm18_43371160	T/C	0.05	Flowering time	2015H, 2016C, 2015S	4.04-4.69	19.53-18.41	Satt564, First flower 10-2
			Full bloom	2015H, 2016C, 2015S	3.93-5.32	19.02, 19.75
			Beginning pod	2015H, 2015S, 2016S	3.78-4.75	19.44-21.37
			Full pod	2015S, 2016S	4.83, 3.99	19.47-21.38
Gm18_43681204	C/G	0.14	Flowering time	2015C, 2016C, 2015S, 2016S	4.38-5.1	19.67-20.37	First flower 10-2
			Full bloom	2015C, 2016C, 2015S, 2016S	4.2-5.25	19.84-20.26
			Beginning pod	2015C, 2016C, 2016S	3.83-5.21	19.86, 18.57
			Full pod	2015C, 2016C, 2016S	3.99-4.69	19.49, 19.48
			Beginning seed	2016C, 2016S	4.14, 3.87	21.26, 20.05
Gm18_48662625	A/C	0.06	Full bloom	2015C, 2016S	4.65, 3.99	21.27, 20.1	First flower 10-2
Gm19_715196	C/T	0.18	Flowering time	2016C, 2015S	4.29, 6.04	19.79-20.26	N
			Full bloom	2016C, 2015S	4.46, 6.17	19.53, 18.77
Gm19_34768458	T/A	0.14	Full pod	2015H, 2016C, 2016S	3.99-4.56	19.38, 19.71	N
			Beginning seed	2015H, 2016S	4.22, 4.9	20.17, 19.79
MAF, minor allele frequency; R2 (%), percentage of phenotypic variation. 2015H, 2015 Harbin; 2015C, 2015 Changchun; 2015S, 2015 Shenyang; 2016H, 2016 Harbin; 2016C, 2016 Changchun; 2016S, 2016 Shenyang.
