# Supplementary material for: Identification of genetic loci and candidate genes related to soybean flowering through genome wide association study
Source: BMC Genomics. 2019 Dec 16;20:987. doi: 10.1186/s12864-019-6324-7 (PMC6916438; doi:10.1186/s12864-019-6324-7)
Supplement: Supplementary file 9 — Additional file 9. The 291 genes within the LD block (r2 > 0.5) of 37 significant SNPs. [file 12864_2019_6324_MOESM9_ESM.xlsx]

## Sheet: Sheet1
Additional file 9. The 291 genes within the LD block (r2>0.5) of 37 significant SNPs.
Wm82.a2.v1	SNPs	Traits	Gene name	Start	End	Distance	Arabidopsis homolog for annotation	Known gene	Funtional discription
Chr01	1929268	Full bloom	Glyma.01G223200	55204517	55209774	5257	AT4G23650.1	CDPK6,CPK3	calcium-dependent protein kinase 6
Chr01	1929268	Full bloom	Glyma.01G019400	1886628	1890851	4223	AT5G65670.2	IAA9	indole-3-acetic acid inducible 9
Chr01	1929268	Full bloom	Glyma.01G019500	1905829	1906826	997	AT5G65660.1	-	hydroxyproline-rich glycoprotein family protein
Chr01	1929268	Full bloom	Glyma.01G019600	1929870	1932580	2710	AT3G53440.1	-	Homeodomain-like superfamily protein
Chr01	1929268	Full bloom	Glyma.01G019700	1941089	1943035	1946	AT5G65640.1	bHLH093	beta HLH protein 93
Chr01	1929268	Full bloom	Glyma.01G019800	1971084	1977113	6029	AT2G22660.2	-	Protein of unknown function (duplicated DUF1399)
Chr01	55250122	Full seed	Glyma.01G019900	1979213	1984198	4985	AT4G37920.1	-	-
Chr01	55250122	Full seed	Glyma.01G223300	55216865	55219626	2761	AT3G18440.1	ALMT9,AtALMT9	aluminum-activated malate transporter 9
Chr01	55250122	Full seed	Glyma.01G223400	55219597	55224384	4787	AT1G64140.1	-	-
Chr01	55250122	Full seed	Glyma.01G223500	55225886	55230579	4693	AT1G64150.1	-	Uncharacterized protein family (UPF0016)
Chr01	55250122	Full seed	Glyma.01G223600	55232868	55237060	4192	AT5G41610.1	ATCHX18,CHX18	cation/H+ exchanger 18
Chr01	55250122	Full seed	Glyma.01G223700	55246264	55250153	3889	AT5G41620.1	-	-
Chr01	55250122	Full seed	Glyma.01G223800	55250720	55251864	1144	AT1G64185.1	-	Lactoylglutathione lyase / glyoxalase I family protein
Chr01	55250122	Full seed	Glyma.01G223900	55257831	55266903	9072	AT4G23730.1	-	Galactose mutarotase-like superfamily protein
Chr01	55250122	Full seed	Glyma.01G224000	55268994	55272482	3488	AT4G23740.1	-	Leucine-rich repeat protein kinase family protein
Chr01	55250122	Full seed	Glyma.01G224100	55285613	55286944	1331	AT4G27950.1	CRF4	cytokinin response factor 4
Chr02	12136054	Flowering time, Full bloom	Glyma.02G121700	12093068	12095722	2654	AT5G15790.1	-	RING/U-box superfamily protein
Chr02	12136054	Flowering time, Full bloom	Glyma.02G121800	12106073	12107969	1896	AT2G03720.1	MRH6	Adenine nucleotide alpha hydrolases-like superfamily protein
Chr02	12136054	Flowering time, Full bloom	Glyma.02G121900	12112034	12115054	3020	AT3G51550.1	FER	Malectin/receptor-like protein kinase family protein
Chr02	12136054	Flowering time, Full bloom	Glyma.02G122000	12115287	12118397	3110	AT3G51550.1	FER	Malectin/receptor-like protein kinase family protein
Chr02	12136054	Flowering time, Full bloom	Glyma.02G122100	12134374	12137612	3238	AT5G50740.1	-	Heavy metal transport/detoxification superfamily protein
Chr02	12136054	Flowering time, Full bloom	Glyma.02G122200	12141974	12149160	7186	AT1G69060.1	-	Chaperone DnaJ-domain superfamily protein
Chr02	12136054	Flowering time, Full bloom	Glyma.02G122300	12143960	12145950	1990	-	-	-
Chr02	12136054	Flowering time, Full bloom	Glyma.02G122400	12150906	12151220	314	AT1G69050.1	-	-
Chr02	12136054	Flowering time, Full bloom	Glyma.02G122500	12158735	12163084	4349	AT1G69040.2	ACR4	ACT domain repeat 4
Chr02	12243099	Flowering time, Full bloom	Glyma.02G122600	12195454	12196275	821	AT4G15090.1	FAR1	FRS (FAR1 Related Sequences) transcription factor family
Chr02	12243099	Flowering time, Full bloom	Glyma.02G122700	12226134	12231395	5261	AT2G03810.1	-	18S pre-ribosomal assembly protein gar2-related
Chr02	12243099	Flowering time, Full bloom	Glyma.02G122800	12250250	12252534	2284	AT2G03830.1	RGF8	-
Chr02	12243099	Flowering time, Full bloom	Glyma.02G122900	12259463	12264960	5497	AT1G26300.1	-	BSD domain-containing protein
Chr02	12243099	Flowering time, Full bloom	Glyma.02G123000	12271389	12276607	5218	AT5G22860.1	-	Serine carboxypeptidase S28 family protein
Chr02	12243099	Flowering time, Full bloom	Glyma.02G123100	12279586	12286860	7274	AT1G69020.1	-	Prolyl oligopeptidase family protein
Chr02	12243099	Flowering time, Full bloom	Glyma.02G123200	12289339	12294930	5591	AT5G15740.1	-	O-fucosyltransferase family protein
Chr02	12243533	Flowering time, Full bloom	Glyma.02G122600	12195454	12196275	821	AT4G15090.1	FAR1	FRS (FAR1 Related Sequences) transcription factor family
Chr02	12243533	Flowering time, Full bloom	Glyma.02G122700	12226134	12231395	5261	AT2G03810.1	-	18S pre-ribosomal assembly protein gar2-related
Chr02	12243533	Flowering time, Full bloom	Glyma.02G122800	12250250	12252534	2284	AT2G03830.1	RGF8	-
Chr02	12243533	Flowering time, Full bloom	Glyma.02G122900	12259463	12264960	5497	AT1G26300.1	-	BSD domain-containing protein
Chr02	12243533	Flowering time, Full bloom	Glyma.02G123000	12271389	12276607	5218	AT5G22860.1	-	Serine carboxypeptidase S28 family protein
Chr02	12243533	Flowering time, Full bloom	Glyma.02G123100	12279586	12286860	7274	AT1G69020.1	-	Prolyl oligopeptidase family protein
Chr02	12243533	Flowering time, Full bloom	Glyma.02G123200	12289339	12294930	5591	AT5G15740.1	-	O-fucosyltransferase family protein
Chr02	16927431	Full seed	Glyma.02G157200	16957210	16963062	5852	AT3G55290.1	-	NAD(P)-binding Rossmann-fold superfamily protein
Chr03	5483526	Full pod	Glyma.03G043000	5442063	5445923	3860	AT3G14460.1	-	LRR and NB-ARC domains-containing disease resistance protein
Chr03	5483526	Full pod	Glyma.03G043100	5448239	5450293	2054	AT1G79630.1	-	Protein phosphatase 2C family protein
Chr03	5483526	Full pod	Glyma.03G043200	5457034	5460630	3596	AT3G14460.1	-	LRR and NB-ARC domains-containing disease resistance protein
Chr03	5483526	Full pod	Glyma.03G043300	5464683	5465042	359	AT5G01710.1	-	methyltransferases
Chr03	5483526	Full pod	Glyma.03G043400	5474413	5477364	2951	-	-	-
Chr03	5483526	Full pod	Glyma.03G043500	5503203	5511390	8187	AT3G14460.1	-	LRR and NB-ARC domains-containing disease resistance protein
Chr03	5483526	Full pod	Glyma.03G043600	5517406	5521091	3685	AT3G14470.1	-	NB-ARC domain-containing disease resistance protein
Chr03	5483526	Full pod	Glyma.03G043700	5523404	5525620	2216	AT1G79630.2	-	Protein phosphatase 2C family protein
Chr03	5483526	Full pod	Glyma.03G043800	5530202	5534411	4209	-	-	-
Chr03	45621167	Flowering time	Glyma.03G262400	45574887	45576313	1426	AT5G63140.1	ATPAP29,PAP29	purple acid phosphatase 29
Chr03	45621167	Flowering time	Glyma.03G262500	45580912	45584109	3197	AT1G72300.1	-	Leucine-rich receptor-like protein kinase family protein
Chr03	45621167	Flowering time	Glyma.03G262600	45594586	45602769	8183	AT1G17260.1	AHA10	autoinhibited H(+)-ATPase isoform 10
Chr03	45621167	Flowering time	Glyma.03G262700	45608123	45615828	7705	AT1G53730.1	SRF6	STRUBBELIG-receptor family 6
Chr03	45621167	Flowering time	Glyma.03G262800	45616296	45620688	4392	AT1G53750.1	RPT1A	regulatory particle triple-A 1A
Chr03	45621167	Flowering time	Glyma.03G262900	45621981	45626221	4240	AT1G53800.2	-	-
Chr03	45621167	Flowering time	Glyma.03G263000	45628792	45630480	1688	AT1G72310.1	ATL3	RING/U-box superfamily protein
Chr03	45621167	Flowering time	Glyma.03G263100	45639110	45639751	641	-	-	-
Chr03	45621167	Flowering time	Glyma.03G263200	45639884	45646245	6361	AT1G72320.1	APUM23,PUM23	pumilio 23
Chr03	45621167	Flowering time	Glyma.03G263300	45642815	45643113	298	-	-	-
Chr03	45621167	Flowering time	Glyma.03G263400	45650929	45651724	795	AT3G14280.1	-	-
Chr03	45621167	Flowering time	Glyma.03G263500	45653124	45655314	2190	AT1G53900.1	-	Eukaryotic translation initiation factor 2B (eIF-2B) family protein
Chr03	45621167	Flowering time	Glyma.03G263600	45659037	45661973	2936	AT3G14240.1	-	Subtilase family protein
Chr03	45621167	Flowering time	Glyma.03G263700	45663325	45665565	2240	AT1G53910.3	RAP2.12	related to AP2 12
Chr03	45621167	Flowering time	Glyma.03G263800	45666942	45667919	977	AT2G01080.1	-	Late embryogenesis abundant (LEA) hydroxyproline-rich glycoprotein family
Chr03	45621167	Flowering time	Glyma.03G263900	45669353	45670901	1548	AT1G53920.1	GLIP5	GDSL-motif lipase 5
Chr05	25931752	Flowering time, Full bloom	Glyma.05G097900	25967480	25968037	557	AT1G62710.1	BETA-VPE,BETAVPE	beta vacuolar processing enzyme
Chr05	27111367	Flowering time	Glyma.05G101800	27063452	27066957	3505	AT5G48385.1	-	FRIGIDA-like protein
Chr06	15373270	Flowering time	Glyma.06G180700	15341540	15393750	52210	AT4G38120.1	-	ARM repeat superfamily protein
Chr06	15373270	Flowering time	Glyma.06G180800	15366670	15367590	920	AT1G21280.1	-	-
Chr06	15373270	Flowering time	Glyma.06G180900	15403828	15404103	275	-	-	-
Chr06	15373270	Flowering time	Glyma.06G181000	15411167	15433297	22130	AT4G38120.1	-	ARM repeat superfamily protein
Chr06	19172613	Flowering time	Glyma.06G204000	19150094	19154260	4166	AT1G74220.1	-	-
Chr06	19172613	Flowering time	Glyma.06G204100	19156870	19160778	3908	AT3G29575.1	AFP3	ABI five binding protein 3
Chr06	19172613	Flowering time	Glyma.06G204200	19170925	19173352	2427	AT5G08050.1	-	Protein of unknown function (DUF1118)
Chr06	19172613	Flowering time	Glyma.06G204300	19210586	19213448	2862	AT5G60970.1	TCP5	TEOSINTE BRANCHED 1, cycloidea and PCF transcription factor 5
Chr06	21985516	Flowering time, Full bloom, Beginning pod, Full pod	Glyma.06G214200	21961046	21961518	472	-	-	-
Chr06	21985516	Flowering time, Full bloom, Beginning pod, Full pod	Glyma.06G214300	21980899	21985619	4720	AT3G17900.1	-	-
Chr06	21985516	Flowering time, Full bloom, Beginning pod, Full pod	Glyma.06G214400	21986360	21986911	551	-	-	-
Chr06	21985516	Flowering time, Full bloom, Beginning pod, Full pod	Glyma.06G214500	22012952	22015408	2456	AT1G71900.1	-	Protein of unknown function (DUF803)
Chr06	21985516	Flowering time, Full bloom, Beginning pod, Full pod	Glyma.06G214600	22033376	22033570	194	-	-	-
Chr09	49099305	Full seed	Glyma.09G274700	49057465	49065986	8521	AT3G51580.1	-	-
Chr09	49099305	Full seed	Glyma.09G274800	49067685	49069731	2046	AT5G16640.1	-	Pentatricopeptide repeat (PPR) superfamily protein
Chr09	49099305	Full seed	Glyma.09G274900	49069946	49073277	3331	AT5G02280.1	-	SNARE-like superfamily protein
Chr09	49099305	Full seed	Glyma.09G275000	49074663	49078252	3589	AT3G08740.1	-	elongation factor P (EF-P) family protein
Chr09	49099305	Full seed	Glyma.09G275100	49079101	49084269	5168	AT3G08760.1	ATSIK	Protein kinase superfamily protein
Chr09	49099305	Full seed	Glyma.09G275200	49091284	49092371	1087	-	-	-
Chr09	49099305	Full seed	Glyma.09G275300	49094668	49096996	2328	AT3G10910.1	-	RING/U-box superfamily protein
Chr09	49099305	Full seed	Glyma.09G275400	49099085	49099998	913	AT1G07730.2	-	Disease resistance-responsive (dirigent-like protein) family protein
Chr09	49099305	Full seed	Glyma.09G275500	49105837	49106989	1152	AT5G59320.1	LTP3	lipid transfer protein 3
Chr09	49099305	Full seed	Glyma.09G275600	49112034	49113219	1185	-	-	-
Chr09	49099305	Full seed	Glyma.09G275700	49114026	49115054	1028	AT2G38540.1	ATLTP1,LP1,LTP1	lipid transfer protein 1
Chr09	49099305	Full seed	Glyma.09G275800	49116424	49122191	5767	AT1G29690.1	CAD1	MAC/Perforin domain-containing protein
Chr09	49099305	Full seed	Glyma.09G275900	49128687	49133154	4467	AT5G01850.1	-	Protein kinase superfamily protein
Chr09	49099305	Full seed	Glyma.09G276000	49131662	49132187	525	-	-	-
Chr09	49099305	Full seed	Glyma.09G276100	49139110	49143810	4700	AT2G38510.1	-	MATE efflux family protein
Chr11	10629613	Flowering time, Full bloom	Glyma.11G139100	10591261	10594144	2883	AT2G39700.1	ATEXP4,ATEXPA4,ATHEXP ALPHA 1.6,EXPA4	expansin A4
Chr11	10629613	Flowering time, Full bloom	Glyma.11G139200	10603216	10607336	4120	AT2G28940.2	-	Protein kinase superfamily protein
Chr11	10629613	Flowering time, Full bloom	Glyma.11G139300	10608484	10612168	3684	AT1G07570.1	APK1,APK1A	Protein kinase superfamily protein
Chr11	10629613	Flowering time, Full bloom	Glyma.11G139400	10616047	10617753	1706	AT3G46560.1	emb2474,TIM9	Tim10/DDP family zinc finger protein
Chr11	10629613	Flowering time, Full bloom	Glyma.11G139500	10627630	10631082	3452	AT1G07630.1	PLL5	pol-like 5
Chr11	10629613	Flowering time, Full bloom	Glyma.11G139600	10635859	10638468	2609	AT3G46540.1	-	ENTH/VHS family protein
Chr11	10629613	Flowering time, Full bloom	Glyma.11G139700	10638026	10643904	5878	AT2G45910.1	-	U-box domain-containing protein kinase family protein
Chr11	10629613	Flowering time, Full bloom	Glyma.11G139800	10646356	10650126	3770	AT3G12110.1	ACT11	actin-11
Chr11	10629613	Flowering time, Full bloom	Glyma.11G139900	10652292	10654318	2026	-	-	-
Chr11	10629613	Flowering time, Full bloom	Glyma.11G140000	10662071	10665945	3874	AT2G28840.1	XBAT31	XB3 ortholog 1 in Arabidopsis thaliana
Chr11	10629613	Flowering time, Full bloom	Glyma.11G140100	10677171	10681883	4712	AT3G46510.1	ATPUB13,PUB13	plant U-box 13
Chr11	10774464	Flowering time, Full bloom, Beginning pod, Full pod	Glyma.11G140500	10727496	10730447	2951	AT3G12580.1	ATHSP70,HSP70	heat shock protein 70
Chr11	10774464	Flowering time, Full bloom, Beginning pod, Full pod	Glyma.11G140600	10734548	10739772	5224	AT2G28800.1	ALB3	63 kDa inner membrane family protein
Chr11	10774464	Flowering time, Full bloom, Beginning pod, Full pod	Glyma.11G140700	10740675	10741635	960	AT5G59305.1	-	-
Chr11	10774464	Flowering time, Full bloom, Beginning pod, Full pod	Glyma.11G140800	10751702	10753052	1350	AT2G28790.1	-	Pathogenesis-related thaumatin superfamily protein
Chr11	10774464	Flowering time, Full bloom, Beginning pod, Full pod	Glyma.11G140900	10763326	10769634	6308	AT5G59300.1	ATUBC7,UBC7	ubiquitin carrier protein 7
Chr11	10774464	Flowering time, Full bloom, Beginning pod, Full pod	Glyma.11G141000	10770348	10770851	503	-	-	-
Chr11	10774464	Flowering time, Full bloom, Beginning pod, Full pod	Glyma.11G141100	10775216	10780600	5384	AT3G46450.1	-	SEC14 cytosolic factor family protein / phosphoglyceride transfer family protein
Chr11	10774464	Flowering time, Full bloom, Beginning pod, Full pod	Glyma.11G141200	10783630	10788473	4843	AT2G28760.1	UXS6	UDP-XYL synthase 6
Chr11	10774464	Flowering time, Full bloom, Beginning pod, Full pod	Glyma.11G141300	10790718	10795368	4650	AT3G46440.1	UXS5	UDP-XYL synthase 5
Chr11	10774464	Flowering time, Full bloom, Beginning pod, Full pod	Glyma.11G141400	10796590	10802431	5841	AT5G59960.1	-	-
Chr11	10774464	Flowering time, Full bloom, Beginning pod, Full pod	Glyma.11G141500	10802687	10807805	5118	AT5G59950.5	-	RNA-binding (RRM/RBD/RNP motifs) family protein
Chr11	10774464	Flowering time, Full bloom, Beginning pod, Full pod	Glyma.11G141600	10815466	10816527	1061	AT3G45980.1	H2B,HTB9	Histone superfamily protein
Chr11	10774464	Flowering time, Full bloom, Beginning pod, Full pod	Glyma.11G141700	10819724	10820778	1054	AT3G45980.1	H2B,HTB9	Histone superfamily protein
Chr11	10774489	Flowering time, Full bloom, Beginning pod	Glyma.11G140500	10727496	10730447	2951	AT3G12580.1	ATHSP70,HSP70	heat shock protein 70
Chr11	10774489	Flowering time, Full bloom, Beginning pod	Glyma.11G140600	10734548	10739772	5224	AT2G28800.1	ALB3	63 kDa inner membrane family protein
Chr11	10774489	Flowering time, Full bloom, Beginning pod	Glyma.11G140700	10740675	10741635	960	AT5G59305.1	-	-
Chr11	10774489	Flowering time, Full bloom, Beginning pod	Glyma.11G140800	10751702	10753052	1350	AT2G28790.1	-	Pathogenesis-related thaumatin superfamily protein
Chr11	10774489	Flowering time, Full bloom, Beginning pod	Glyma.11G140900	10763326	10769634	6308	AT5G59300.1	ATUBC7,UBC7	ubiquitin carrier protein 7
Chr11	10774489	Flowering time, Full bloom, Beginning pod	Glyma.11G141000	10770348	10770851	503	-	-	-
Chr11	10774489	Flowering time, Full bloom, Beginning pod	Glyma.11G141100	10775216	10780600	5384	AT3G46450.1	-	SEC14 cytosolic factor family protein / phosphoglyceride transfer family protein
Chr11	10774489	Flowering time, Full bloom, Beginning pod	Glyma.11G141200	10783630	10788473	4843	AT2G28760.1	UXS6	UDP-XYL synthase 6
Chr11	10774489	Flowering time, Full bloom, Beginning pod	Glyma.11G141300	10790718	10795368	4650	AT3G46440.1	UXS5	UDP-XYL synthase 5
Chr11	10774489	Flowering time, Full bloom, Beginning pod	Glyma.11G141400	10796590	10802431	5841	AT5G59960.1	-	-
Chr11	10774489	Flowering time, Full bloom, Beginning pod	Glyma.11G141500	10802687	10807805	5118	AT5G59950.5	-	RNA-binding (RRM/RBD/RNP motifs) family protein
Chr11	10774489	Flowering time, Full bloom, Beginning pod	Glyma.11G141600	10815466	10816527	1061	AT3G45980.1	H2B,HTB9	Histone superfamily protein
Chr11	10774489	Flowering time, Full bloom, Beginning pod	Glyma.11G141700	10819724	10820778	1054	AT3G45980.1	H2B,HTB9	Histone superfamily protein
Chr11	10793174	Flowering time, Full bloom, Beginning pod, Full pod	Glyma.11G140800	10751702	10753052	1350	AT2G28790.1	-	Pathogenesis-related thaumatin superfamily protein
Chr11	10793174	Flowering time, Full bloom, Beginning pod, Full pod	Glyma.11G140900	10763326	10769634	6308	AT5G59300.1	ATUBC7,UBC7	ubiquitin carrier protein 7
Chr11	10793174	Flowering time, Full bloom, Beginning pod, Full pod	Glyma.11G141000	10770348	10770851	503	-	-	-
Chr11	10793174	Flowering time, Full bloom, Beginning pod, Full pod	Glyma.11G141100	10775216	10780600	5384	AT3G46450.1	-	SEC14 cytosolic factor family protein / phosphoglyceride transfer family protein
Chr11	10793174	Flowering time, Full bloom, Beginning pod, Full pod	Glyma.11G141200	10783630	10788473	4843	AT2G28760.1	UXS6	UDP-XYL synthase 6
Chr11	10793174	Flowering time, Full bloom, Beginning pod, Full pod	Glyma.11G141300	10790718	10795368	4650	AT3G46440.1	UXS5	UDP-XYL synthase 5
Chr11	10793174	Flowering time, Full bloom, Beginning pod, Full pod	Glyma.11G141400	10796590	10802431	5841	AT5G59960.1	-	-
Chr11	10793174	Flowering time, Full bloom, Beginning pod, Full pod	Glyma.11G141500	10802687	10807805	5118	AT5G59950.5	-	RNA-binding (RRM/RBD/RNP motifs) family protein
Chr11	10793174	Flowering time, Full bloom, Beginning pod, Full pod	Glyma.11G141600	10815466	10816527	1061	AT3G45980.1	H2B,HTB9	Histone superfamily protein
Chr11	10793174	Flowering time, Full bloom, Beginning pod, Full pod	Glyma.11G141700	10819724	10820778	1054	AT3G45980.1	H2B,HTB9	Histone superfamily protein
Chr11	10793174	Flowering time, Full bloom, Beginning pod, Full pod	Glyma.11G141800	10825602	10826647	1045	AT3G45980.1	H2B,HTB9	Histone superfamily protein
Chr11	10793174	Flowering time, Full bloom, Beginning pod, Full pod	Glyma.11G141900	10832090	10832873	783	-	-	-
Chr11	10793174	Flowering time, Full bloom, Beginning pod, Full pod	Glyma.11G142000	10833308	10833493	185	-	-	-
Chr11	10793174	Flowering time, Full bloom, Beginning pod, Full pod	Glyma.11G142100	10835513	10837136	1623	AT3G45980.1	H2B,HTB9	Histone superfamily protein
Chr11	10793174	Flowering time, Full bloom, Beginning pod, Full pod	Glyma.11G142200	10841923	10842700	777	-	-	-
Chr11	10851924	Flowering time, Full bloom, Beginning pod, Full pod, Beginning seed	Glyma.11G141500	10802687	10807805	5118	AT5G59950.5	-	RNA-binding (RRM/RBD/RNP motifs) family protein
Chr11	10851924	Flowering time, Full bloom, Beginning pod, Full pod, Beginning seed	Glyma.11G141600	10815466	10816527	1061	AT3G45980.1	H2B,HTB9	Histone superfamily protein
Chr11	10851924	Flowering time, Full bloom, Beginning pod, Full pod, Beginning seed	Glyma.11G141700	10819724	10820778	1054	AT3G45980.1	H2B,HTB9	Histone superfamily protein
Chr11	10851924	Flowering time, Full bloom, Beginning pod, Full pod, Beginning seed	Glyma.11G141800	10825602	10826647	1045	AT3G45980.1	H2B,HTB9	Histone superfamily protein
Chr11	10851924	Flowering time, Full bloom, Beginning pod, Full pod, Beginning seed	Glyma.11G141900	10832090	10832873	783	-	-	-
Chr11	10851924	Flowering time, Full bloom, Beginning pod, Full pod, Beginning seed	Glyma.11G142000	10833308	10833493	185	-	-	-
Chr11	10851924	Flowering time, Full bloom, Beginning pod, Full pod, Beginning seed	Glyma.11G142100	10835513	10837136	1623	AT3G45980.1	H2B,HTB9	Histone superfamily protein
Chr11	10851924	Flowering time, Full bloom, Beginning pod, Full pod, Beginning seed	Glyma.11G142200	10841923	10842700	777	-	-	-
Chr11	10851924	Flowering time, Full bloom, Beginning pod, Full pod, Beginning seed	Glyma.11G142300	10855872	10860078	4206	AT5G59840.1	-	Ras-related small GTP-binding family protein
Chr11	10851924	Flowering time, Full bloom, Beginning pod, Full pod, Beginning seed	Glyma.11G142400	10860992	10864561	3569	AT5G59830.1	-	-
Chr11	10851924	Flowering time, Full bloom, Beginning pod, Full pod, Beginning seed	Glyma.11G142500	10865597	10866558	961	AT3G53600.1	-	C2H2-type zinc finger family protein
Chr11	10851924	Flowering time, Full bloom, Beginning pod, Full pod, Beginning seed	Glyma.11G142600	10872527	10876330	3803	AT5G59790.1	-	Domain of unknown function (DUF966)
Chr11	10851924	Flowering time, Full bloom, Beginning pod, Full pod, Beginning seed	Glyma.11G142700	10889488	10893172	3684	AT1G43860.1	-	sequence-specific DNA binding transcription factors
Chr11	10950924	Flowering time, Full bloom, Beginning pod, Full pod	Glyma.11G142800	10909742	10910520	778	-	-	-
Chr11	10950924	Flowering time, Full bloom, Beginning pod, Full pod	Glyma.11G142900	10915815	10917400	1585	AT5G59780.3	ATMYB59,ATMYB59-1,ATMYB59-2,ATMYB59-3,MYB59	myb domain protein 59
Chr11	10950924	Flowering time, Full bloom, Beginning pod, Full pod	Glyma.11G143000	10919661	10923789	4128	AT5G59770.1	-	Protein-tyrosine phosphatase-like, PTPLA
Chr11	10950924	Flowering time, Full bloom, Beginning pod, Full pod	Glyma.11G143100	10924084	10925772	1688	AT4G01470.1	ATTIP1.3,GAMMA-TIP3,TIP1;3	tonoplast intrinsic protein 1;3
Chr11	10950924	Flowering time, Full bloom, Beginning pod, Full pod	Glyma.11G143200	10929223	10931716	2493	AT3G46430.1	-	-
Chr11	10950924	Flowering time, Full bloom, Beginning pod, Full pod	Glyma.11G143300	10947238	10949767	2529	AT2G28690.1	-	Protein of unknown function (DUF1635)
Chr11	10950924	Flowering time, Full bloom, Beginning pod, Full pod	Glyma.11G143400	10950967	10953732	2765	AT3G55280.1	RPL23AB	ribosomal protein L23AB
Chr11	10950924	Flowering time, Full bloom, Beginning pod, Full pod	Glyma.11G143500	10953838	10966604	12766	AT5G59740.1	-	UDP-N-acetylglucosamine (UAA) transporter family
Chr11	10950924	Flowering time, Full bloom, Beginning pod, Full pod	Glyma.11G143600	10966090	10966293	203	-	-	-
Chr11	10950924	Flowering time, Full bloom, Beginning pod, Full pod	Glyma.11G143700	10972434	10973523	1089	AT1G07745.1	ATRAD51D,RAD51D,SSN1	homolog of RAD51 D
Chr11	10950924	Flowering time, Full bloom, Beginning pod, Full pod	Glyma.11G143800	10973787	10976060	2273	AT2G28680.1	-	RmlC-like cupins superfamily protein
Chr11	10950924	Flowering time, Full bloom, Beginning pod, Full pod	Glyma.11G143900	10977947	10982465	4518	AT1G07745.1	ATRAD51D,RAD51D,SSN1	homolog of RAD51 D
Chr11	10950924	Flowering time, Full bloom, Beginning pod, Full pod	Glyma.11G144000	10984327	10986010	1683	AT2G28670.1	-	Disease resistance-responsive (dirigent-like protein) family protein
Chr11	10950924	Flowering time, Full bloom, Beginning pod, Full pod	Glyma.11G144100	10994674	10996460	1786	AT5G06900.1	CYP93D1	cytochrome P450, family 93, subfamily D, polypeptide 1
Chr11	10950924	Flowering time, Full bloom, Beginning pod, Full pod	Glyma.11G144200	11000620	11001610	990	AT2G28670.1	-	Disease resistance-responsive (dirigent-like protein) family protein
Chr11	10978282	Flowering time, Full bloom, Beginning pod	Glyma.11G143200	10929223	10931716	2493	AT3G46430.1	-	-
Chr11	10978282	Flowering time, Full bloom, Beginning pod	Glyma.11G143300	10947238	10949767	2529	AT2G28690.1	-	Protein of unknown function (DUF1635)
Chr11	10978282	Flowering time, Full bloom, Beginning pod	Glyma.11G143400	10950967	10953732	2765	AT3G55280.1	RPL23AB	ribosomal protein L23AB
Chr11	10978282	Flowering time, Full bloom, Beginning pod	Glyma.11G143500	10953838	10966604	12766	AT5G59740.1	-	UDP-N-acetylglucosamine (UAA) transporter family
Chr11	10978282	Flowering time, Full bloom, Beginning pod	Glyma.11G143600	10966090	10966293	203	-	-	-
Chr11	10978282	Flowering time, Full bloom, Beginning pod	Glyma.11G143700	10972434	10973523	1089	AT1G07745.1	ATRAD51D,RAD51D,SSN1	homolog of RAD51 D
Chr11	10978282	Flowering time, Full bloom, Beginning pod	Glyma.11G143800	10973787	10976060	2273	AT2G28680.1	-	RmlC-like cupins superfamily protein
Chr11	10978282	Flowering time, Full bloom, Beginning pod	Glyma.11G143900	10977947	10982465	4518	AT1G07745.1	ATRAD51D,RAD51D,SSN1	homolog of RAD51 D
Chr11	10978282	Flowering time, Full bloom, Beginning pod	Glyma.11G144000	10984327	10986010	1683	AT2G28670.1	-	Disease resistance-responsive (dirigent-like protein) family protein
Chr11	10978282	Flowering time, Full bloom, Beginning pod	Glyma.11G144100	10994674	10996460	1786	AT5G06900.1	CYP93D1	cytochrome P450, family 93, subfamily D, polypeptide 1
Chr11	10978282	Flowering time, Full bloom, Beginning pod	Glyma.11G144200	11000620	11001610	990	AT2G28670.1	-	Disease resistance-responsive (dirigent-like protein) family protein
Chr11	10978282	Flowering time, Full bloom, Beginning pod	Glyma.11G144300	11003820	11006314	2494	AT2G28680.1	-	RmlC-like cupins superfamily protein
Chr11	10978282	Flowering time, Full bloom, Beginning pod	Glyma.11G144400	11017331	11018243	912	AT2G39430.1	-	Disease resistance-responsive (dirigent-like protein) family protein
Chr11	11054884	Flowering time, Full bloom	Glyma.11G144400	11017331	11018243	912	AT2G39430.1	-	Disease resistance-responsive (dirigent-like protein) family protein
Chr11	11054884	Flowering time, Full bloom	Glyma.11G144500	11040836	11042646	1810	AT5G02600.1	-	Heavy metal transport/detoxification superfamily protein
Chr11	11054884	Flowering time, Full bloom	Glyma.11G144600	11057446	11059997	2551	AT5G59730.1	ATEXO70H7,EXO70H7	exocyst subunit exo70 family protein H7
Chr11	11054884	Flowering time, Full bloom	Glyma.11G144700	11090390	11091286	896	AT5G60710.1	-	Zinc finger (C3HC4-type RING finger) family protein
Chr11	11054884	Flowering time, Full bloom	Glyma.11G144800	11096950	11105343	8393	AT2G28250.1	NCRK	Protein kinase superfamily protein
Chr11	27336731	Full bloom, Beginning pod, Full pod	Glyma.11G197300	27293982	27296433	2451	AT4G39950.1	CYP79B2	cytochrome P450, family 79, subfamily B, polypeptide 2
Chr11	27336731	Full bloom, Beginning pod, Full pod	Glyma.11G197400	27385997	27388308	2311	AT5G05260.1	CYP79A2	cytochrome p450 79a2
Chr12	5903651	Flowering time, Full bloom	Glyma.12G076300	5858282	5858821	539	AT2G13770.1	-	-
Chr12	5903651	Flowering time, Full bloom	Glyma.12G076400	5860161	5860865	704	-	-	-
Chr12	5903651	Flowering time, Full bloom	Glyma.12G076500	5869107	5875332	6225	AT1G08010.1	GATA11	GATA transcription factor 11
Chr12	5903651	Flowering time, Full bloom	Glyma.12G076600	5876603	5881823	5220	AT5G60700.1	-	glycosyltransferase family protein 2
Chr12	5903651	Flowering time, Full bloom	Glyma.12G076700	5885738	5891879	6141	AT2G28305.1	ATLOG1,LOG1	Putative lysine decarboxylase family protein
Chr12	5903651	Flowering time, Full bloom	Glyma.12G076800	5912502	5919345	6843	AT2G28260.1	ATCNGC15,CNGC15	cyclic nucleotide-gated channel 15
Chr12	5903651	Flowering time, Full bloom	Glyma.12G076900	5934441	5939599	5158	AT4G27490.1	-	3\'-5\'-exoribonuclease family protein
Chr12	5903651	Flowering time, Full bloom	Glyma.12G077000	5934761	5935478	717	-	-	-
Chr12	5903651	Flowering time, Full bloom	Glyma.12G077100	5940924	5942542	1618	AT5G45890.1	SAG12	senescence-associated gene 12
Chr12	5903651	Flowering time, Full bloom	Glyma.12G077200	5951472	5953373	1901	AT5G45890.1	SAG12	senescence-associated gene 12
Chr12	6106377	Flowering time	Glyma.12G077900	6062065	6068997	6932	AT5G60720.1	-	Protein of unknown function, DUF547
Chr12	6106377	Flowering time	Glyma.12G078000	6072988	6079965	6977	AT5G60740.1	-	ABC transporter family protein
Chr12	6106377	Flowering time	Glyma.12G078100	6087294	6091053	3759	AT2G28000.1	CH-CPN60A,CPN60A,SLP	chaperonin-60alpha
Chr12	6106377	Flowering time	Glyma.12G078200	6094861	6097428	2567	AT5G48040.1	-	Ubiquitin carboxyl-terminal hydrolase family protein
Chr12	6106377	Flowering time	Glyma.12G078300	6095387	6095604	217	AT4G05420.1	DDB1A	damaged DNA binding protein 1A
Chr12	6106377	Flowering time	Glyma.12G078400	6098489	6102396	3907	AT4G05420.2	DDB1A	damaged DNA binding protein 1A
Chr12	6106377	Flowering time	Glyma.12G078500	6115026	6122381	7355	AT5G60760.1	-	P-loop containing nucleoside triphosphate hydrolases superfamily protein
Chr12	6106377	Flowering time	Glyma.12G078600	6126307	6127256	949	-	-	-
Chr12	6106377	Flowering time	Glyma.12G078700	6134898	6140507	5609	-	-	-
Chr13	10294687	Full pod	Glyma.13G031700	10255501	10258532	3031	AT5G09510.1	-	Ribosomal protein S19 family protein
Chr13	10294687	Full pod	Glyma.13G031800	10277204	10279015	1811	AT1G11050.1	-	Protein kinase superfamily protein
Chr13	10294687	Full pod	Glyma.13G031900	10298167	10299375	1208	-	-	-
Chr13	10294687	Full pod	Glyma.13G032000	10310447	10312300	1853	AT1G11050.1	-	Protein kinase superfamily protein
Chr13	10294687	Full pod	Glyma.13G032100	10313707	10316175	2468	AT1G11050.1	-	Protein kinase superfamily protein
Chr13	10294687	Full pod	Glyma.13G032200	10340143	10341938	1795	AT3G13540.1	ATMYB5,MYB5	myb domain protein 5
Chr13	15131867	Flowering time, Full bloom, Beginning pod, Full pod, Beginning seed, Full seed	Glyma.13G053600	15088943	15092606	3663	AT3G51550.1	FER	Malectin/receptor-like protein kinase family protein
Chr13	15131867	Flowering time, Full bloom, Beginning pod, Full pod, Beginning seed, Full seed	Glyma.13G053700	15096852	15099898	3046	AT3G51550.1	FER	Malectin/receptor-like protein kinase family protein
Chr13	15131867	Flowering time, Full bloom, Beginning pod, Full pod, Beginning seed, Full seed	Glyma.13G053800	15110071	15112808	2737	AT3G51550.1	FER	Malectin/receptor-like protein kinase family protein
Chr13	15131867	Flowering time, Full bloom, Beginning pod, Full pod, Beginning seed, Full seed	Glyma.13G053900	15125067	15126092	1025	AT5G59700.1	-	Protein kinase superfamily protein
Chr13	15131867	Flowering time, Full bloom, Beginning pod, Full pod, Beginning seed, Full seed	Glyma.13G054000	15126544	15128286	1742	AT3G29635.1	-	HXXXD-type acyl-transferase family protein
Chr13	15131867	Flowering time, Full bloom, Beginning pod, Full pod, Beginning seed, Full seed	Glyma.13G054100	15138725	15138925	200	AT1G75750.1	GASA1	GAST1 protein homolog 1
Chr13	15131867	Flowering time, Full bloom, Beginning pod, Full pod, Beginning seed, Full seed	Glyma.13G054200	15144990	15148021	3031	AT3G51550.1	FER	Malectin/receptor-like protein kinase family protein
Chr13	15131867	Flowering time, Full bloom, Beginning pod, Full pod, Beginning seed, Full seed	Glyma.13G054300	15153615	15156149	2534	AT3G51550.1	FER	Malectin/receptor-like protein kinase family protein
Chr13	15131867	Flowering time, Full bloom, Beginning pod, Full pod, Beginning seed, Full seed	Glyma.13G054400	15164832	15168321	3489	AT3G51550.1	FER	Malectin/receptor-like protein kinase family protein
Chr13	15131867	Flowering time, Full bloom, Beginning pod, Full pod, Beginning seed, Full seed	Glyma.13G054500	15173682	15182007	8325	AT4G20060.1	EMB1895	ARM repeat superfamily protein
Chr14	3236959	Beginning pod	Glyma.14G042400	3200948	3203310	2362	AT5G25910.1	AtRLP52,RLP52	receptor like protein 52
Chr14	3236959	Beginning pod	Glyma.14G042500	3230257	3232209	1952	AT2G33060.1	AtRLP27,RLP27	receptor like protein 27
Chr14	3236959	Beginning pod	Glyma.14G042600	3241648	3247355	5707	AT1G22440.1	-	Zinc-binding alcohol dehydrogenase family protein
Chr14	3236959	Beginning pod	Glyma.14G042700	3249591	3252326	2735	AT1G45616.1	AtRLP6,RLP6	receptor like protein 6
Chr14	3236959	Beginning pod	Glyma.14G042800	3269385	3270423	1038	AT5G42250.1	-	Zinc-binding alcohol dehydrogenase family protein
Chr14	3236959	Beginning pod	Glyma.14G042900	3270779	3273500	2721	AT3G05660.1	AtRLP33,RLP33	receptor like protein 33
Chr14	3236959	Beginning pod	Glyma.14G043000	3280445	3282019	1574	AT2G33060.1	AtRLP27,RLP27	receptor like protein 27
Chr15	46580578	Beginning pod, Full pod	Glyma.15G244200	46551134	46557859	6725	AT3G14690.1	CYP72A15	cytochrome P450, family 72, subfamily A, polypeptide 15
Chr15	46580578	Beginning pod, Full pod	Glyma.15G244300	46558333	46564299	5966	AT3G14690.1	CYP72A15	cytochrome P450, family 72, subfamily A, polypeptide 15
Chr15	46580578	Beginning pod, Full pod	Glyma.15G244400	46583957	46585136	1179	AT5G64670.1	-	Ribosomal protein L18e/L15 superfamily protein
Chr15	46580578	Beginning pod, Full pod	Glyma.15G244500	46587368	46588891	1523	AT4G10070.1	-	KH domain-containing protein
Chr15	46580578	Beginning pod, Full pod	Glyma.15G244600	46599133	46601571	2438	AT1G30870.1	-	Peroxidase superfamily protein
Chr15	46580578	Beginning pod, Full pod	Glyma.15G244700	46608312	46615004	6692	AT1G10320.1	-	Zinc finger C-x8-C-x5-C-x3-H type family protein
Chr15	46580578	Beginning pod, Full pod	Glyma.15G244800	46615005	46615628	623	-	-	-
Chr15	46580578	Beginning pod, Full pod	Glyma.15G244900	46615941	46616878	937	-	-	-
Chr17	32842602	Flowering time, Full bloom, Beginning pod	Glyma.17G203900	32867446	32870204	2758	AT5G11440.1	CID5,IPD1	CTC-interacting domain 5
Chr17	32842602	Flowering time, Full bloom, Beginning pod	Glyma.17G204000	32873557	32920344	46787	AT2G25660.1	emb2410	embryo defective 2410
Chr18	43365571	Flowering time, Beginning pod	Glyma.18G179600	43319867	43323107	3240	AT4G07950.1	-	DNA-directed RNA polymerase, subunit M, archaeal
Chr18	43365571	Flowering time, Beginning pod	Glyma.18G179700	43333351	43333725	374	AT1G51980.1	-	Insulinase (Peptidase family M16) protein
Chr18	43365571	Flowering time, Beginning pod	Glyma.18G179800	43340286	43350589	10303	AT3G09410.1	-	Pectinacetylesterase family protein
Chr18	43365571	Flowering time, Beginning pod	Glyma.18G179900	43344074	43344477	403	-	-	-
Chr18	43365571	Flowering time, Beginning pod	Glyma.18G180000	43356969	43357640	671	AT3G51690.1	-	PIF1 helicase
Chr18	43365571	Flowering time, Beginning pod	Glyma.18G180100	43390803	43391699	896	-	-	-
Chr18	43365571	Flowering time, Beginning pod	Glyma.18G180200	43410113	43411504	1391	AT5G16420.1	-	Pentatricopeptide repeat (PPR-like) superfamily protein
Chr18	43365571	Flowering time, Beginning pod	Glyma.18G180300	43411507	43412636	1129	-	-	-
Chr18	43371160	Flowering time, Full bloom, Beginning pod, Full pod	Glyma.18G179700	43333351	43333725	374	AT1G51980.1	-	Insulinase (Peptidase family M16) protein
Chr18	43371160	Flowering time, Full bloom, Beginning pod, Full pod	Glyma.18G179800	43340286	43350589	10303	AT3G09410.1	-	Pectinacetylesterase family protein
Chr18	43371160	Flowering time, Full bloom, Beginning pod, Full pod	Glyma.18G179900	43344074	43344477	403	-	-	-
Chr18	43371160	Flowering time, Full bloom, Beginning pod, Full pod	Glyma.18G180000	43356969	43357640	671	AT3G51690.1	-	PIF1 helicase
Chr18	43371160	Flowering time, Full bloom, Beginning pod, Full pod	Glyma.18G180100	43390803	43391699	896	-	-	-
Chr18	43371160	Flowering time, Full bloom, Beginning pod, Full pod	Glyma.18G180200	43410113	43411504	1391	AT5G16420.1	-	Pentatricopeptide repeat (PPR-like) superfamily protein
Chr18	43371160	Flowering time, Full bloom, Beginning pod, Full pod	Glyma.18G180300	43411507	43412636	1129	-	-	-
Chr18	43681204	Flowering time, Full bloom, Beginning pod, Full pod, Beginning seed	Glyma.18G181500	43686841	43690374	3533	AT2G28930.3	APK1B,PK1B	protein kinase 1B
Chr18	43681204	Flowering time, Full bloom, Beginning pod, Full pod, Beginning seed	Glyma.18G181600	43729582	43730414	832	-	-	-
Chr18	48662625	Full bloom	Glyma.18G203800	48621415	48625864	4449	AT3G51800.3	ATEBP1,ATG2,EBP1	metallopeptidase M24 family protein
Chr18	48662625	Full bloom	Glyma.18G203900	48636449	48660329	23880	AT3G08960.1	-	ARM repeat superfamily protein
Chr18	48662625	Full bloom	Glyma.18G204000	48677255	48680846	3591	AT3G08970.1	ATERDJ3A,TMS1	DNAJ heat shock N-terminal domain-containing protein
Chr18	48662625	Full bloom	Glyma.18G204100	48687437	48688227	790	AT5G38260.1	-	Protein kinase superfamily protein
Chr18	48662625	Full bloom	Glyma.18G204200	48697660	48700908	3248	AT5G54960.1	PDC2	pyruvate decarboxylase-2
Chr19	715196	Flowering time, Full bloom	Glyma.19G006800	675913	683415	7502	AT5G14690.1	-	-
Chr19	715196	Flowering time, Full bloom	Glyma.19G006900	686556	692466	5910	AT5G14700.1	-	NAD(P)-binding Rossmann-fold superfamily protein
Chr19	715196	Flowering time, Full bloom	Glyma.19G007000	688916	689199	283	-	-	-
Chr19	715196	Flowering time, Full bloom	Glyma.19G007100	690373	690809	436	-	-	-
Chr19	715196	Flowering time, Full bloom	Glyma.19G007200	694929	695997	1068	AT5G14700.1	-	NAD(P)-binding Rossmann-fold superfamily protein
Chr19	715196	Flowering time, Full bloom	Glyma.19G007300	711373	722527	11154	AT5G14720.1	-	Protein kinase superfamily protein
Chr19	715196	Flowering time, Full bloom	Glyma.19G007400	739763	750443	10680	AT3G27870.1	-	ATPase E1-E2 type family protein / haloacid dehalogenase-like hydrolase family protein
Chr19	715196	Flowering time, Full bloom	Glyma.19G007500	748333	749376	1043	-	-	-
Chr19	34768458	Flowering time, Full pod, Beginning seed	Glyma.19G099700	34682555	34685964	3409	AT1G28050.1	-	B-box type zinc finger protein with CCT domain
Chr19	34768458	Flowering time, Full pod, Beginning seed	Glyma.19G099800	34686065	34686379	314	-	-	-
Chr19	34768458	Flowering time, Full pod, Beginning seed	Glyma.19G099900	34689611	34692560	2949	AT5G14030.1	-	translocon-associated protein beta (TRAPB) family protein
Chr19	34768458	Flowering time, Full pod, Beginning seed	Glyma.19G100000	34709796	34712612	2816	AT5G13200.1	-	GRAM domain family protein
Chr19	34768458	Flowering time, Full pod, Beginning seed	Glyma.19G100100	34714271	34717437	3166	AT2G32210.1	-	-
Chr19	34768458	Flowering time, Full pod, Beginning seed	Glyma.19G100200	34719621	34722963	3342	AT1G12820.1	AFB3	auxin signaling F-box 3
Chr19	34768458	Flowering time, Full pod, Beginning seed	Glyma.19G100300	34725179	34728135	2956	-	-	-
Chr19	34768458	Flowering time, Full pod, Beginning seed	Glyma.19G100400	34731186	34732139	953	-	-	-
Chr19	34768458	Flowering time, Full pod, Beginning seed	Glyma.19G100500	34762150	34764619	2469	AT1G12830.1	-	-
Chr19	34768458	Flowering time, Full pod, Beginning seed	Glyma.19G100600	34763531	34763701	170	-	-	-
Chr19	34768458	Flowering time, Full pod, Beginning seed	Glyma.19G100700	34768216	34770700	2484	AT2G02220.1	ATPSKR1,PSKR1	phytosulfokin receptor 1
Chr19	34768458	Flowering time, Full pod, Beginning seed	Glyma.19G100800	34772604	34774580	1976	AT2G02220.1	ATPSKR1,PSKR1	phytosulfokin receptor 1
Chr19	34768458	Flowering time, Full pod, Beginning seed	Glyma.19G100900	34806060	34810057	3997	AT3G26790.1	FUS3	AP2/B3-like transcriptional factor family protein
Chr19	34768458	Flowering time, Full pod, Beginning seed	Glyma.19G101000	34817773	34823252	5479	AT1G12840.1	ATVHA-C,DET3	vacuolar ATP synthase subunit C (VATC) / V-ATPase C subunit / vacuolar proton pump C subunit (DET3)
